# Supplementary material for: Titanium Dioxide, but Not Zinc Oxide, Nanoparticles Cause Severe Transcriptomic Alterations in T98G Human Glioblastoma Cells
Source: Int J Mol Sci. 2021 Feb 19;22(4):2084. doi: 10.3390/ijms22042084 (PMC7923231; doi:10.3390/ijms22042084)
Supplement: Supplementary file 1 [file ijms-22-02084-s001.zip]

Archive with 6 entries (4 files):
- ijms-1075533 proofed sup/
- ijms-1075533 proofed sup/Supplementarty material/
- ijms-1075533 proofed sup/Supplementarty material/ijms-1075533-supplementary corrected.pdf
- ijms-1075533 proofed sup/Supplementarty material/Table S2 TiO2DEG.xls
- ijms-1075533 proofed sup/Supplementarty material/Table S3 Reference list.xls
- ijms-1075533 proofed sup/Supplementarty material/Table S4 protemoic raw.xlsx
