# Supplementary material for: Titanium Dioxide, but Not Zinc Oxide, Nanoparticles Cause Severe Transcriptomic Alterations in T98G Human Glioblastoma Cells
Source: Int J Mol Sci. 2021 Feb 19;22(4):2084. doi: 10.3390/ijms22042084 (PMC7923231; doi:10.3390/ijms22042084)
Supplement: Supplementary file 1 [file ijms-22-02084-s001.zip › ijms-1075533 proofed sup/Supplementarty material/Table S2 TiO2DEG.xls]

## Sheet: Titanio_CONDUP_YES
gene_id	name	gene	sample_1	sample_2	value_1	value_2	log2(fold_change)	test_stat	p_value	q_value	significant
ENSG00000164188	RAN binding protein 3 like	RANBP3L	control	titanio	2.59617	0.374339	-2.79397	-2.70559	5e-05	0.00128175	yes
ENSG00000173432	serum amyloid A1	SAA1	control	titanio	10.1548	1.67722	-2.59802	-3.86224	5e-05	0.00128175	yes
ENSG00000120738	early growth response 1	EGR1	control	titanio	28.8665	5.16931	-2.48135	-11.1923	5e-05	0.00128175	yes
ENSG00000057657	PR/SET domain 1	PRDM1	control	titanio	1.72305	0.336688	-2.35548	-1.14015	0.0009	0.0145137	yes
ENSG00000137975	chloride channel accessory 2	CLCA2	control	titanio	1.32748	0.288033	-2.20439	-1.54281	0.00045	0.00826788	yes
ENSG00000184374	collectin subfamily member 10	COLEC10	control	titanio	2.03432	0.481614	-2.0786	-2.24999	0.0002	0.00426942	yes
ENSG00000064692	synuclein alpha interacting protein	SNCAIP	control	titanio	10.88	2.5837	-2.07417	-3.67057	5e-05	0.00128175	yes
ENSG00000141668	cerebellin 2 precursor	CBLN2	control	titanio	3.84633	0.980045	-1.97256	-1.66501	5e-05	0.00128175	yes
ENSG00000133048	chitinase 3 like 1	CHI3L1	control	titanio	5.76133	1.515	-1.92709	-3.59819	5e-05	0.00128175	yes
ENSG00000204287	major histocompatibility complex, class II, DR alpha	HLA-DRA	control	titanio	5.21005	1.38302	-1.91347	-4.1358	5e-05	0.00128175	yes
ENSG00000100427	megalencephalic leukoencephalopathy with subcortical cysts 1	MLC1	control	titanio	2.67343	0.711781	-1.90919	-1.6218	5e-05	0.00128175	yes
ENSG00000114812	vasoactive intestinal peptide receptor 1	VIPR1	control	titanio	1.45248	0.387988	-1.90443	-0.854223	5e-05	0.00128175	yes
ENSG00000124839	RAB17, member RAS oncogene family	RAB17	control	titanio	7.30503	1.96993	-1.89075	-2.86592	5e-05	0.00128175	yes
ENSG00000151892	GDNF family receptor alpha 1	GFRA1	control	titanio	2.51635	0.703938	-1.83781	-2.19886	5e-05	0.00128175	yes
ENSG00000250722	selenoprotein P	SELENOP	control	titanio	14.0506	4.0362	-1.79956	-3.92563	5e-05	0.00128175	yes
ENSG00000248144	alcohol dehydrogenase 1C	ADH1C	control	titanio	6.76024	1.97297	-1.7767	-3.59344	5e-05	0.00128175	yes
ENSG00000124116	WAP four-disulfide core domain 3	WFDC3	control	titanio	1.38065	0.407977	-1.75879	-0.674093	0.00395	0.0467423	yes
ENSG00000148735	pleckstrin homology domain containing S1	PLEKHS1	control	titanio	2.16075	0.643518	-1.74748	-2.3633	0.0001	0.00232725	yes
ENSG00000108691	C-C motif chemokine ligand 2	CCL2	control	titanio	150.599	45.7746	-1.71809	-8.36763	5e-05	0.00128175	yes
ENSG00000168961	galectin 9	LGALS9	control	titanio	5.65341	1.72442	-1.71301	-1.72721	0.00025	0.00511595	yes
ENSG00000163485	adenosine A1 receptor	ADORA1	control	titanio	5.01112	1.53316	-1.70862	-2.98463	5e-05	0.00128175	yes
ENSG00000141753	insulin like growth factor binding protein 4	IGFBP4	control	titanio	187.326	58.1083	-1.68874	-9.42374	5e-05	0.00128175	yes
ENSG00000185885	interferon induced transmembrane protein 1	IFITM1	control	titanio	20.2688	6.31535	-1.68233	-2.64144	0.0001	0.00232725	yes
ENSG00000170345	Fos proto-oncogene, AP-1 transcription factor subunit	FOS	control	titanio	2.69407	0.841213	-1.67924	-1.29585	5e-05	0.00128175	yes
ENSG00000100802	chromosome 14 open reading frame 93	C14orf93	control	titanio	1.05396	0.329646	-1.67683	-0.417035	0.0009	0.0145137	yes
ENSG00000154529	contactin associated protein-like 3B	CNTNAP3B	control	titanio	1.24895	0.396188	-1.65646	-0.75678	0.00205	0.0279672	yes
ENSG00000042062	family with sequence similarity 65 member C	RIPOR3	control	titanio	5.37028	1.71326	-1.64825	-3.21218	5e-05	0.00128175	yes
ENSG00000122035	RAS like family 11 member A	RASL11A	control	titanio	57.5132	18.424	-1.64231	-4.80439	5e-05	0.00128175	yes
ENSG00000154856	APC down-regulated 1	APCDD1	control	titanio	4.82909	1.59557	-1.59768	-1.93774	0.00035	0.00675472	yes
ENSG00000278828	histone cluster 1 H3 family member h	HIST1H3H	control	titanio	2.25339	0.76453	-1.55945	-2.42405	0.0005	0.00897806	yes
ENSG00000162692	vascular cell adhesion molecule 1	VCAM1	control	titanio	20.0383	6.84639	-1.54934	-7.08963	5e-05	0.00128175	yes
ENSG00000187678	sprouty RTK signaling antagonist 4	SPRY4	control	titanio	2.33385	0.803165	-1.53894	-1.96069	5e-05	0.00128175	yes
ENSG00000164761	TNF receptor superfamily member 11b	TNFRSF11B	control	titanio	604.08	209.401	-1.52847	-7.34462	5e-05	0.00128175	yes
ENSG00000132000	podocan like 1	PODNL1	control	titanio	7.41265	2.57483	-1.52551	-2.00743	0.0001	0.00232725	yes
ENSG00000143995	Meis homeobox 1	MEIS1	control	titanio	8.1525	2.86213	-1.51015	-2.12623	5e-05	0.00128175	yes
ENSG00000110042	deltex E3 ubiquitin ligase 4	DTX4	control	titanio	2.77702	1.00031	-1.47309	-2.1841	5e-05	0.00128175	yes
ENSG00000116106	EPH receptor A4	EPHA4	control	titanio	16.7376	6.06895	-1.46357	-3.7166	5e-05	0.00128175	yes
ENSG00000129646	glutamine rich 2	QRICH2	control	titanio	1.42018	0.521305	-1.44587	-1.57067	0.00085	0.0138962	yes
ENSG00000266714	myosin XVB	MYO15B	control	titanio	2.72934	1.00354	-1.44345	-0.694234	0.00015	0.00332776	yes
ENSG00000109625	carboxypeptidase Z	CPZ	control	titanio	2.11943	0.783511	-1.43565	-1.48126	0.0002	0.00426942	yes
ENSG00000189184	protocadherin 18	PCDH18	control	titanio	37.8698	14.0087	-1.43472	-5.42378	5e-05	0.00128175	yes
ENSG00000080298	regulatory factor X3	RFX3	control	titanio	1.78454	0.662141	-1.43035	-0.877298	0.0021	0.028356	yes
ENSG00000196730	death associated protein kinase 1	DAPK1	control	titanio	1.14137	0.424748	-1.42609	-0.533229	0.00205	0.0279672	yes
ENSG00000019582	CD74 molecule	CD74	control	titanio	5.58586	2.07878	-1.42604	-2.21819	5e-05	0.00128175	yes
ENSG00000168874	atonal bHLH transcription factor 8	ATOH8	control	titanio	4.39988	1.6537	-1.41177	-2.75088	5e-05	0.00128175	yes
ENSG00000106484	mesoderm specific transcript	MEST	control	titanio	6.57434	2.47148	-1.41147	-1.7964	5e-05	0.00128175	yes
ENSG00000214357	neuralized E3 ubiquitin protein ligase 1B	NEURL1B	control	titanio	1.37353	0.518877	-1.40442	-2.59328	5e-05	0.00128175	yes
ENSG00000076716	glypican 4	GPC4	control	titanio	1.19381	0.45107	-1.40415	-3.4797	5e-05	0.00128175	yes
ENSG00000162654	guanylate binding protein 4	GBP4	control	titanio	2.25605	0.852698	-1.40369	-1.80966	0.0004	0.00746478	yes
ENSG00000116774	olfactomedin like 3	OLFML3	control	titanio	2.06824	0.789687	-1.38905	-2.05488	0.00025	0.00511595	yes
ENSG00000171873	adrenoceptor alpha 1D	ADRA1D	control	titanio	3.80399	1.45925	-1.38229	-3.05707	5e-05	0.00128175	yes
ENSG00000116741	regulator of G-protein signaling 2	RGS2	control	titanio	15.8432	6.18328	-1.35742	-4.19913	5e-05	0.00128175	yes
ENSG00000262877		AC110285.2	control	titanio	4.15793	1.63027	-1.35075	-2.45715	5e-05	0.00128175	yes
ENSG00000205221	vitrin	VIT	control	titanio	7.25355	2.84775	-1.34887	-3.6433	5e-05	0.00128175	yes
ENSG00000106714	contactin associated protein-like 3	CNTNAP3	control	titanio	5.40863	2.15427	-1.32807	-2.1816	5e-05	0.00128175	yes
ENSG00000115457	insulin like growth factor binding protein 2	IGFBP2	control	titanio	162.871	64.9393	-1.32657	-6.56075	5e-05	0.00128175	yes
ENSG00000145287	placenta specific 8	PLAC8	control	titanio	8.65269	3.4508	-1.32622	-1.9377	0.00135	0.020054	yes
ENSG00000105855	integrin subunit beta 8	ITGB8	control	titanio	6.52191	2.6051	-1.32395	-5.86418	5e-05	0.00128175	yes
ENSG00000189057	family with sequence similarity 111 member B	FAM111B	control	titanio	2.64559	1.05974	-1.31988	-2.10169	5e-05	0.00128175	yes
ENSG00000125730	complement C3	C3	control	titanio	64.5769	25.8687	-1.31981	-2.44115	5e-05	0.00128175	yes
ENSG00000180730	shisa family member 2	SHISA2	control	titanio	7.13994	2.86252	-1.31862	-4.99537	5e-05	0.00128175	yes
ENSG00000204642	major histocompatibility complex, class I, F	HLA-F	control	titanio	29.1651	11.7488	-1.31173	-4.20809	5e-05	0.00128175	yes
ENSG00000121440	PDZ domain containing ring finger 3	PDZRN3	control	titanio	3.04601	1.23181	-1.30615	-1.39144	0.0006	0.0104114	yes
ENSG00000150551	LY6/PLAUR domain containing 1	LYPD1	control	titanio	29.2779	12.0443	-1.28146	-4.63854	5e-05	0.00128175	yes
ENSG00000172201	inhibitor of DNA binding 4, HLH protein	ID4	control	titanio	1.1422	0.476612	-1.26092	-2.25916	0.0009	0.0145137	yes
ENSG00000171223	JunB proto-oncogene, AP-1 transcription factor subunit	JUNB	control	titanio	12.7409	5.32847	-1.25767	-2.90723	5e-05	0.00128175	yes
ENSG00000075618	fascin actin-bundling protein 1	FSCN1	control	titanio	19.3723	8.12084	-1.2543	-5.29374	5e-05	0.00128175	yes
ENSG00000117114	adhesion G protein-coupled receptor L2	ADGRL2	control	titanio	4.48205	1.88453	-1.24995	-1.68388	5e-05	0.00128175	yes
ENSG00000124107	secretory leukocyte peptidase inhibitor	SLPI	control	titanio	427.217	179.908	-1.24771	-6.75651	5e-05	0.00128175	yes
ENSG00000138346	DNA replication helicase/nuclease 2	DNA2	control	titanio	2.33323	0.982662	-1.24756	-1.31494	0.0009	0.0145137	yes
ENSG00000118849	retinoic acid receptor responder 1	RARRES1	control	titanio	30.1011	12.7242	-1.24224	-1.57162	0.00385	0.0458331	yes
ENSG00000256232		LINC02387	control	titanio	3.32675	1.40958	-1.23885	-2.19428	0.00145	0.0212996	yes
ENSG00000167703	solute carrier family 43 member 2	SLC43A2	control	titanio	4.41216	1.87819	-1.23215	-1.83918	5e-05	0.00128175	yes
ENSG00000163453	insulin like growth factor binding protein 7	IGFBP7	control	titanio	35.0783	14.936	-1.23179	-2.04309	0.00175	0.0247271	yes
ENSG00000164120	hydroxyprostaglandin dehydrogenase 15-	HPGD	control	titanio	3.66016	1.56226	-1.22827	-1.68505	0.0003	0.0059345	yes
ENSG00000151322	neuronal PAS domain protein 3	NPAS3	control	titanio	3.58745	1.53632	-1.22348	-1.53296	5e-05	0.00128175	yes
ENSG00000143153	ATPase Na+/K+ transporting subunit beta 1	ATP1B1	control	titanio	22.5522	9.66344	-1.22266	-4.15638	5e-05	0.00128175	yes
ENSG00000115594	interleukin 1 receptor type 1	IL1R1	control	titanio	5.23401	2.25148	-1.21704	-1.46886	0.00245	0.031955	yes
ENSG00000186998	EMI domain containing 1	EMID1	control	titanio	4.73573	2.03946	-1.2154	-2.10627	5e-05	0.00128175	yes
ENSG00000082497	SERTA domain containing 4	SERTAD4	control	titanio	4.43387	1.91296	-1.21276	-2.01409	0.0001	0.00232725	yes
ENSG00000196628	transcription factor 4	TCF4	control	titanio	10.3741	4.50015	-1.20494	-1.43056	5e-05	0.00128175	yes
ENSG00000168386	filamin A interacting protein 1 like	FILIP1L	control	titanio	4.70731	2.04225	-1.20474	-1.7818	0.0007	0.011886	yes
ENSG00000099994	sushi domain containing 2	SUSD2	control	titanio	31.2124	13.6964	-1.18832	-6.12642	5e-05	0.00128175	yes
ENSG00000099998	gamma-glutamyltransferase 5	GGT5	control	titanio	31.6471	13.9335	-1.18352	-4.87675	5e-05	0.00128175	yes
ENSG00000115556	phospholipase C delta 4	PLCD4	control	titanio	4.75187	2.09243	-1.18331	-1.77788	0.0001	0.00232725	yes
ENSG00000184828	zinc finger and BTB domain containing 7C	ZBTB7C	control	titanio	2.77785	1.23129	-1.1738	-0.695141	0.00015	0.00332776	yes
ENSG00000154734	ADAM metallopeptidase with thrombospondin type 1 motif 1	ADAMTS1	control	titanio	5.45917	2.42831	-1.16873	-1.79121	0.0008	0.0132615	yes
ENSG00000165757	KIAA1462	JCAD	control	titanio	18.289	8.20546	-1.15632	-2.27153	0.0001	0.00232725	yes
ENSG00000162804	sushi, nidogen and EGF like domains 1	SNED1	control	titanio	3.09435	1.39056	-1.15398	-1.64007	0.0005	0.00897806	yes
ENSG00000176641	ring finger protein 152	RNF152	control	titanio	2.49025	1.12038	-1.1523	-1.56812	0.0004	0.00746478	yes
ENSG00000114315	hes family bHLH transcription factor 1	HES1	control	titanio	6.23844	2.81324	-1.14895	-3.39526	5e-05	0.00128175	yes
ENSG00000112769	laminin subunit alpha 4	LAMA4	control	titanio	35.43	16.0718	-1.14044	-4.03677	5e-05	0.00128175	yes
ENSG00000168010	autophagy related 16 like 2	ATG16L2	control	titanio	15.528	7.04402	-1.1404	-2.34341	5e-05	0.00128175	yes
ENSG00000115596	Wnt family member 6	WNT6	control	titanio	4.61236	2.09789	-1.13657	-2.71835	5e-05	0.00128175	yes
ENSG00000162981	family with sequence similarity 84 member A	FAM84A	control	titanio	1.15403	0.526327	-1.13265	-1.71395	0.001	0.0157414	yes
ENSG00000171848	ribonucleotide reductase regulatory subunit M2	RRM2	control	titanio	15.9653	7.28225	-1.13249	-2.16977	5e-05	0.00128175	yes
ENSG00000112320	sine oculis binding protein homolog	SOBP	control	titanio	9.12779	4.16506	-1.13193	-4.38019	5e-05	0.00128175	yes
ENSG00000140937	cadherin 11	CDH11	control	titanio	48.5383	22.1988	-1.12864	-2.82563	5e-05	0.00128175	yes
ENSG00000118523	connective tissue growth factor	CTGF	control	titanio	11.6188	5.3267	-1.12515	-4.63708	5e-05	0.00128175	yes
ENSG00000115461	insulin like growth factor binding protein 5	IGFBP5	control	titanio	583.943	268.296	-1.122	-6.29075	5e-05	0.00128175	yes
ENSG00000124766	SRY-box 4	SOX4	control	titanio	5.71188	2.62469	-1.12182	-4.89995	5e-05	0.00128175	yes
ENSG00000119403	PHD finger protein 19	PHF19	control	titanio	17.3527	8.02128	-1.11326	-2.95238	5e-05	0.00128175	yes
ENSG00000129514	forkhead box A1	FOXA1	control	titanio	5.66663	2.65815	-1.09207	-2.63229	5e-05	0.00128175	yes
ENSG00000090776	ephrin B1	EFNB1	control	titanio	19.4085	9.1663	-1.08227	-5.27508	5e-05	0.00128175	yes
ENSG00000240065	proteasome subunit beta 9	PSMB9	control	titanio	93.016	44.1565	-1.07485	-2.51044	5e-05	0.00128175	yes
ENSG00000066382	metallophosphoesterase domain containing 2	MPPED2	control	titanio	11.6756	5.5525	-1.07228	-2.93024	5e-05	0.00128175	yes
ENSG00000100968	nuclear factor of activated T-cells 4	NFATC4	control	titanio	5.40348	2.57377	-1.07001	-1.53823	0.00045	0.00826788	yes
ENSG00000047457	ceruloplasmin	CP	control	titanio	11.4204	5.45964	-1.06474	-1.50391	0.003	0.0372458	yes
ENSG00000187837	histone cluster 1 H1 family member c	HIST1H1C	control	titanio	50.0948	24.0676	-1.05756	-4.33157	5e-05	0.00128175	yes
ENSG00000129038	lysyl oxidase like 1	LOXL1	control	titanio	66.8149	32.1706	-1.05443	-3.63471	5e-05	0.00128175	yes
ENSG00000187808	sosondowah ankyrin repeat domain family member D	SOWAHD	control	titanio	2.14499	1.04432	-1.0384	-2.12967	0.0008	0.0132615	yes
ENSG00000076356	plexin A2	PLXNA2	control	titanio	6.44231	3.14155	-1.0361	-2.33537	0.0002	0.00426942	yes
ENSG00000175745	nuclear receptor subfamily 2 group F member 1	NR2F1	control	titanio	97.9284	47.843	-1.03342	-4.21516	5e-05	0.00128175	yes
ENSG00000167680	semaphorin 6B	SEMA6B	control	titanio	2.39224	1.16875	-1.03339	-2.09275	0.0002	0.00426942	yes
ENSG00000173041	zinc finger protein 680	ZNF680	control	titanio	2.80781	1.37702	-1.0279	-2.01869	0.00015	0.00332776	yes
ENSG00000177098	sodium voltage-gated channel beta subunit 4	SCN4B	control	titanio	1.97366	0.971233	-1.02299	-1.59266	0.0015	0.0218716	yes
ENSG00000108602	aldehyde dehydrogenase 3 family member A1	ALDH3A1	control	titanio	132.329	65.2484	-1.02011	-4.71567	5e-05	0.00128175	yes
ENSG00000131351	HAUS augmin like complex subunit 8	HAUS8	control	titanio	5.32758	2.62897	-1.01898	-1.98091	0.00045	0.00826788	yes
ENSG00000137801	thrombospondin 1	THBS1	control	titanio	89.3446	44.1823	-1.01591	-3.27587	5e-05	0.00128175	yes
ENSG00000162878	protein kinase domain containing, cytoplasmic	PKDCC	control	titanio	8.78789	4.35927	-1.01143	-2.16031	5e-05	0.00128175	yes
ENSG00000104899	microRNA 4321	AMH	control	titanio	4.85671	2.41795	-1.0062	-2.06932	0.0001	0.00232725	yes
ENSG00000106560	GTPase, IMAP family member 2	GIMAP2	control	titanio	5.42092	2.70275	-1.00411	-2.44996	0.0001	0.00232725	yes
ENSG00000205403	complement factor I	CFI	control	titanio	4.41948	2.20385	-1.00385	-2.45056	5e-05	0.00128175	yes
ENSG00000117228	guanylate binding protein 1	GBP1	control	titanio	8.85523	4.42442	-1.00104	-2.32171	5e-05	0.00128175	yes
ENSG00000111077	tensin 2	TNS2	control	titanio	36.011	17.9968	-1.0007	-2.26822	5e-05	0.00128175	yes
ENSG00000196562	sulfatase 2	SULF2	control	titanio	26.3218	13.1571	-1.00042	-2.00366	0.00115	0.0175442	yes
ENSG00000171227	transmembrane protein 37	TMEM37	control	titanio	8.43614	4.22163	-0.998782	-3.01691	5e-05	0.00128175	yes
ENSG00000080986	NDC80, kinetochore complex component	NDC80	control	titanio	7.78774	3.90822	-0.994691	-2.87781	5e-05	0.00128175	yes
ENSG00000132274	tripartite motif containing 22	TRIM22	control	titanio	27.3654	13.7826	-0.989507	-2.15074	0.00035	0.00675472	yes
ENSG00000128016	ZFP36 ring finger protein	ZFP36	control	titanio	10.8587	5.46913	-0.989468	-3.40761	5e-05	0.00128175	yes
ENSG00000137767	sulfide quinone reductase-like	SQOR	control	titanio	20.5165	10.3472	-0.987551	-2.23845	0.0001	0.00232725	yes
ENSG00000105472	C-type lectin domain family 11 member A	CLEC11A	control	titanio	2.60917	1.32147	-0.981446	-1.95018	0.0008	0.0132615	yes
ENSG00000026103	Fas cell surface death receptor	FAS	control	titanio	9.07754	4.60997	-0.977542	-2.1477	5e-05	0.00128175	yes
ENSG00000077943	integrin subunit alpha 8	ITGA8	control	titanio	14.3318	7.30328	-0.972606	-2.78578	5e-05	0.00128175	yes
ENSG00000164692	collagen type I alpha 2 chain	COL1A2	control	titanio	699.342	356.772	-0.970996	-3.92948	5e-05	0.00128175	yes
ENSG00000116285	ERBB receptor feedback inhibitor 1	ERRFI1	control	titanio	113.016	57.95	-0.963648	-5.29767	5e-05	0.00128175	yes
ENSG00000272398	CD24 molecule	CD24	control	titanio	6.47941	3.32352	-0.963152	-2.24809	5e-05	0.00128175	yes
ENSG00000106333	procollagen C-endopeptidase enhancer	PCOLCE	control	titanio	127.605	65.4551	-0.963106	-4.40039	5e-05	0.00128175	yes
ENSG00000112984	kinesin family member 20A	KIF20A	control	titanio	22.2775	11.4631	-0.958586	-2.16514	0.00025	0.00511595	yes
ENSG00000128284	apolipoprotein L3	APOL3	control	titanio	19.0369	9.83365	-0.953	-2.6848	5e-05	0.00128175	yes
ENSG00000117643	mannosidase alpha class 1C member 1	MAN1C1	control	titanio	1.95294	1.01037	-0.950769	-1.52485	0.004	0.0471928	yes
ENSG00000069011	paired like homeodomain 1	PITX1	control	titanio	49.4182	25.5727	-0.950439	-2.91047	5e-05	0.00128175	yes
ENSG00000167693	nucleoredoxin	NXN	control	titanio	35.9423	18.6763	-0.94447	-3.61844	5e-05	0.00128175	yes
ENSG00000180573	histone cluster 1 H2A family member c	HIST1H2AC	control	titanio	18.8717	9.80619	-0.944461	-4.05628	5e-05	0.00128175	yes
ENSG00000161921	C-X-C motif chemokine ligand 16	CXCL16	control	titanio	12.101	6.30606	-0.940315	-2.56663	5e-05	0.00128175	yes
ENSG00000172159	FERM domain containing 3	FRMD3	control	titanio	2.90788	1.52328	-0.932792	-1.584	0.0013	0.0194574	yes
ENSG00000145687	single stranded DNA binding protein 2	SSBP2	control	titanio	78.7869	41.3004	-0.931799	-3.91296	5e-05	0.00128175	yes
ENSG00000100385	interleukin 2 receptor subunit beta	IL2RB	control	titanio	4.84244	2.5415	-0.930052	-1.74288	0.00025	0.00511595	yes
ENSG00000184786	t-complex-associated-testis-expressed 3	TCTE3	control	titanio	2.2375	1.175	-0.929225	-2.03641	0.00045	0.00826788	yes
ENSG00000152661	gap junction protein alpha 1	GJA1	control	titanio	9.44111	4.95869	-0.928996	-3.98741	5e-05	0.00128175	yes
ENSG00000131378	raftlin, lipid raft linker 1	RFTN1	control	titanio	14.5566	7.64642	-0.928815	-3.02009	5e-05	0.00128175	yes
ENSG00000162407	phospholipid phosphatase 3	PLPP3	control	titanio	3.60086	1.89445	-0.926559	-2.19009	5e-05	0.00128175	yes
ENSG00000133321	retinoic acid receptor responder 3	RARRES3	control	titanio	115.995	61.1486	-0.923669	-4.57073	5e-05	0.00128175	yes
ENSG00000115525	ST3 beta-galactoside alpha-2,3-sialyltransferase 5	ST3GAL5	control	titanio	2.03224	1.07204	-0.922719	-0.735698	0.00015	0.00332776	yes
ENSG00000198807	paired box 9	PAX9	control	titanio	1.65605	0.876475	-0.917961	-1.3099	0.00285	0.0357954	yes
ENSG00000139567	activin A receptor like type 1	ACVRL1	control	titanio	8.80175	4.66077	-0.917221	-1.81921	0.0009	0.0145137	yes
ENSG00000166292	transmembrane protein 100	TMEM100	control	titanio	13.1311	6.9747	-0.912785	-3.23489	5e-05	0.00128175	yes
ENSG00000185112	family with sequence similarity 43 member A	FAM43A	control	titanio	8.76716	4.65791	-0.912427	-3.67531	5e-05	0.00128175	yes
ENSG00000173918	C1q and tumor necrosis factor related protein 1	C1QTNF1	control	titanio	3.88994	2.0752	-0.906499	-2.21832	5e-05	0.00128175	yes
ENSG00000183963	smoothelin	SMTN	control	titanio	9.95413	5.3186	-0.90425	-2.10563	5e-05	0.00128175	yes
ENSG00000108960	monocyte to macrophage differentiation associated	MMD	control	titanio	19.2692	10.3897	-0.891141	-2.88778	5e-05	0.00128175	yes
ENSG00000120820	glycosyltransferase 8 domain containing 2	GLT8D2	control	titanio	4.15149	2.2449	-0.886977	-1.74544	0.0004	0.00746478	yes
ENSG00000127863	TNF receptor superfamily member 19	TNFRSF19	control	titanio	22.2129	12.0232	-0.885577	-4.36068	5e-05	0.00128175	yes
ENSG00000228486	long intergenic non-protein coding RNA 1125	C2orf92	control	titanio	6.92281	3.74761	-0.885388	-1.15523	0.0001	0.00232725	yes
ENSG00000221869	CCAAT/enhancer binding protein delta	CEBPD	control	titanio	42.4471	23.0303	-0.882134	-4.50189	5e-05	0.00128175	yes
ENSG00000139190	vesicle associated membrane protein 1	VAMP1	control	titanio	9.10049	4.94203	-0.880841	-1.6162	0.00215	0.0288669	yes
ENSG00000168916	zinc finger protein 608	ZNF608	control	titanio	19.5156	10.6246	-0.877221	-3.12972	5e-05	0.00128175	yes
ENSG00000113361	cadherin 6	CDH6	control	titanio	10.6582	5.80292	-0.877116	-2.08684	0.00035	0.00675472	yes
ENSG00000113504	solute carrier family 12 member 7	SLC12A7	control	titanio	19.6637	10.7095	-0.87664	-2.64526	5e-05	0.00128175	yes
ENSG00000005469	carnitine O-octanoyltransferase	CROT	control	titanio	20.0458	10.9537	-0.871887	-2.50292	5e-05	0.00128175	yes
ENSG00000137965	interferon induced protein 44	IFI44	control	titanio	12.9044	7.08394	-0.865241	-2.34465	5e-05	0.00128175	yes
ENSG00000223764	uncharacterized LOC100130417	AL645608.1	control	titanio	3.95768	2.17576	-0.863138	-2.33199	5e-05	0.00128175	yes
ENSG00000043355	Zic family member 2	ZIC2	control	titanio	14.7118	8.10094	-0.860809	-1.94934	0.00055	0.00974321	yes
ENSG00000091986	coiled-coil domain containing 80	CCDC80	control	titanio	82.0706	45.2652	-0.858463	-2.8231	5e-05	0.00128175	yes
ENSG00000159200	regulator of calcineurin 1	RCAN1	control	titanio	158.665	87.5233	-0.858242	-4.79648	5e-05	0.00128175	yes
ENSG00000109861	cathepsin C	CTSC	control	titanio	19.3928	10.7	-0.857908	-2.47006	5e-05	0.00128175	yes
ENSG00000141401	inositol monophosphatase 2	IMPA2	control	titanio	25.7702	14.2453	-0.855216	-2.87094	5e-05	0.00128175	yes
ENSG00000006283	calcium voltage-gated channel subunit alpha1 G	CACNA1G	control	titanio	1.19399	0.662209	-0.850428	-1.53349	0.0001	0.00232725	yes
ENSG00000104998	interleukin 27 receptor subunit alpha	IL27RA	control	titanio	6.27072	3.48307	-0.84827	-3.2931	5e-05	0.00128175	yes
ENSG00000175906	ADP ribosylation factor like GTPase 4D	ARL4D	control	titanio	30.167	16.8242	-0.842431	-3.95729	5e-05	0.00128175	yes
ENSG00000116991	signal induced proliferation associated 1 like 2	SIPA1L2	control	titanio	17.1117	9.57591	-0.837503	-2.99934	5e-05	0.00128175	yes
ENSG00000117650	NIMA related kinase 2	NEK2	control	titanio	13.2988	7.44228	-0.837484	-2.67671	5e-05	0.00128175	yes
ENSG00000184678	histone cluster 2 H2B family member e	HIST2H2BE	control	titanio	4.03413	2.25976	-0.836086	-2.61327	5e-05	0.00128175	yes
ENSG00000069399	microRNA 8085	BCL3	control	titanio	36.05	20.2126	-0.834744	-2.64766	5e-05	0.00128175	yes
ENSG00000169129	actin filament associated protein 1 like 2	AFAP1L2	control	titanio	12.2137	6.87114	-0.829877	-3.13541	5e-05	0.00128175	yes
ENSG00000237649	kinesin family member C1	KIFC1	control	titanio	15.5781	8.77987	-0.82725	-2.88504	5e-05	0.00128175	yes
ENSG00000164104	high mobility group box 2	HMGB2	control	titanio	80.386	45.3254	-0.826624	-4.00396	5e-05	0.00128175	yes
ENSG00000107968	mitogen-activated protein kinase kinase kinase 8	MAP3K8	control	titanio	6.15479	3.47201	-0.825941	-1.95856	0.0004	0.00746478	yes
ENSG00000133121	StAR related lipid transfer domain containing 13	STARD13	control	titanio	2.71538	1.53713	-0.820914	-1.41573	0.0019	0.0262527	yes
ENSG00000139263	leucine rich repeats and immunoglobulin like domains 3	LRIG3	control	titanio	10.1485	5.76476	-0.815937	-2.47367	5e-05	0.00128175	yes
ENSG00000117525	coagulation factor III, tissue factor	F3	control	titanio	15.6394	8.89415	-0.814256	-2.50145	5e-05	0.00128175	yes
ENSG00000234745	major histocompatibility complex, class I, B	HLA-B	control	titanio	652.725	371.324	-0.813797	-1.9552	0.0002	0.00426942	yes
ENSG00000123933	microRNA 4800	MXD4	control	titanio	20.7181	11.8041	-0.81161	-2.39243	5e-05	0.00128175	yes
ENSG00000107562	C-X-C motif chemokine ligand 12	CXCL12	control	titanio	62.2784	35.4989	-0.810956	-3.79058	5e-05	0.00128175	yes
ENSG00000079616	kinesin family member 22	KIF22	control	titanio	25.1757	14.366	-0.809373	-2.93986	5e-05	0.00128175	yes
ENSG00000126787	DLG associated protein 5	DLGAP5	control	titanio	6.71011	3.84136	-0.804719	-2.69585	5e-05	0.00128175	yes
ENSG00000164237	carboxymethylenebutenolidase homolog	CMBL	control	titanio	70.677	40.4932	-0.803562	-3.76072	5e-05	0.00128175	yes
ENSG00000204305	advanced glycosylation end-product specific receptor	AGER	control	titanio	7.77192	4.46339	-0.800132	-1.54155	0.0019	0.0262527	yes
ENSG00000141574	secreted and transmembrane 1	SECTM1	control	titanio	50.5374	29.1117	-0.795751	-2.77501	5e-05	0.00128175	yes
ENSG00000066279	abnormal spindle microtubule assembly	ASPM	control	titanio	6.14152	3.54669	-0.792123	-2.42336	5e-05	0.00128175	yes
ENSG00000197903	histone cluster 1 H2B family member k	HIST1H2BK	control	titanio	15.8869	9.17672	-0.791785	-1.76599	0.00425	0.0492129	yes
ENSG00000276043	ubiquitin like with PHD and ring finger domains 1	UHRF1	control	titanio	5.69782	3.2938	-0.790655	-2.73908	5e-05	0.00128175	yes
ENSG00000158966	cache domain containing 1	CACHD1	control	titanio	2.9664	1.71545	-0.790126	-2.17161	0.00015	0.00332776	yes
ENSG00000117226	guanylate binding protein 3	GBP3	control	titanio	11.0799	6.41255	-0.788977	-1.86964	0.00025	0.00511595	yes
ENSG00000137628	DExD/H-box helicase 60	DDX60	control	titanio	5.39848	3.12551	-0.788461	-1.40584	0.00415	0.0482905	yes
ENSG00000148120	microRNA 24-1	C9orf3	control	titanio	47.5124	27.5475	-0.786383	-3.07585	5e-05	0.00128175	yes
ENSG00000124216	snail family transcriptional repressor 1	SNAI1	control	titanio	9.877	5.73323	-0.784725	-2.96936	5e-05	0.00128175	yes
ENSG00000109472	carboxypeptidase E	CPE	control	titanio	36.3289	21.1266	-0.782056	-2.75331	5e-05	0.00128175	yes
ENSG00000128606	leucine rich repeat containing 17	LRRC17	control	titanio	6.07228	3.53542	-0.780357	-2.04287	0.0002	0.00426942	yes
ENSG00000104313	EYA transcriptional coactivator and phosphatase 1	EYA1	control	titanio	8.20949	4.78042	-0.780154	-2.34301	5e-05	0.00128175	yes
ENSG00000165655	zinc finger protein 503	ZNF503	control	titanio	4.38146	2.56725	-0.771188	-2.7347	5e-05	0.00128175	yes
ENSG00000101057	MYB proto-oncogene like 2	MYBL2	control	titanio	10.3353	6.05636	-0.771061	-3.32081	5e-05	0.00128175	yes
ENSG00000160888	immediate early response 2	IER2	control	titanio	10.1656	5.98714	-0.763755	-3.06041	5e-05	0.00128175	yes
ENSG00000178999	aurora kinase B	AURKB	control	titanio	18.6491	10.986	-0.76344	-2.39458	5e-05	0.00128175	yes
ENSG00000126778	SIX homeobox 1	SIX1	control	titanio	8.71908	5.1433	-0.761482	-2.46836	5e-05	0.00128175	yes
ENSG00000146072	TNF receptor superfamily member 21	TNFRSF21	control	titanio	21.5288	12.7027	-0.761131	-3.85882	5e-05	0.00128175	yes
ENSG00000178695	potassium channel tetramerization domain containing 12	KCTD12	control	titanio	8.73408	5.15952	-0.759417	-3.69923	5e-05	0.00128175	yes
ENSG00000113368	lamin B1	LMNB1	control	titanio	32.344	19.1259	-0.757969	-2.87934	5e-05	0.00128175	yes
ENSG00000067141	neogenin 1	NEO1	control	titanio	29.586	17.5007	-0.757504	-1.92238	0.0006	0.0104114	yes
ENSG00000143850	pleckstrin homology domain containing A6	PLEKHA6	control	titanio	18.1199	10.7223	-0.756958	-2.87083	5e-05	0.00128175	yes
ENSG00000130755	glia maturation factor gamma	GMFG	control	titanio	17.1151	10.1579	-0.752671	-1.7044	0.00165	0.0236235	yes
ENSG00000101447	family with sequence similarity 83 member D	FAM83D	control	titanio	13.6494	8.12364	-0.748641	-3.33569	5e-05	0.00128175	yes
ENSG00000135148	TRAF-type zinc finger domain containing 1	TRAFD1	control	titanio	23.8047	14.1696	-0.748442	-3.18884	5e-05	0.00128175	yes
ENSG00000169607	cytoskeleton associated protein 2 like	CKAP2L	control	titanio	6.0382	3.59859	-0.746686	-1.88664	0.0006	0.0104114	yes
ENSG00000131747	topoisomerase	TOP2A	control	titanio	33.7979	20.2427	-0.739531	-3.13834	5e-05	0.00128175	yes
ENSG00000256043	cathepsin O	CTSO	control	titanio	13.5737	8.14678	-0.736507	-3.42093	5e-05	0.00128175	yes
ENSG00000239713	apolipoprotein B mRNA editing enzyme catalytic subunit 3G	APOBEC3G	control	titanio	64.5507	38.7454	-0.736408	-3.5714	5e-05	0.00128175	yes
ENSG00000134215	vav guanine nucleotide exchange factor 3	VAV3	control	titanio	11.9517	7.1896	-0.73323	-2.05245	0.0001	0.00232725	yes
ENSG00000183779	zinc finger protein 703	ZNF703	control	titanio	7.68273	4.62203	-0.733093	-3.13709	5e-05	0.00128175	yes
ENSG00000185201	interferon induced transmembrane protein 2	IFITM2	control	titanio	71.9951	43.4303	-0.729197	-2.91783	5e-05	0.00128175	yes
ENSG00000140853	NLR family CARD domain containing 5	NLRC5	control	titanio	11.7752	7.12298	-0.725203	-1.46404	0.00285	0.0357954	yes
ENSG00000100726	telomere maintenance 2	TELO2	control	titanio	25.5211	15.4479	-0.724276	-1.8555	0.00135	0.020054	yes
ENSG00000145386	cyclin A2	CCNA2	control	titanio	8.44669	5.11386	-0.723973	-2.14011	0.0006	0.0104114	yes
ENSG00000168078	PDZ binding kinase	PBK	control	titanio	12.0506	7.29975	-0.723181	-2.45496	5e-05	0.00128175	yes
ENSG00000135451	trophinin associated protein	TROAP	control	titanio	10.8619	6.58354	-0.722343	-2.10865	5e-05	0.00128175	yes
ENSG00000175063	ubiquitin conjugating enzyme E2 C	UBE2C	control	titanio	102.472	62.1426	-0.72157	-3.58858	5e-05	0.00128175	yes
ENSG00000122861	plasminogen activator, urokinase	PLAU	control	titanio	53.7856	32.6438	-0.720409	-3.73969	5e-05	0.00128175	yes
ENSG00000242265	paternally expressed 10	PEG10	control	titanio	106.026	64.4474	-0.718228	-1.65063	0.004	0.0471928	yes
ENSG00000055118	potassium voltage-gated channel subfamily H member 2	KCNH2	control	titanio	3.14062	1.9167	-0.712427	-2.26448	0.0001	0.00232725	yes
ENSG00000160932	lymphocyte antigen 6 complex, locus E	LY6E	control	titanio	285.26	174.452	-0.709448	-3.73658	5e-05	0.00128175	yes
ENSG00000137273	forkhead box F2	FOXF2	control	titanio	20.0427	12.2648	-0.70855	-3.32631	5e-05	0.00128175	yes
ENSG00000158373	histone cluster 1 H2B family member d	HIST1H2BD	control	titanio	18.4222	11.2804	-0.707618	-1.85067	0.0014	0.0206932	yes
ENSG00000143228	NUF2, NDC80 kinetochore complex component	NUF2	control	titanio	9.2104	5.6544	-0.703891	-1.70408	0.00075	0.0125909	yes
ENSG00000067836	rogdi homolog	ROGDI	control	titanio	21.4227	13.1917	-0.699508	-1.72836	0.0021	0.028356	yes
ENSG00000196535	myosin XVIIIA	MYO18A	control	titanio	44.3905	27.3718	-0.697559	-2.07526	0.0003	0.0059345	yes
ENSG00000137460	FH2 domain containing 1	FHDC1	control	titanio	1.43828	0.889008	-0.694082	-2.28885	0.00025	0.00511595	yes
ENSG00000185905	chromosome 16 open reading frame 54	C16orf54	control	titanio	5.72052	3.53769	-0.693339	-2.58772	5e-05	0.00128175	yes
ENSG00000175643	RecQ mediated genome instability 2	RMI2	control	titanio	9.52622	5.89775	-0.691741	-2.2015	5e-05	0.00128175	yes
ENSG00000162063	cyclin F	CCNF	control	titanio	5.79721	3.59199	-0.690575	-2.57578	5e-05	0.00128175	yes
ENSG00000131459	glutamine-fructose-6-phosphate transaminase 2	GFPT2	control	titanio	17.2718	10.7207	-0.688024	-2.87778	5e-05	0.00128175	yes
ENSG00000132819	RNA binding motif protein 38	RBM38	control	titanio	5.35263	3.32347	-0.687559	-2.13176	5e-05	0.00128175	yes
ENSG00000184661	cell division cycle associated 2	CDCA2	control	titanio	5.24736	3.25959	-0.686899	-1.85223	0.0006	0.0104114	yes
ENSG00000020181	adhesion G protein-coupled receptor A2	ADGRA2	control	titanio	19.8531	12.3353	-0.686575	-3.29448	5e-05	0.00128175	yes
ENSG00000119669	interferon regulatory factor 2 binding protein like	IRF2BPL	control	titanio	8.80121	5.4763	-0.684502	-3.14632	5e-05	0.00128175	yes
ENSG00000136720	heparan sulfate 6-O-sulfotransferase 1	HS6ST1	control	titanio	10.9488	6.81745	-0.683466	-2.88083	5e-05	0.00128175	yes
ENSG00000205213	leucine rich repeat containing G protein-coupled receptor 4	LGR4	control	titanio	8.15556	5.08375	-0.681891	-2.09843	0.0003	0.0059345	yes
ENSG00000206503	major histocompatibility complex, class I, A	HLA-A	control	titanio	597.125	372.29	-0.681606	-3.93236	5e-05	0.00128175	yes
ENSG00000142871	cysteine rich angiogenic inducer 61	CYR61	control	titanio	75.6876	47.2568	-0.679534	-3.65443	5e-05	0.00128175	yes
ENSG00000075218	G2 and S-phase expressed 1	GTSE1	control	titanio	15.0154	9.37587	-0.679418	-2.21762	0.00015	0.00332776	yes
ENSG00000160298	chromosome 21 open reading frame 58	C21orf58	control	titanio	10.0269	6.26114	-0.679377	-2.45551	5e-05	0.00128175	yes
ENSG00000245526	microRNA 9-2	LINC00461	control	titanio	3.41448	2.13429	-0.677914	-1.12539	0.0029	0.0362699	yes
ENSG00000187244	basal cell adhesion molecule	BCAM	control	titanio	18.7892	11.7956	-0.671658	-2.43431	5e-05	0.00128175	yes
ENSG00000185507	interferon regulatory factor 7	IRF7	control	titanio	16.5301	10.3872	-0.670296	-2.15283	5e-05	0.00128175	yes
ENSG00000163638	ADAM metallopeptidase with thrombospondin type 1 motif 9	ADAMTS9	control	titanio	5.25435	3.30814	-0.667494	-1.70477	0.0018	0.0252234	yes
ENSG00000106688	solute carrier family 1 member 1	SLC1A1	control	titanio	10.4231	6.56255	-0.667456	-2.63751	5e-05	0.00128175	yes
ENSG00000169679	BUB1 mitotic checkpoint serine/threonine kinase	BUB1	control	titanio	10.9758	6.92078	-0.665321	-2.15946	0.0001	0.00232725	yes
ENSG00000170382	leucine rich repeat neuronal 2	LRRN2	control	titanio	8.95657	5.64986	-0.664732	-2.32401	0.00035	0.00675472	yes
ENSG00000130303	bone marrow stromal cell antigen 2	BST2	control	titanio	136.043	85.8268	-0.664563	-3.10777	5e-05	0.00128175	yes
ENSG00000183814	lin-9 DREAM MuvB core complex component	LIN9	control	titanio	2.35347	1.48698	-0.662398	-1.59379	0.0029	0.0362699	yes
ENSG00000181404	WAS protein family homolog 1	WASHC1	control	titanio	3.06433	1.939	-0.66026	-1.79491	0.00245	0.031955	yes
ENSG00000168140	vasorin	VASN	control	titanio	29.8772	18.9056	-0.660226	-2.45605	5e-05	0.00128175	yes
ENSG00000077152	ubiquitin conjugating enzyme E2 T	UBE2T	control	titanio	21.0149	13.31	-0.658899	-2.5375	5e-05	0.00128175	yes
ENSG00000170962	platelet derived growth factor D	PDGFD	control	titanio	53.2317	33.7158	-0.658858	-3.59734	5e-05	0.00128175	yes
ENSG00000112742	TTK protein kinase	TTK	control	titanio	5.46458	3.46155	-0.658693	-1.35192	0.0011	0.0169118	yes
ENSG00000204264	proteasome subunit beta 8	PSMB8	control	titanio	105.955	67.1688	-0.657585	-2.30834	5e-05	0.00128175	yes
ENSG00000158292	G protein-coupled receptor 153	GPR153	control	titanio	3.76333	2.38732	-0.65662	-2.50011	5e-05	0.00128175	yes
ENSG00000137807	kinesin family member 23	KIF23	control	titanio	14.9105	9.4605	-0.656343	-2.28473	0.0001	0.00232725	yes
ENSG00000131094	complement C1q like 1	C1QL1	control	titanio	9.07221	5.75724	-0.656076	-2.25328	0.0001	0.00232725	yes
ENSG00000076003	minichromosome maintenance complex component 6	MCM6	control	titanio	11.6094	7.3789	-0.653814	-1.76099	0.00155	0.0224353	yes
ENSG00000083642	PDS5 cohesin associated factor B	PDS5B	control	titanio	15.0273	9.55236	-0.653655	-1.77338	0.0018	0.0252234	yes
ENSG00000136379	abhydrolase domain containing 17C	ABHD17C	control	titanio	15.709	9.99731	-0.651979	-2.07624	0.00015	0.00332776	yes
ENSG00000090889	kinesin family member 4A	KIF4A	control	titanio	10.9977	6.99967	-0.651842	-1.80227	0.0028	0.0354299	yes
ENSG00000143390	regulatory factor X5	RFX5	control	titanio	21.4176	13.6737	-0.64739	-2.01522	5e-05	0.00128175	yes
ENSG00000204267	transporter 2, ATP binding cassette subfamily B member	TAP2	control	titanio	31.6948	20.2386	-0.647141	-2.04525	0.0014	0.0206932	yes
ENSG00000116962	nidogen 1	NID1	control	titanio	10.0852	6.46527	-0.641462	-3.16772	5e-05	0.00128175	yes
ENSG00000011028	mannose receptor C type 2	MRC2	control	titanio	97.4861	62.4951	-0.641454	-2.65133	5e-05	0.00128175	yes
ENSG00000260804	DKFZp434H1419	LINC01963	control	titanio	4.50242	2.88785	-0.640708	-2.38791	5e-05	0.00128175	yes
ENSG00000163545	NUAK family kinase 2	NUAK2	control	titanio	1.64258	1.05539	-0.638186	-1.77512	0.0024	0.0315106	yes
ENSG00000155760	frizzled class receptor 7	FZD7	control	titanio	33.4698	21.5065	-0.638089	-3.42505	5e-05	0.00128175	yes
ENSG00000159403	complement C1r	C1R	control	titanio	227.591	146.295	-0.637567	-3.19731	5e-05	0.00128175	yes
ENSG00000107201	DExD/H-box helicase 58	DDX58	control	titanio	3.42844	2.20654	-0.635766	-2.41414	5e-05	0.00128175	yes
ENSG00000162624	LIM homeobox 8	LHX8	control	titanio	5.79758	3.73201	-0.6355	-2.14728	0.00015	0.00332776	yes
ENSG00000162337	LDL receptor related protein 5	LRP5	control	titanio	17.6927	11.3929	-0.635019	-1.67965	0.00195	0.0268498	yes
ENSG00000122952	ZW10 interacting kinetochore protein	ZWINT	control	titanio	24.5433	15.8152	-0.634017	-2.18999	0.00015	0.00332776	yes
ENSG00000136108	cytoskeleton associated protein 2	CKAP2	control	titanio	13.3606	8.64397	-0.628223	-2.47854	5e-05	0.00128175	yes
ENSG00000145284	stearoyl-CoA desaturase 5	SCD5	control	titanio	4.94184	3.20126	-0.626407	-2.37014	5e-05	0.00128175	yes
ENSG00000118515	serum/glucocorticoid regulated kinase 1	SGK1	control	titanio	7.94958	5.15266	-0.625563	-1.20437	0.00355	0.0429073	yes
ENSG00000111665	cell division cycle associated 3	CDCA3	control	titanio	17.8114	11.546	-0.62541	-2.01129	0.0005	0.00897806	yes
ENSG00000169439	syndecan 2	SDC2	control	titanio	43.3037	28.0769	-0.625109	-1.94602	0.00045	0.00826788	yes
ENSG00000146674	insulin like growth factor binding protein 3	IGFBP3	control	titanio	249.572	161.844	-0.624851	-3.43264	5e-05	0.00128175	yes
ENSG00000100911	microRNA 7703	PSME2	control	titanio	244.549	158.679	-0.624009	-2.48804	5e-05	0.00128175	yes
ENSG00000113140	secreted protein acidic and cysteine rich	SPARC	control	titanio	1252.02	812.404	-0.623988	-2.49095	5e-05	0.00128175	yes
ENSG00000175727	MLX interacting protein	MLXIP	control	titanio	12.384	8.0416	-0.622925	-1.82544	0.0003	0.0059345	yes
ENSG00000163507	KIAA1524	CIP2A	control	titanio	6.49184	4.21701	-0.622407	-1.52308	0.0021	0.028356	yes
ENSG00000146670	cell division cycle associated 5	CDCA5	control	titanio	14.7121	9.5677	-0.620761	-2.41226	5e-05	0.00128175	yes
ENSG00000183580	F-box and leucine rich repeat protein 7	FBXL7	control	titanio	3.62718	2.36111	-0.619383	-2.267	0.00015	0.00332776	yes
ENSG00000204103	MAF bZIP transcription factor B	MAFB	control	titanio	3.78506	2.46532	-0.618541	-2.25246	0.0001	0.00232725	yes
ENSG00000128928	isovaleryl-CoA dehydrogenase	IVD	control	titanio	30.8482	20.1771	-0.612467	-1.79619	0.0016	0.0230187	yes
ENSG00000182179	microRNA 5193	UBA7	control	titanio	50.993	33.3616	-0.612113	-1.92669	0.0005	0.00897806	yes
ENSG00000101224	cell division cycle 25B	CDC25B	control	titanio	102.919	67.4224	-0.610204	-2.60674	5e-05	0.00128175	yes
ENSG00000198830	high mobility group nucleosomal binding domain 2	HMGN2	control	titanio	206.626	135.42	-0.609582	-2.98503	5e-05	0.00128175	yes
ENSG00000072954	transmembrane protein 38A	TMEM38A	control	titanio	8.62087	5.65627	-0.607983	-1.87791	0.0004	0.00746478	yes
ENSG00000169604	anthrax toxin receptor 1	ANTXR1	control	titanio	34.4134	22.6078	-0.60615	-2.73724	5e-05	0.00128175	yes
ENSG00000134222	proline and serine rich coiled-coil 1	PSRC1	control	titanio	12.4946	8.21162	-0.605569	-2.05644	0.00025	0.00511595	yes
ENSG00000198901	protein regulator of cytokinesis 1	PRC1	control	titanio	23.7797	15.6464	-0.603898	-2.12177	0.0003	0.0059345	yes
ENSG00000005882	pyruvate dehydrogenase kinase 2	PDK2	control	titanio	20.3506	13.4034	-0.602467	-1.8446	0.0009	0.0145137	yes
ENSG00000139192	TAP binding protein like	TAPBPL	control	titanio	35.4327	23.34	-0.602275	-1.84078	0.00275	0.0350212	yes
ENSG00000116525	tripartite motif containing 62	TRIM62	control	titanio	5.66535	3.73402	-0.601435	-1.53999	0.0028	0.0354299	yes
ENSG00000106991	endoglin	ENG	control	titanio	40.0676	26.4102	-0.601341	-3.16089	5e-05	0.00128175	yes
ENSG00000188486	H2A histone family member X	H2AFX	control	titanio	37.9275	25.0088	-0.600807	-2.88531	5e-05	0.00128175	yes
ENSG00000150347	AT-rich interaction domain 5B	ARID5B	control	titanio	13.1257	8.67325	-0.597749	-3.04049	5e-05	0.00128175	yes
ENSG00000167900	thymidine kinase 1	TK1	control	titanio	49.1025	32.4731	-0.596554	-3.02727	5e-05	0.00128175	yes
ENSG00000111912	nuclear receptor coactivator 7	NCOA7	control	titanio	16.0341	10.6171	-0.59475	-1.86812	0.00105	0.0163335	yes
ENSG00000066583	isochorismatase domain containing 1	ISOC1	control	titanio	13.3529	8.84402	-0.594374	-2.49264	5e-05	0.00128175	yes
ENSG00000153044	centromere protein H	CENPH	control	titanio	12.4689	8.264	-0.593417	-1.72772	0.0013	0.0194574	yes
ENSG00000129195	family with sequence similarity 64 member A	PIMREG	control	titanio	24.3444	16.1612	-0.591051	-2.00616	0.00035	0.00675472	yes
ENSG00000064666	calponin 2	CNN2	control	titanio	84.2484	56.0841	-0.587056	-2.57583	5e-05	0.00128175	yes
ENSG00000117461	phosphoinositide-3-kinase regulatory subunit 3	PIK3R3	control	titanio	11.5017	7.65859	-0.586693	-2.46204	5e-05	0.00128175	yes
ENSG00000157456	cyclin B2	CCNB2	control	titanio	18.1693	12.1129	-0.584958	-1.82412	0.00185	0.0258022	yes
ENSG00000008513	ST3 beta-galactoside alpha-2,3-sialyltransferase 1	ST3GAL1	control	titanio	45.6139	30.4143	-0.584723	-1.65365	0.0013	0.0194574	yes
ENSG00000142627	EPH receptor A2	EPHA2	control	titanio	37.9093	25.2783	-0.584654	-2.81501	5e-05	0.00128175	yes
ENSG00000164611	pituitary tumor-transforming 1	PTTG1	control	titanio	78.5445	52.3922	-0.584158	-2.80525	5e-05	0.00128175	yes
ENSG00000112029	F-box protein 5	FBXO5	control	titanio	8.7045	5.80971	-0.583295	-2.01902	0.00055	0.00974321	yes
ENSG00000150456	eukaryotic translation elongation factor 1 alpha lysine methyltransferase 1	EEF1AKMT1	control	titanio	13.891	9.31338	-0.576775	-1.79787	0.0022	0.0293721	yes
ENSG00000124313	IQ motif and Sec7 domain 2	IQSEC2	control	titanio	18.3599	12.3098	-0.576743	-1.61689	0.0041	0.0480384	yes
ENSG00000125450	nucleoporin 85	NUP85	control	titanio	29.5771	19.8545	-0.57502	-1.8994	0.0004	0.00746478	yes
ENSG00000131591	chromosome 1 open reading frame 159	C1orf159	control	titanio	12.8461	8.63367	-0.573281	-1.8897	0.0004	0.00746478	yes
ENSG00000166448	transmembrane protein 130	TMEM130	control	titanio	11.4411	7.6918	-0.572837	-1.98734	0.00025	0.00511595	yes
ENSG00000148175	stomatin	STOM	control	titanio	12.4008	8.33968	-0.572366	-2.1673	5e-05	0.00128175	yes
ENSG00000137868	stimulated by retinoic acid 6	STRA6	control	titanio	99.2947	66.8208	-0.57142	-2.45222	5e-05	0.00128175	yes
ENSG00000105011	anti-silencing function 1B histone chaperone	ASF1B	control	titanio	10.9245	7.35681	-0.570419	-2.06959	0.0002	0.00426942	yes
ENSG00000134690	cell division cycle associated 8	CDCA8	control	titanio	9.91643	6.68197	-0.569546	-2.40921	5e-05	0.00128175	yes
ENSG00000169992	neuroligin 2	NLGN2	control	titanio	23.863	16.0833	-0.569207	-2.06877	0.0003	0.0059345	yes
ENSG00000148700	adducin 3	ADD3	control	titanio	45.6639	30.7895	-0.568615	-1.65257	0.0022	0.0293721	yes
ENSG00000111057	keratin 18	KRT18	control	titanio	123.53	83.3518	-0.567577	-2.83153	5e-05	0.00128175	yes
ENSG00000117318	inhibitor of DNA binding 3, HLH protein	ID3	control	titanio	52.211	35.2322	-0.567457	-2.2058	0.00025	0.00511595	yes
ENSG00000176890	thymidylate synthetase	TYMS	control	titanio	38.5044	26.0123	-0.565829	-2.14585	0.0001	0.00232725	yes
ENSG00000145147	slit guidance ligand 2	SLIT2	control	titanio	15.0731	10.2077	-0.562312	-2.2298	5e-05	0.00128175	yes
ENSG00000106355	LSM5 homolog, U6 small nuclear RNA and mRNA degradation associated	LSM5	control	titanio	66.83	45.2764	-0.561734	-2.24836	0.0001	0.00232725	yes
ENSG00000125347	interferon regulatory factor 1	IRF1	control	titanio	63.7855	43.2235	-0.561415	-1.80158	0.0027	0.0346072	yes
ENSG00000075223	semaphorin 3C	SEMA3C	control	titanio	92.3787	62.6521	-0.560197	-2.20194	5e-05	0.00128175	yes
ENSG00000163874	microRNA 6732	ZC3H12A	control	titanio	6.31902	4.29164	-0.558172	-1.5961	0.0038	0.0453288	yes
ENSG00000089685	baculoviral IAP repeat containing 5	BIRC5	control	titanio	28.3559	19.2625	-0.557852	-2.35305	5e-05	0.00128175	yes
ENSG00000099219	endoplasmic reticulum metallopeptidase 1	ERMP1	control	titanio	5.4133	3.67857	-0.557366	-1.78416	0.0022	0.0293721	yes
ENSG00000068489	proline rich 11	PRR11	control	titanio	22.6828	15.4279	-0.556052	-1.55294	0.0016	0.0230187	yes
ENSG00000144354	cell division cycle associated 7	CDCA7	control	titanio	16.4233	11.1745	-0.555541	-2.41507	5e-05	0.00128175	yes
ENSG00000123485	Holliday junction recognition protein	HJURP	control	titanio	27.3468	18.6629	-0.551196	-2.24442	5e-05	0.00128175	yes
ENSG00000114698	phospholipid scramblase 4	PLSCR4	control	titanio	13.3725	9.13337	-0.550047	-1.79309	0.0019	0.0262527	yes
ENSG00000007944	myosin regulatory light chain interacting protein	MYLIP	control	titanio	13.5912	9.30026	-0.547328	-2.26379	0.0001	0.00232725	yes
ENSG00000180638	solute carrier family 47 member 2	SLC47A2	control	titanio	15.2428	10.4493	-0.544717	-2.20137	0.00025	0.00511595	yes
ENSG00000132646	proliferating cell nuclear antigen	PCNA	control	titanio	84.2904	57.8266	-0.543635	-2.85927	5e-05	0.00128175	yes
ENSG00000204525	major histocompatibility complex, class I, C	HLA-C	control	titanio	732.437	503.204	-0.541563	-2.38308	0.00015	0.00332776	yes
ENSG00000160957	RecQ like helicase 4	RECQL4	control	titanio	27.106	18.6339	-0.540687	-1.75763	0.0016	0.0230187	yes
ENSG00000105518	transmembrane protein 205	TMEM205	control	titanio	82.3551	56.6238	-0.540448	-2.24702	0.0002	0.00426942	yes
ENSG00000105894	pleiotrophin	PTN	control	titanio	8.36111	5.75282	-0.539425	-1.97314	0.00055	0.00974321	yes
ENSG00000088325	TPX2, microtubule nucleation factor	TPX2	control	titanio	42.6763	29.3973	-0.537753	-2.93516	5e-05	0.00128175	yes
ENSG00000065320	netrin 1	NTN1	control	titanio	4.54839	3.14166	-0.533829	-1.80263	0.0026	0.0336159	yes
ENSG00000154188	angiopoietin 1	ANGPT1	control	titanio	12.0099	8.30621	-0.531958	-1.89342	0.0004	0.00746478	yes
ENSG00000143344	ral guanine nucleotide dissociation stimulator like 1	RGL1	control	titanio	11.1209	7.70159	-0.530039	-2.59633	5e-05	0.00128175	yes
ENSG00000150977	Rab interacting lysosomal protein like 2	RILPL2	control	titanio	4.36705	3.02532	-0.529573	-2.33609	5e-05	0.00128175	yes
ENSG00000126351	thyroid hormone receptor, alpha	THRA	control	titanio	24.5536	17.0221	-0.528525	-1.64829	0.00245	0.031955	yes
ENSG00000101347	SAM and HD domain containing deoxynucleoside triphosphate triphosphohydrolase 1	SAMHD1	control	titanio	12.6739	8.79242	-0.527528	-2.55912	5e-05	0.00128175	yes
ENSG00000186834	hexamethylene bisacetamide inducible 1	HEXIM1	control	titanio	8.15984	5.66193	-0.527247	-2.28218	5e-05	0.00128175	yes
ENSG00000171604	CXXC finger protein 5	CXXC5	control	titanio	46.4147	32.2342	-0.52599	-1.92041	0.00055	0.00974321	yes
ENSG00000158773	upstream transcription factor 1	USF1	control	titanio	43.8209	30.4657	-0.524435	-2.27323	5e-05	0.00128175	yes
ENSG00000221963	apolipoprotein L6	APOL6	control	titanio	9.76411	6.79149	-0.52376	-2.74866	5e-05	0.00128175	yes
ENSG00000122870	BicC family RNA binding protein 1	BICC1	control	titanio	5.93198	4.13002	-0.522365	-1.96787	0.0018	0.0252234	yes
ENSG00000072210	aldehyde dehydrogenase 3 family member A2	ALDH3A2	control	titanio	192.902	134.43	-0.521012	-2.40445	5e-05	0.00128175	yes
ENSG00000071243	inhibitor of growth family member 3	ING3	control	titanio	10.2855	7.17577	-0.519409	-1.83615	0.00105	0.0163335	yes
ENSG00000213654	G-protein signaling modulator 3	GPSM3	control	titanio	15.9649	11.1404	-0.519094	-1.75133	0.0039	0.0462891	yes
ENSG00000197457	stathmin 3	STMN3	control	titanio	76.4261	53.3405	-0.518834	-2.81369	5e-05	0.00128175	yes
ENSG00000171729	transmembrane protein 51	TMEM51	control	titanio	10.791	7.53654	-0.51785	-2.08688	0.00035	0.00675472	yes
ENSG00000156802	ATPase family, AAA domain containing 2	ATAD2	control	titanio	6.96717	4.871	-0.516355	-1.70824	0.00175	0.0247271	yes
ENSG00000257354		AC048341.2	control	titanio	1.74737	1.22371	-0.513924	-1.8873	0.0008	0.0132615	yes
ENSG00000120458	Myb/SANT DNA binding domain containing 2	MSANTD2	control	titanio	7.4183	5.1969	-0.513437	-1.756	0.0013	0.0194574	yes
ENSG00000155363	Mov10 RISC complex RNA helicase	MOV10	control	titanio	74.3558	52.1235	-0.512512	-1.64231	0.0034	0.0414744	yes
ENSG00000240184	protocadherin gamma subfamily C, 3	PCDHGC3	control	titanio	128.992	90.4822	-0.511572	-2.31469	5e-05	0.00128175	yes
ENSG00000120802	thymopoietin	TMPO	control	titanio	18.2437	12.7999	-0.511269	-1.72777	0.0022	0.0293721	yes
ENSG00000175274	tumor protein p53 inducible protein 11	TP53I11	control	titanio	79.3412	55.7301	-0.509612	-2.14361	5e-05	0.00128175	yes
ENSG00000168101	nudix hydrolase 16 like 1	NUDT16L1	control	titanio	21.246	14.9644	-0.505655	-2.19707	0.0001	0.00232725	yes
ENSG00000168394	transporter 1, ATP binding cassette subfamily B member	TAP1	control	titanio	34.2748	24.1621	-0.504407	-1.72015	0.0027	0.0346072	yes
ENSG00000164442	Cbp/p300 interacting transactivator with Glu/Asp rich carboxy-terminal domain 2	CITED2	control	titanio	87.6429	61.9165	-0.501312	-2.20032	0.0001	0.00232725	yes
ENSG00000163041	H3 histone family member 3A	H3F3A	control	titanio	171.029	120.899	-0.500434	-2.64706	5e-05	0.00128175	yes
ENSG00000158270	collectin subfamily member 12	COLEC12	control	titanio	39.9413	28.2374	-0.500274	-2.72523	5e-05	0.00128175	yes
ENSG00000186815	two pore segment channel 1	TPCN1	control	titanio	15.4407	10.9257	-0.499014	-1.32515	0.00305	0.0377875	yes
ENSG00000198053	signal regulatory protein alpha	SIRPA	control	titanio	15.8523	11.2375	-0.496373	-2.47534	5e-05	0.00128175	yes
ENSG00000115415	signal transducer and activator of transcription 1	STAT1	control	titanio	36.0041	25.5328	-0.495811	-1.71683	0.0014	0.0206932	yes
ENSG00000162645	guanylate binding protein 2	GBP2	control	titanio	11.4635	8.15248	-0.491738	-2.03288	0.00035	0.00675472	yes
ENSG00000185551	microRNA 1469	NR2F2	control	titanio	11.0207	7.83847	-0.491572	-1.66402	0.0024	0.0315106	yes
ENSG00000137404	nurim	NRM	control	titanio	33.028	23.4923	-0.491499	-2.20004	5e-05	0.00128175	yes
ENSG00000173848	neuroepithelial cell transforming 1	NET1	control	titanio	5.936	4.22254	-0.491381	-1.46092	0.0035	0.042563	yes
ENSG00000100234	TIMP metallopeptidase inhibitor 3	TIMP3	control	titanio	796.283	566.772	-0.490514	-2.79774	5e-05	0.00128175	yes
ENSG00000125968	inhibitor of DNA binding 1, HLH protein	ID1	control	titanio	31.8219	22.6715	-0.489141	-2.16073	5e-05	0.00128175	yes
ENSG00000102265	TIMP metallopeptidase inhibitor 1	TIMP1	control	titanio	180.804	128.867	-0.488544	-2.12898	0.00025	0.00511595	yes
ENSG00000117399	cell division cycle 20	CDC20	control	titanio	83.6143	59.6082	-0.48824	-2.44126	5e-05	0.00128175	yes
ENSG00000143363	prune exopolyphosphatase	PRUNE1	control	titanio	15.7787	11.2772	-0.484569	-1.73524	0.00185	0.0258022	yes
ENSG00000095739	BMP and activin membrane bound inhibitor	BAMBI	control	titanio	59.3269	42.4539	-0.482789	-2.54901	5e-05	0.00128175	yes
ENSG00000171992	synaptopodin	SYNPO	control	titanio	22.186	15.8813	-0.482319	-2.34204	0.0001	0.00232725	yes
ENSG00000065054	SLC9A3 regulator 2	SLC9A3R2	control	titanio	65.0429	46.5816	-0.481633	-2.2341	5e-05	0.00128175	yes
ENSG00000117632	microRNA 3917	STMN1	control	titanio	158.543	113.548	-0.481574	-2.4616	5e-05	0.00128175	yes
ENSG00000163702	interleukin 17 receptor C	IL17RC	control	titanio	50.5178	36.2494	-0.478837	-1.87293	0.00065	0.0111809	yes
ENSG00000171492	leucine rich repeat containing 8 family member D	LRRC8D	control	titanio	23.1125	16.5925	-0.478143	-1.8391	0.00145	0.0212996	yes
ENSG00000189403	high mobility group box 1	HMGB1	control	titanio	241.738	173.697	-0.476873	-2.32115	0.0001	0.00232725	yes
ENSG00000111801	butyrophilin subfamily 3 member A3	BTN3A3	control	titanio	18.4713	13.3162	-0.472105	-1.69628	0.0017	0.0242516	yes
ENSG00000160949	tonsoku-like, DNA repair protein	TONSL	control	titanio	4.55254	3.28216	-0.472024	-1.94623	0.0009	0.0145137	yes
ENSG00000116044	nuclear factor, erythroid 2 like 2	NFE2L2	control	titanio	284.378	205.078	-0.471639	-1.99368	0.00025	0.00511595	yes
ENSG00000204536	coiled-coil alpha-helical rod protein 1	CCHCR1	control	titanio	17.3928	12.562	-0.469421	-1.37597	0.00395	0.0467423	yes
ENSG00000100320	RNA binding protein, fox-1 homolog 2	RBFOX2	control	titanio	52.5448	38.0061	-0.467315	-1.69855	0.00305	0.0377875	yes
ENSG00000173207	CDC28 protein kinase regulatory subunit 1B	CKS1B	control	titanio	77.1607	55.8868	-0.465358	-2.23909	0.0002	0.00426942	yes
ENSG00000231925	TAP binding protein	TAPBP	control	titanio	89.1047	64.6337	-0.463214	-2.5081	5e-05	0.00128175	yes
ENSG00000005448	WD repeat domain 54	WDR54	control	titanio	36.8697	26.7626	-0.462217	-2.02984	0.0003	0.0059345	yes
ENSG00000130813	chromosome 19 open reading frame 66	C19orf66	control	titanio	29.7831	21.6246	-0.461825	-1.92372	0.0006	0.0104114	yes
ENSG00000184584	transmembrane protein 173	TMEM173	control	titanio	46.3101	33.6755	-0.459627	-1.95036	0.0008	0.0132615	yes
ENSG00000026508	CD44 molecule	CD44	control	titanio	689.723	501.806	-0.458889	-1.81336	0.00195	0.0268498	yes
ENSG00000165092	aldehyde dehydrogenase 1 family member A1	ALDH1A1	control	titanio	10.7159	7.80624	-0.45705	-1.62331	0.00225	0.0298716	yes
ENSG00000138160	kinesin family member 11	KIF11	control	titanio	6.9451	5.0596	-0.456972	-2.10917	0.0004	0.00746478	yes
ENSG00000169908	transmembrane 4 L six family member 1	TM4SF1	control	titanio	98.9088	72.0893	-0.456314	-2.459	5e-05	0.00128175	yes
ENSG00000105755	ETHE1, persulfide dioxygenase	ETHE1	control	titanio	26.9817	19.6753	-0.455595	-1.80187	0.00185	0.0258022	yes
ENSG00000095015	mitogen-activated protein kinase kinase kinase 1	MAP3K1	control	titanio	9.39197	6.84886	-0.455564	-2.04708	0.0004	0.00746478	yes
ENSG00000171951	secretogranin II	SCG2	control	titanio	10.3121	7.52378	-0.454803	-1.86098	0.00085	0.0138962	yes
ENSG00000105552	branched chain amino acid transaminase 2	BCAT2	control	titanio	52.5793	38.369	-0.454555	-2.0873	0.00045	0.00826788	yes
ENSG00000168610	signal transducer and activator of transcription 3	STAT3	control	titanio	48.4335	35.3512	-0.454247	-1.88204	0.0001	0.00232725	yes
ENSG00000136205	tensin 3	TNS3	control	titanio	86.8714	63.4341	-0.453623	-2.2125	5e-05	0.00128175	yes
ENSG00000196776	CD47 molecule	CD47	control	titanio	85.295	62.3834	-0.451298	-1.83932	0.00095	0.015135	yes
ENSG00000141756	FK506 binding protein 10	FKBP10	control	titanio	169.763	124.347	-0.449154	-2.17302	0.0001	0.00232725	yes
ENSG00000028203	vezatin, adherens junctions transmembrane protein	VEZT	control	titanio	24.9597	18.3073	-0.447177	-1.41868	0.004	0.0471928	yes
ENSG00000160014	calmodulin 3	CALM3	control	titanio	108.034	79.2487	-0.44703	-1.8981	0.00115	0.0175442	yes
ENSG00000177706	FAM20C, golgi associated secretory pathway kinase	FAM20C	control	titanio	148.79	109.294	-0.445056	-1.87735	0.001	0.0157414	yes
ENSG00000213694	sphingosine-1-phosphate receptor 3	S1PR3	control	titanio	16.2872	11.9663	-0.444757	-2.24172	5e-05	0.00128175	yes
ENSG00000186470	butyrophilin subfamily 3 member A2	BTN3A2	control	titanio	17.4762	12.8413	-0.444598	-1.53709	0.003	0.0372458	yes
ENSG00000117385	prolyl 3-hydroxylase 1	P3H1	control	titanio	115.341	84.9217	-0.441697	-1.89073	0.00085	0.0138962	yes
ENSG00000184557	suppressor of cytokine signaling 3	SOCS3	control	titanio	14.4757	10.6611	-0.441274	-1.91978	0.00065	0.0111809	yes
ENSG00000111276	cyclin dependent kinase inhibitor 1B	CDKN1B	control	titanio	32.6859	24.0986	-0.439721	-1.93556	0.0007	0.011886	yes
ENSG00000170312	cyclin dependent kinase 1	CDK1	control	titanio	16.1021	11.8832	-0.438326	-1.58398	0.00405	0.0475464	yes
ENSG00000092010	proteasome activator subunit 1	PSME1	control	titanio	120.836	89.23	-0.437448	-2.09773	0.0002	0.00426942	yes
ENSG00000163513	transforming growth factor beta receptor 2	TGFBR2	control	titanio	19.4479	14.4168	-0.431868	-2.2517	0.0001	0.00232725	yes
ENSG00000140416	tropomyosin 1	TPM1	control	titanio	426.898	316.864	-0.430027	-2.22332	0.00015	0.00332776	yes
ENSG00000023445	baculoviral IAP repeat containing 3	BIRC3	control	titanio	6.09803	4.53381	-0.427618	-1.45945	0.0031	0.0382871	yes
ENSG00000136156	integral membrane protein 2B	ITM2B	control	titanio	378.593	281.73	-0.426335	-1.92656	0.0005	0.00897806	yes
ENSG00000067182	TNF receptor superfamily member 1A	TNFRSF1A	control	titanio	159.628	118.855	-0.425509	-1.64306	0.0035	0.042563	yes
ENSG00000138433	corepressor interacting with RBPJ, 1	CIR1	control	titanio	43.3398	32.2832	-0.424909	-1.96605	0.00065	0.0111809	yes
ENSG00000233608	twist family bHLH transcription factor 2	TWIST2	control	titanio	18.5416	13.8138	-0.424654	-1.82735	0.00175	0.0247271	yes
ENSG00000105968	H2A histone family member V	H2AFV	control	titanio	159.062	118.524	-0.424406	-1.77268	0.0025	0.0325	yes
ENSG00000132780	nuclear autoantigenic sperm protein	NASP	control	titanio	144.542	107.708	-0.424368	-1.97795	0.0006	0.0104114	yes
ENSG00000131171	SH3 domain binding glutamate rich protein like	SH3BGRL	control	titanio	42.5709	31.807	-0.420521	-2.07537	0.0002	0.00426942	yes
ENSG00000179222	MAGE family member D1	MAGED1	control	titanio	88.6334	66.3461	-0.417838	-1.9583	0.0008	0.0132615	yes
ENSG00000134901	KDEL motif containing 1	KDELC1	control	titanio	9.93792	7.45004	-0.415696	-1.60342	0.00415	0.0482905	yes
ENSG00000139832	RAB20, member RAS oncogene family	RAB20	control	titanio	12.243	9.18801	-0.414133	-1.66873	0.0038	0.0453288	yes
ENSG00000187325	TATA-box binding protein associated factor 9b	TAF9B	control	titanio	6.44993	4.84414	-0.413043	-1.60894	0.00375	0.044913	yes
ENSG00000205542	thymosin beta 4, X-linked	TMSB4X	control	titanio	1508.37	1133	-0.412844	-2.3738	5e-05	0.00128175	yes
ENSG00000087586	aurora kinase A	AURKA	control	titanio	28.4803	21.4083	-0.411794	-1.80423	0.0018	0.0252234	yes
ENSG00000185650	ZFP36 ring finger protein like 1	ZFP36L1	control	titanio	89.9211	67.6172	-0.411269	-2.30854	5e-05	0.00128175	yes
ENSG00000143437	aryl hydrocarbon receptor nuclear translocator	ARNT	control	titanio	12.8636	9.67707	-0.410656	-1.47734	0.0032	0.0393176	yes
ENSG00000167074	TEF, PAR bZIP transcription factor	TEF	control	titanio	17.2211	12.962	-0.40989	-2.07595	0.0001	0.00232725	yes
ENSG00000149257	serpin family H member 1	SERPINH1	control	titanio	181.457	136.634	-0.409314	-2.16601	0.00035	0.00675472	yes
ENSG00000157191	NECAP endocytosis associated 2	NECAP2	control	titanio	44.174	33.2744	-0.408783	-1.71199	0.002	0.0274745	yes
ENSG00000166347	cytochrome b5 type A	CYB5A	control	titanio	67.8445	51.2778	-0.403898	-1.7577	0.0023	0.0304333	yes
ENSG00000182379	neurexophilin 4	NXPH4	control	titanio	16.8117	12.7367	-0.400471	-1.78173	0.0017	0.0242516	yes
ENSG00000138439	family with sequence similarity 117 member B	FAM117B	control	titanio	8.59108	6.51698	-0.398636	-1.9067	0.00055	0.00974321	yes
ENSG00000182944	EWS RNA binding protein 1	EWSR1	control	titanio	201.954	153.477	-0.396005	-2.06281	0.0003	0.0059345	yes
ENSG00000166710	beta-2-microglobulin	B2M	control	titanio	2391.95	1818.86	-0.395155	-2.23942	5e-05	0.00128175	yes
ENSG00000156587	ubiquitin conjugating enzyme E2 L6	UBE2L6	control	titanio	116.679	88.7306	-0.395039	-2.15129	0.0003	0.0059345	yes
ENSG00000256235	small integral membrane protein 3	SMIM3	control	titanio	28.1058	21.3871	-0.394124	-1.98787	0.0005	0.00897806	yes
ENSG00000167325	ribonucleotide reductase catalytic subunit M1	RRM1	control	titanio	24.9387	18.978	-0.394053	-1.6617	0.0024	0.0315106	yes
ENSG00000196576	plexin B2	PLXNB2	control	titanio	78.3205	59.8055	-0.389113	-1.78028	0.0005	0.00897806	yes
ENSG00000168899	vesicle associated membrane protein 5	VAMP5	control	titanio	99.1538	75.7887	-0.387685	-1.90498	0.00085	0.0138962	yes
ENSG00000111252	SH2B adaptor protein 3	SH2B3	control	titanio	8.37312	6.41406	-0.384528	-1.77459	0.0012	0.0181437	yes
ENSG00000169083	androgen receptor	AR	control	titanio	5.73059	4.39101	-0.384132	-1.75051	0.00265	0.0341137	yes
ENSG00000214063	tetraspanin 4	TSPAN4	control	titanio	167.766	128.555	-0.384062	-1.89817	0.001	0.0157414	yes
ENSG00000102870	zinc finger protein 629	ZNF629	control	titanio	12.143	9.31735	-0.382132	-1.9657	0.0005	0.00897806	yes
ENSG00000148362	chromosome 9 open reading frame 142	PAXX	control	titanio	36.8563	28.2843	-0.38191	-1.62688	0.00425	0.0492129	yes
ENSG00000131788	protein inhibitor of activated STAT 3	PIAS3	control	titanio	34.4966	26.4812	-0.381483	-1.68517	0.00355	0.0429073	yes
ENSG00000112118	minichromosome maintenance complex component 3	MCM3	control	titanio	26.1368	20.0869	-0.37983	-1.7143	0.003	0.0372458	yes
ENSG00000132109	tripartite motif containing 21	TRIM21	control	titanio	20.1351	15.4797	-0.379338	-1.68394	0.00295	0.0368176	yes
ENSG00000122420	prostaglandin F receptor	PTGFR	control	titanio	6.89549	5.30163	-0.379216	-1.71486	0.0025	0.0325	yes
ENSG00000052850	ALX homeobox 4	ALX4	control	titanio	5.28618	4.07511	-0.375387	-1.71102	0.0031	0.0382871	yes
ENSG00000182481	karyopherin subunit alpha 2	KPNA2	control	titanio	94.5635	73.0493	-0.372413	-1.99586	0.0005	0.00897806	yes
ENSG00000120708	transforming growth factor beta induced	TGFBI	control	titanio	1164.03	899.974	-0.371177	-1.67896	0.0023	0.0304333	yes
ENSG00000184897	H1 histone family member X	H1FX	control	titanio	37.6978	29.3421	-0.361509	-1.77059	0.002	0.0274745	yes
ENSG00000211445	glutathione peroxidase 3	GPX3	control	titanio	29.3225	22.8668	-0.358754	-1.62368	0.00275	0.0350212	yes
ENSG00000100387	ring-box 1	RBX1	control	titanio	45.667	35.6141	-0.358701	-1.70191	0.00315	0.0388642	yes
ENSG00000229117	ribosomal protein L41	RPL41	control	titanio	1474.36	1150.28	-0.358109	-2.0455	0.00025	0.00511595	yes
ENSG00000116857	transmembrane protein 9	TMEM9	control	titanio	94.2721	73.5611	-0.357888	-1.86971	0.00105	0.0163335	yes
ENSG00000074410	carbonic anhydrase 12	CA12	control	titanio	30.2614	23.6393	-0.35629	-1.61737	0.00385	0.0458331	yes
ENSG00000147274	RNA binding motif protein, X-linked	RBMX	control	titanio	111.45	87.1273	-0.355196	-1.7464	0.00255	0.0330775	yes
ENSG00000050405	LIM domain and actin binding 1	LIMA1	control	titanio	40.7074	31.8681	-0.353176	-1.70786	0.00275	0.0350212	yes
ENSG00000107731	unc-5 netrin receptor B	UNC5B	control	titanio	6.95271	5.44324	-0.353109	-1.71511	0.00325	0.0398494	yes
ENSG00000149177	protein tyrosine phosphatase, receptor type J	PTPRJ	control	titanio	21.0661	16.5247	-0.3503	-1.65964	0.0015	0.0218716	yes
ENSG00000233276	glutathione peroxidase 1	GPX1	control	titanio	96.9465	76.8292	-0.335535	-1.72196	0.00215	0.0288669	yes
ENSG00000100258	lipase maturation factor 2	LMF2	control	titanio	82.5804	65.4571	-0.335249	-1.69344	0.00285	0.0357954	yes
ENSG00000110492	midkine	MDK	control	titanio	646.886	513.862	-0.332131	-1.89727	0.00095	0.015135	yes
ENSG00000142534	ribosomal protein S11	RPS11	control	titanio	2211.46	1760.86	-0.328717	-1.90418	0.0007	0.011886	yes
ENSG00000136295	tweety family member 3	TTYH3	control	titanio	81.7745	65.1872	-0.327062	-1.55714	0.00265	0.0341137	yes
ENSG00000130309	collagen beta	COLGALT1	control	titanio	54.656	43.7013	-0.322703	-1.5867	0.0024	0.0315106	yes
ENSG00000097021	acyl-CoA thioesterase 7	ACOT7	control	titanio	99.8636	80.0922	-0.318297	-1.70278	0.0028	0.0354299	yes
ENSG00000166794	peptidylprolyl isomerase B	PPIB	control	titanio	1990.42	1619.65	-0.297395	-1.72529	0.00285	0.0357954	yes
ENSG00000177954	ribosomal protein S27	RPS27	control	titanio	5071.8	4140.76	-0.292602	-1.70031	0.0032	0.0393176	yes
ENSG00000069275	nuclear casein kinase and cyclin dependent kinase substrate 1	NUCKS1	control	titanio	75.4103	61.6554	-0.290536	-1.61946	0.00265	0.0341137	yes
ENSG00000189067	lipopolysaccharide induced TNF factor	LITAF	control	titanio	98.3435	120.741	0.296015	1.55599	0.0037	0.0445388	yes
ENSG00000152049	potassium voltage-gated channel subfamily E regulatory subunit 4	KCNE4	control	titanio	119.667	147.039	0.297172	1.66836	0.00355	0.0429073	yes
ENSG00000106049	3-hydroxyisobutyrate dehydrogenase	HIBADH	control	titanio	100.474	123.94	0.302828	1.66884	0.00415	0.0482905	yes
ENSG00000170027	tyrosine 3-monooxygenase/tryptophan 5-monooxygenase activation protein gamma	YWHAG	control	titanio	100.06	124.661	0.317153	1.82596	0.0015	0.0218716	yes
ENSG00000155506	La ribonucleoprotein domain family member 1	LARP1	control	titanio	82.8512	103.431	0.320068	1.246	0.0039	0.0462891	yes
ENSG00000238227	chromosome 9 open reading frame 69	TMEM250	control	titanio	23.7697	29.6774	0.320237	1.57219	0.00375	0.044913	yes
ENSG00000120875	dual specificity phosphatase 4	DUSP4	control	titanio	34.3818	42.9747	0.321843	1.80176	0.00145	0.0212996	yes
ENSG00000165678	growth hormone inducible transmembrane protein	GHITM	control	titanio	138.851	173.816	0.324014	1.85045	0.0011	0.0169118	yes
ENSG00000035862	TIMP metallopeptidase inhibitor 2	TIMP2	control	titanio	108.64	136.046	0.324538	1.85686	0.00115	0.0175442	yes
ENSG00000204619	protein phosphatase 1 regulatory inhibitor subunit 11	PPP1R11	control	titanio	58.7909	73.7362	0.32678	1.76882	0.0019	0.0262527	yes
ENSG00000131981	galectin 3	LGALS3	control	titanio	150.606	189.389	0.330572	1.71195	0.00285	0.0357954	yes
ENSG00000165732	DExD-box helicase 21	DDX21	control	titanio	30.1935	37.9955	0.331593	1.83461	0.00135	0.020054	yes
ENSG00000151694	ADAM metallopeptidase domain 17	ADAM17	control	titanio	30.529	38.4778	0.333848	1.69249	0.003	0.0372458	yes
ENSG00000138073	prolactin regulatory element binding	PREB	control	titanio	56.8438	71.7807	0.336593	1.68542	0.0031	0.0382871	yes
ENSG00000136193	secernin 1	SCRN1	control	titanio	40.878	51.6389	0.337134	1.66707	0.0021	0.028356	yes
ENSG00000108829	leucine rich repeat containing 59	LRRC59	control	titanio	159.075	200.985	0.337382	1.93216	0.00095	0.015135	yes
ENSG00000103496	syntaxin 4	STX4	control	titanio	62.0694	78.5897	0.340459	1.6453	0.00405	0.0475464	yes
ENSG00000074695	lectin, mannose binding 1	LMAN1	control	titanio	70.5633	89.3491	0.340535	1.71066	0.0008	0.0132615	yes
ENSG00000131100	ATPase H+ transporting V1 subunit E1	ATP6V1E1	control	titanio	119.906	152.01	0.342262	1.87389	0.001	0.0157414	yes
ENSG00000184216	microRNA 718	IRAK1	control	titanio	92.5551	117.4	0.343052	1.66052	0.0023	0.0304333	yes
ENSG00000150527	melanoma inhibitory activity 2	CTAGE5	control	titanio	17.1592	21.7694	0.343314	1.56158	0.00395	0.0467423	yes
ENSG00000166908	phosphatidylinositol-5-phosphate 4-kinase type 2 gamma	PIP4K2C	control	titanio	20.277	25.7449	0.344442	1.58703	0.00405	0.0475464	yes
ENSG00000123143	protein kinase N1	PKN1	control	titanio	71.3679	90.7297	0.3463	1.80158	0.00105	0.0163335	yes
ENSG00000112378	PERP, TP53 apoptosis effector	PERP	control	titanio	47.5316	60.5979	0.350382	1.9774	0.00035	0.00675472	yes
ENSG00000182117	NOP10 ribonucleoprotein	NOP10	control	titanio	150.727	192.729	0.354638	1.82515	0.00175	0.0247271	yes
ENSG00000167996	ferritin heavy chain 1	FTH1	control	titanio	13531.1	17309.7	0.355298	1.82955	0.00155	0.0224353	yes
ENSG00000168528	serine incorporator 2	SERINC2	control	titanio	13.9676	17.9348	0.36068	1.65803	0.00415	0.0482905	yes
ENSG00000164715	lemur tyrosine kinase 2	LMTK2	control	titanio	5.08724	6.53459	0.361215	1.62161	0.0028	0.0354299	yes
ENSG00000130340	sorting nexin 9	SNX9	control	titanio	13.1776	17.0351	0.370419	1.83093	0.001	0.0157414	yes
ENSG00000113732	ATPase H+ transporting V0 subunit e1	ATP6V0E1	control	titanio	273.636	353.954	0.371307	1.82937	0.0013	0.0194574	yes
ENSG00000071537	SEL1L ERAD E3 ligase adaptor subunit	SEL1L	control	titanio	43.1423	55.8822	0.373288	1.58494	0.00065	0.0111809	yes
ENSG00000124198	ADP ribosylation factor guanine nucleotide exchange factor 2	ARFGEF2	control	titanio	15.0975	19.5562	0.373312	1.74025	0.00085	0.0138962	yes
ENSG00000064601	cathepsin A	CTSA	control	titanio	211.058	273.47	0.373746	1.81515	0.0012	0.0181437	yes
ENSG00000115944	cytochrome c oxidase subunit 7A2 like	COX7A2L	control	titanio	112.801	146.419	0.376322	2.04408	0.00025	0.00511595	yes
ENSG00000004660	calcium/calmodulin dependent protein kinase kinase 1	CAMKK1	control	titanio	9.90174	12.8823	0.379634	1.80753	0.00125	0.0188517	yes
ENSG00000136888	ATPase H+ transporting V1 subunit G1	ATP6V1G1	control	titanio	80.9102	105.302	0.380133	1.99461	0.0004	0.00746478	yes
ENSG00000106853	prostaglandin reductase 1	PTGR1	control	titanio	421.742	548.941	0.380291	2.14469	0.0001	0.00232725	yes
ENSG00000122862	serglycin	SRGN	control	titanio	132.812	172.904	0.380585	2.10564	0.00015	0.00332776	yes
ENSG00000167552	tubulin alpha 1a	TUBA1A	control	titanio	209.761	273.107	0.380718	2.11789	0.0004	0.00746478	yes
ENSG00000205765	chromosome 5 open reading frame 51	C5orf51	control	titanio	13.7984	17.9773	0.381672	1.90497	0.00065	0.0111809	yes
ENSG00000198363	aspartate beta-hydroxylase	ASPH	control	titanio	542.791	708.048	0.383451	1.8669	0.00045	0.00826788	yes
ENSG00000164111	annexin A5	ANXA5	control	titanio	384.632	501.885	0.38388	2.12859	0.00025	0.00511595	yes
ENSG00000162545	calcium/calmodulin dependent protein kinase II inhibitor 1	CAMK2N1	control	titanio	11.9938	15.6651	0.385263	1.68805	0.00335	0.0409909	yes
ENSG00000148154	UDP-glucose ceramide glucosyltransferase	UGCG	control	titanio	23.0216	30.0822	0.385923	1.67863	0.00115	0.0175442	yes
ENSG00000138678	glycerol-3-phosphate acyltransferase 3	GPAT3	control	titanio	29.6912	38.831	0.387172	1.7528	0.00105	0.0163335	yes
ENSG00000143776	CDC42 binding protein kinase alpha	CDC42BPA	control	titanio	13.3229	17.431	0.387755	1.5571	0.00185	0.0258022	yes
ENSG00000163584	ribosomal protein L22 like 1	RPL22L1	control	titanio	70.2819	91.9692	0.387998	1.72963	0.00245	0.031955	yes
ENSG00000116133	24-dehydrocholesterol reductase	DHCR24	control	titanio	102.167	133.71	0.388179	2.15068	0.0001	0.00232725	yes
ENSG00000117394	solute carrier family 2 member 1	SLC2A1	control	titanio	266.388	348.674	0.388352	2.05958	5e-05	0.00128175	yes
ENSG00000198517	MAF bZIP transcription factor K	MAFK	control	titanio	32.5716	42.6822	0.390019	2.08792	0.0001	0.00232725	yes
ENSG00000130449	zinc finger SWIM-type containing 6	ZSWIM6	control	titanio	5.31876	6.97623	0.391359	1.84444	0.00165	0.0236235	yes
ENSG00000111666	choline phosphotransferase 1	CHPT1	control	titanio	31.7203	41.6328	0.392312	1.92329	0.00025	0.00511595	yes
ENSG00000171612	solute carrier family 25 member 33	SLC25A33	control	titanio	6.16546	8.09314	0.392489	1.79093	0.0019	0.0262527	yes
ENSG00000204186	zinc finger DBF-type containing 2	ZDBF2	control	titanio	2.00796	2.63611	0.392677	1.74077	0.00205	0.0279672	yes
ENSG00000115756	hippocalcin like 1	HPCAL1	control	titanio	104.337	137.003	0.392962	2.02671	0.0004	0.00746478	yes
ENSG00000010278	CD9 molecule	CD9	control	titanio	69.0539	90.705	0.393458	1.97171	0.00045	0.00826788	yes
ENSG00000164951	pyruvate dehyrogenase phosphatase catalytic subunit 1	PDP1	control	titanio	27.8332	36.5712	0.3939	1.80109	0.00095	0.015135	yes
ENSG00000113552	glucosamine-6-phosphate deaminase 1	GNPDA1	control	titanio	37.1011	48.7676	0.394461	1.72563	0.00225	0.0298716	yes
ENSG00000072364	AF4/FMR2 family member 4	AFF4	control	titanio	18.7001	24.5813	0.394515	1.4607	0.00145	0.0212996	yes
ENSG00000110628	solute carrier family 22 member 18	SLC22A18	control	titanio	38.0978	50.0918	0.394867	1.66523	0.00245	0.031955	yes
ENSG00000090013	biliverdin reductase B	BLVRB	control	titanio	321.844	423.264	0.395198	2.24175	0.0002	0.00426942	yes
ENSG00000172115	cytochrome c, somatic	CYCS	control	titanio	202.896	266.933	0.395737	1.72243	0.0029	0.0362699	yes
ENSG00000176018	LysM domain containing 3	LYSMD3	control	titanio	11.2676	14.832	0.396524	1.68257	0.00275	0.0350212	yes
ENSG00000139514	solute carrier family 7 member 1	SLC7A1	control	titanio	47.0508	61.9538	0.396974	2.22484	5e-05	0.00128175	yes
ENSG00000104687	glutathione-disulfide reductase	GSR	control	titanio	103.68	136.643	0.398267	2.20132	5e-05	0.00128175	yes
ENSG00000052749	ribosomal RNA processing 12 homolog	RRP12	control	titanio	16.5793	21.8592	0.398861	1.67636	0.0011	0.0169118	yes
ENSG00000185896	lysosomal associated membrane protein 1	LAMP1	control	titanio	162.394	214.472	0.40129	2.28752	0.0001	0.00232725	yes
ENSG00000145979	TBC1D7-LOC100130357 readthrough	TBC1D7	control	titanio	27.3836	36.1893	0.40225	1.73182	0.0021	0.028356	yes
ENSG00000168275	cytochrome c oxidase assembly factor 6	COA6	control	titanio	66.4303	87.7948	0.402295	1.93681	0.00085	0.0138962	yes
ENSG00000118855	major facilitator superfamily domain containing 1	MFSD1	control	titanio	49.8368	65.8652	0.402306	1.80187	0.0018	0.0252234	yes
ENSG00000127948	microRNA 4651	POR	control	titanio	72.8302	96.3548	0.403819	1.63649	0.0026	0.0336159	yes
ENSG00000134802	solute carrier family 43 member 3	SLC43A3	control	titanio	36.1581	47.9024	0.40578	1.71083	0.0011	0.0169118	yes
ENSG00000115762	pleckstrin homology domain containing B2	PLEKHB2	control	titanio	26.2541	34.8049	0.406748	2.15107	0.00015	0.00332776	yes
ENSG00000135677	glucosamine	GNS	control	titanio	59.5689	79.0261	0.40777	2.25244	5e-05	0.00128175	yes
ENSG00000133789	SWAP switching B-cell complex 70kDa subunit	SWAP70	control	titanio	14.699	19.5018	0.407893	1.95986	0.0004	0.00746478	yes
ENSG00000129910	cadherin 15	CDH15	control	titanio	6.90465	9.16536	0.408624	1.70789	0.00405	0.0475464	yes
ENSG00000130725	ubiquitin conjugating enzyme E2 M	UBE2M	control	titanio	66.1956	87.903	0.409176	1.71888	0.00295	0.0368176	yes
ENSG00000185222	transcription elongation factor A like 9	TCEAL9	control	titanio	102.77	136.557	0.410079	2.1944	0.0001	0.00232725	yes
ENSG00000142657	phosphogluconate dehydrogenase	PGD	control	titanio	781.834	1039.12	0.410435	2.2302	0.0001	0.00232725	yes
ENSG00000136826	Kruppel like factor 4	KLF4	control	titanio	13.711	18.2321	0.411141	1.9087	0.0012	0.0181437	yes
ENSG00000040487	PQ loop repeat containing 2	PQLC2	control	titanio	17.8601	23.7649	0.412092	1.74192	0.00215	0.0288669	yes
ENSG00000179918	selenophosphate synthetase 2	SEPHS2	control	titanio	83.6205	111.446	0.414421	2.34562	5e-05	0.00128175	yes
ENSG00000164983	transmembrane protein 65	TMEM65	control	titanio	4.7656	6.35293	0.414764	2.07398	0.00015	0.00332776	yes
ENSG00000138119	myoferlin	MYOF	control	titanio	68.4881	91.3003	0.414767	1.89831	0.00015	0.00332776	yes
ENSG00000114573	ATPase H+ transporting V1 subunit A	ATP6V1A	control	titanio	31.9659	42.6507	0.416039	2.24814	5e-05	0.00128175	yes
ENSG00000087086	ferritin light chain	FTL	control	titanio	19417.9	25967.8	0.419339	2.01234	0.00165	0.0236235	yes
ENSG00000052802	methylsterol monooxygenase 1	MSMO1	control	titanio	168.111	224.842	0.419496	2.29343	5e-05	0.00128175	yes
ENSG00000153071	DAB2, clathrin adaptor protein	DAB2	control	titanio	14.9829	20.0569	0.420783	1.38342	0.0022	0.0293721	yes
ENSG00000133059	dual serine/threonine and tyrosine protein kinase	DSTYK	control	titanio	4.11067	5.50534	0.421457	1.97483	0.0006	0.0104114	yes
ENSG00000151726	acyl-CoA synthetase long-chain family member 1	ACSL1	control	titanio	26.4699	35.498	0.423386	1.63152	0.00095	0.015135	yes
ENSG00000128590	DnaJ heat shock protein family	DNAJB9	control	titanio	51.1032	68.6049	0.424898	1.67116	0.00415	0.0482905	yes
ENSG00000177606	Jun proto-oncogene, AP-1 transcription factor subunit	JUN	control	titanio	36.3715	48.8675	0.426067	2.34609	5e-05	0.00128175	yes
ENSG00000131473	ATP citrate lyase	ACLY	control	titanio	80.5049	108.168	0.426128	2.29939	5e-05	0.00128175	yes
ENSG00000166562	SEC11 homolog C, signal peptidase complex subunit	SEC11C	control	titanio	213.737	287.586	0.428155	2.09657	0.0003	0.0059345	yes
ENSG00000106554	coiled-coil-helix-coiled-coil-helix domain containing 3	CHCHD3	control	titanio	88.0211	118.485	0.428778	2.0479	0.0002	0.00426942	yes
ENSG00000079459	farnesyl-diphosphate farnesyltransferase 1	FDFT1	control	titanio	216.772	292.04	0.429989	2.32558	0.0001	0.00232725	yes
ENSG00000008256	cytohesin 3	CYTH3	control	titanio	14.2541	19.2049	0.4301	1.61889	0.0019	0.0262527	yes
ENSG00000170745	potassium voltage-gated channel modifier subfamily S member 3	KCNS3	control	titanio	6.65496	8.96742	0.430263	1.5975	0.00285	0.0357954	yes
ENSG00000166750	schlafen family member 5	SLFN5	control	titanio	28.2876	38.1173	0.430277	1.82891	0.00135	0.020054	yes
ENSG00000185022	MAF bZIP transcription factor F	MAFF	control	titanio	18.8275	25.3728	0.430441	1.91601	0.00105	0.0163335	yes
ENSG00000101752	mindbomb E3 ubiquitin protein ligase 1	MIB1	control	titanio	6.07353	8.18604	0.430629	1.95953	0.0002	0.00426942	yes
ENSG00000129116	palladin, cytoskeletal associated protein	PALLD	control	titanio	35.9738	48.4909	0.430767	1.67279	0.0028	0.0354299	yes
ENSG00000119986	arginine vasopressin induced 1	AVPI1	control	titanio	19.6529	26.5048	0.431509	2.00987	0.00085	0.0138962	yes
ENSG00000003989	solute carrier family 7 member 2	SLC7A2	control	titanio	4.105	5.5378	0.431932	2.00869	0.00045	0.00826788	yes
ENSG00000147010	SH3 domain containing kinase binding protein 1	SH3KBP1	control	titanio	35.0843	47.3559	0.43272	2.15525	5e-05	0.00128175	yes
ENSG00000143198	microsomal glutathione S-transferase 3	MGST3	control	titanio	53.901	72.7572	0.432779	1.92608	0.00105	0.0163335	yes
ENSG00000152492	coiled-coil domain containing 50	CCDC50	control	titanio	20.5082	27.6955	0.43345	1.53021	0.0034	0.0414744	yes
ENSG00000130147	SH3 domain binding protein 4	SH3BP4	control	titanio	23.3389	31.5217	0.433611	1.9551	0.0001	0.00232725	yes
ENSG00000117308	UDP-galactose-4-epimerase	GALE	control	titanio	36.8109	49.7505	0.434578	1.88397	0.00085	0.0138962	yes
ENSG00000196850	PTC7 protein phosphatase homolog	PPTC7	control	titanio	5.09719	6.89113	0.435039	1.99988	0.00035	0.00675472	yes
ENSG00000151176	phospholipase B domain containing 2	PLBD2	control	titanio	25.1587	34.0375	0.436064	2.09361	0.0001	0.00232725	yes
ENSG00000102401	armadillo repeat containing, X-linked 3	ARMCX3	control	titanio	31.2023	42.276	0.438185	2.23093	5e-05	0.00128175	yes
ENSG00000120063	G protein subunit alpha 13	GNA13	control	titanio	25.4269	34.4794	0.439376	2.40784	5e-05	0.00128175	yes
ENSG00000143067	zinc finger protein 697	ZNF697	control	titanio	4.13577	5.60888	0.439555	1.96335	0.0009	0.0145137	yes
ENSG00000132823	oxidative stress responsive serine rich 1	OSER1	control	titanio	68.4141	92.7933	0.439728	2.38287	5e-05	0.00128175	yes
ENSG00000167994	RAB3A interacting protein like 1	RAB3IL1	control	titanio	18.2448	24.774	0.441338	1.7267	0.00205	0.0279672	yes
ENSG00000171204	transmembrane protein 126B	TMEM126B	control	titanio	46.0236	62.51	0.441713	1.79721	0.0018	0.0252234	yes
ENSG00000130513	growth differentiation factor 15	GDF15	control	titanio	202.33	275.087	0.443178	2.4951	5e-05	0.00128175	yes
ENSG00000131791	protein kinase AMP-activated non-catalytic subunit beta 2	PRKAB2	control	titanio	10.251	13.9372	0.443182	1.84925	0.0013	0.0194574	yes
ENSG00000135842	family with sequence similarity 129 member A	FAM129A	control	titanio	39.9265	54.3174	0.44407	2.24744	5e-05	0.00128175	yes
ENSG00000173511	vascular endothelial growth factor B	VEGFB	control	titanio	182.525	248.37	0.444399	2.12895	0.0001	0.00232725	yes
ENSG00000104419	N-myc downstream regulated 1	NDRG1	control	titanio	461.124	628.561	0.446899	2.21871	5e-05	0.00128175	yes
ENSG00000181649	pleckstrin homology like domain family A member 2	PHLDA2	control	titanio	34.9482	47.6656	0.447731	2.09495	0.0006	0.0104114	yes
ENSG00000136810	thioredoxin	TXN	control	titanio	545.643	744.214	0.447759	2.58332	5e-05	0.00128175	yes
ENSG00000106105	glycyl-tRNA synthetase	GARS	control	titanio	364.4	497.046	0.447858	1.70037	0.0037	0.0445388	yes
ENSG00000160213	cystatin B	CSTB	control	titanio	75.4803	102.964	0.447962	2.49998	5e-05	0.00128175	yes
ENSG00000168958	mitochondrial fission factor	MFF	control	titanio	83.4536	113.889	0.448581	2.04941	0.0002	0.00426942	yes
ENSG00000143878	ras homolog family member B	RHOB	control	titanio	9.85335	13.4524	0.449173	2.0331	0.00035	0.00675472	yes
ENSG00000064419	transportin 3	TNPO3	control	titanio	27.3784	37.4427	0.451647	2.46047	5e-05	0.00128175	yes
ENSG00000177888	zinc finger and BTB domain containing 41	ZBTB41	control	titanio	2.99998	4.10436	0.452206	2.08557	0.00035	0.00675472	yes
ENSG00000104635	solute carrier family 39 member 14	SLC39A14	control	titanio	90.183	123.403	0.452449	2.43197	5e-05	0.00128175	yes
ENSG00000140859	kinesin family member C3	KIFC3	control	titanio	41.127	56.3566	0.454498	1.62357	0.0015	0.0218716	yes
ENSG00000047249	ATPase H+ transporting V1 subunit H	ATP6V1H	control	titanio	32.2864	44.2589	0.45504	1.93986	0.0008	0.0132615	yes
ENSG00000164961	KIAA0196	WASHC5	control	titanio	26.6177	36.4881	0.455041	1.80334	0.00175	0.0247271	yes
ENSG00000145919	biorientation of chromosomes in cell division 1	BOD1	control	titanio	98.274	134.879	0.456783	2.21131	5e-05	0.00128175	yes
ENSG00000144674	golgin A4	GOLGA4	control	titanio	18.5117	25.4121	0.457079	2.17421	5e-05	0.00128175	yes
ENSG00000160179	ATP binding cassette subfamily G member 1	ABCG1	control	titanio	5.93906	8.1659	0.459378	1.90369	0.0006	0.0104114	yes
ENSG00000167508	mevalonate diphosphate decarboxylase	MVD	control	titanio	90.0386	123.849	0.45997	1.9853	0.0003	0.0059345	yes
ENSG00000130487	kelch domain containing 7B	KLHDC7B	control	titanio	7.09463	9.76487	0.460873	2.06073	0.0003	0.0059345	yes
ENSG00000275074	nudix hydrolase 18	NUDT18	control	titanio	8.1159	11.1857	0.462826	1.81977	0.00205	0.0279672	yes
ENSG00000157510	actin filament associated protein 1 like 1	AFAP1L1	control	titanio	16.7683	23.1285	0.46394	1.87157	0.00025	0.00511595	yes
ENSG00000115648	melanophilin	MLPH	control	titanio	41.7845	57.6357	0.463994	1.89411	0.00075	0.0125909	yes
ENSG00000091490	SEL1L family member 3	SEL1L3	control	titanio	35.7216	49.2746	0.46405	1.63257	0.0038	0.0453288	yes
ENSG00000005700	inhibitor of Bruton tyrosine kinase	IBTK	control	titanio	18.6528	25.7388	0.464551	2.28307	0.00015	0.00332776	yes
ENSG00000006327	TNF receptor superfamily member 12A	TNFRSF12A	control	titanio	169.679	234.169	0.464747	1.96305	0.0004	0.00746478	yes
ENSG00000138413	isocitrate dehydrogenase	IDH1	control	titanio	239.787	331.021	0.465168	2.54398	5e-05	0.00128175	yes
ENSG00000156502	Suv3 like RNA helicase	SUPV3L1	control	titanio	36.1186	49.8719	0.465486	1.61512	0.0042	0.048729	yes
ENSG00000178053	myeloid leukemia factor 1	MLF1	control	titanio	18.5683	25.6465	0.465917	1.63341	0.00375	0.044913	yes
ENSG00000225614	zinc finger protein 469	ZNF469	control	titanio	4.01234	5.54495	0.466731	2.38633	5e-05	0.00128175	yes
ENSG00000077713	solute carrier family 25 member 43	SLC25A43	control	titanio	12.3335	17.0472	0.466956	2.02811	0.0003	0.0059345	yes
ENSG00000054793	ATPase phospholipid transporting 9A	ATP9A	control	titanio	15.7743	21.8148	0.467733	2.50026	5e-05	0.00128175	yes
ENSG00000155304	heat shock protein family A	HSPA13	control	titanio	37.631	52.0895	0.469073	2.59342	5e-05	0.00128175	yes
ENSG00000197978	golgin A6 family-like 9	GOLGA6L9	control	titanio	2.30736	3.19696	0.470461	1.54666	0.00355	0.0429073	yes
ENSG00000116815	CD58 molecule	CD58	control	titanio	14.3521	19.9184	0.472839	1.73855	0.0016	0.0230187	yes
ENSG00000104549	squalene epoxidase	SQLE	control	titanio	93.1604	129.301	0.472942	2.50776	5e-05	0.00128175	yes
ENSG00000242802	adaptor related protein complex 5 zeta 1 subunit	AP5Z1	control	titanio	44.1574	61.3378	0.474121	1.82475	0.00135	0.020054	yes
ENSG00000250479	coiled-coil-helix-coiled-coil-helix domain containing 10	CHCHD10	control	titanio	114.263	158.744	0.474337	2.06519	0.00015	0.00332776	yes
ENSG00000166340	tripeptidyl peptidase 1	TPP1	control	titanio	78.9989	110.251	0.480888	1.86344	0.00055	0.00974321	yes
ENSG00000168003	solute carrier family 3 member 2	SLC3A2	control	titanio	1295.2	1809.99	0.482805	2.07478	0.00015	0.00332776	yes
ENSG00000119655	microRNA 4709	NPC2	control	titanio	61.7158	86.2493	0.482872	1.86118	0.0012	0.0181437	yes
ENSG00000197746	prosaposin	PSAP	control	titanio	465.332	650.755	0.483853	1.81705	0.00165	0.0236235	yes
ENSG00000136861	CDK5 regulatory subunit associated protein 2	CDK5RAP2	control	titanio	56.4672	79.0249	0.484894	1.85942	0.0012	0.0181437	yes
ENSG00000124299	peptidase D	PEPD	control	titanio	39.64	55.5824	0.487672	2.26766	5e-05	0.00128175	yes
ENSG00000146386	ABRA C-terminal like	ABRACL	control	titanio	18.4235	25.8755	0.49004	1.98246	0.0007	0.011886	yes
ENSG00000176871	WD repeat and SOCS box containing 2	WSB2	control	titanio	23.0052	32.3173	0.490348	1.95799	0.0004	0.00746478	yes
ENSG00000165209	spermatid perinuclear RNA binding protein	STRBP	control	titanio	5.48729	7.73197	0.494742	1.52516	0.00215	0.0288669	yes
ENSG00000130766	sestrin 2	SESN2	control	titanio	22.0775	31.1242	0.495456	2.62658	5e-05	0.00128175	yes
ENSG00000001630	cytochrome P450 family 51 subfamily A member 1	CYP51A1	control	titanio	34.8206	49.1543	0.497377	2.56011	5e-05	0.00128175	yes
ENSG00000196352	CD55 molecule	CD55	control	titanio	33.4524	47.23	0.497596	2.46742	5e-05	0.00128175	yes
ENSG00000091592	NLR family pyrin domain containing 1	NLRP1	control	titanio	10.608	14.9811	0.497987	1.7542	0.0017	0.0242516	yes
ENSG00000114480	1,4-alpha-glucan branching enzyme 1	GBE1	control	titanio	92.0841	130.222	0.499946	2.72446	5e-05	0.00128175	yes
ENSG00000147383	NAD	NSDHL	control	titanio	64.0794	90.771	0.502372	2.69916	5e-05	0.00128175	yes
ENSG00000114030	karyopherin subunit alpha 1	KPNA1	control	titanio	15.947	22.6167	0.5041	1.83312	0.00175	0.0247271	yes
ENSG00000119844	aftiphilin	AFTPH	control	titanio	12.1805	17.2754	0.504147	1.95963	0.0006	0.0104114	yes
ENSG00000165410	cofilin 2	CFL2	control	titanio	35.3254	50.1503	0.505553	1.83546	0.0011	0.0169118	yes
ENSG00000124787	ribonuclease P/MRP subunit p40	RPP40	control	titanio	17.3965	24.7141	0.50654	1.96179	0.00105	0.0163335	yes
ENSG00000134324	lipin 1	LPIN1	control	titanio	28.3312	40.2918	0.508092	1.7784	0.0005	0.00897806	yes
ENSG00000146242	trophoblast glycoprotein	TPBG	control	titanio	10.4592	14.8807	0.508672	2.40464	5e-05	0.00128175	yes
ENSG00000133818	related RAS viral	RRAS2	control	titanio	54.0367	77.0589	0.512022	2.23381	0.0001	0.00232725	yes
ENSG00000116717	growth arrest and DNA damage inducible alpha	GADD45A	control	titanio	56.2503	80.2208	0.512115	2.64986	5e-05	0.00128175	yes
ENSG00000170689	homeobox B9	HOXB9	control	titanio	3.5408	5.06337	0.516023	1.84921	0.0011	0.0169118	yes
ENSG00000198369	sprouty related EVH1 domain containing 2	SPRED2	control	titanio	7.02013	10.0436	0.516708	1.79155	0.0012	0.0181437	yes
ENSG00000110172	cysteine and histidine rich domain containing 1	CHORDC1	control	titanio	27.4974	39.3524	0.517159	2.05554	0.0005	0.00897806	yes
ENSG00000096433	inositol 1,4,5-trisphosphate receptor type 3	ITPR3	control	titanio	18.3834	26.3326	0.51845	2.49613	5e-05	0.00128175	yes
ENSG00000100139	MICAL like 1	MICALL1	control	titanio	22.3575	32.03	0.518664	1.88499	0.0011	0.0169118	yes
ENSG00000165097	lysine demethylase 1B	KDM1B	control	titanio	9.30193	13.339	0.520046	2.16195	0.00015	0.00332776	yes
ENSG00000169246		NPIPB3	control	titanio	8.66092	12.4357	0.52189	1.76091	0.001	0.0157414	yes
ENSG00000006652	interferon related developmental regulator 1	IFRD1	control	titanio	75.4729	108.381	0.522077	2.50818	5e-05	0.00128175	yes
ENSG00000013561	ring finger protein 14	RNF14	control	titanio	14.9627	21.4974	0.522789	2.28293	5e-05	0.00128175	yes
ENSG00000164211	StAR related lipid transfer domain containing 4	STARD4	control	titanio	33.4844	48.1227	0.523228	1.99234	0.0002	0.00426942	yes
ENSG00000161011	sequestosome 1	SQSTM1	control	titanio	1883.52	2708.99	0.524324	2.34766	5e-05	0.00128175	yes
ENSG00000151835	sacsin molecular chaperone	SACS	control	titanio	4.71948	6.79204	0.525217	1.71259	0.00335	0.0409909	yes
ENSG00000130703	oxysterol binding protein like 2	OSBPL2	control	titanio	20.0977	28.941	0.526083	1.65694	0.00355	0.0429073	yes
ENSG00000102172	spermine synthase	SMS	control	titanio	74.9791	108.14	0.528339	2.88707	5e-05	0.00128175	yes
ENSG00000140961	oxidative stress induced growth inhibitor 1	OSGIN1	control	titanio	111.644	161.031	0.528438	2.71641	5e-05	0.00128175	yes
ENSG00000132471	WW domain binding protein 2	WBP2	control	titanio	95.7345	138.178	0.529417	2.76239	5e-05	0.00128175	yes
ENSG00000118508	RAB32, member RAS oncogene family	RAB32	control	titanio	45.5874	65.8735	0.531063	2.70102	5e-05	0.00128175	yes
ENSG00000104763	N-acylsphingosine amidohydrolase 1	ASAH1	control	titanio	43.7476	63.3077	0.533177	2.33279	5e-05	0.00128175	yes
ENSG00000197355	UDP-N-acetylglucosamine pyrophosphorylase 1 like 1	UAP1L1	control	titanio	31.2347	45.2682	0.535351	2.82247	5e-05	0.00128175	yes
ENSG00000135931	armadillo repeat containing 9	ARMC9	control	titanio	144.873	209.996	0.535572	2.22355	0.0002	0.00426942	yes
ENSG00000153046	chromodomain Y-like	CDYL	control	titanio	12.8639	18.6514	0.53595	2.18229	0.0002	0.00426942	yes
ENSG00000185950	insulin receptor substrate 2	IRS2	control	titanio	8.86984	12.8639	0.536343	2.83896	5e-05	0.00128175	yes
ENSG00000147650	LDL receptor related protein 12	LRP12	control	titanio	16.7044	24.2958	0.540481	1.96558	0.0006	0.0104114	yes
ENSG00000109944	chromosome 11 open reading frame 63	JHY	control	titanio	4.2607	6.20231	0.541717	1.96852	0.0005	0.00897806	yes
ENSG00000143479	dual specificity tyrosine phosphorylation regulated kinase 3	DYRK3	control	titanio	6.02652	8.78305	0.543398	2.17025	0.0003	0.0059345	yes
ENSG00000123643	solute carrier family 36 member 1	SLC36A1	control	titanio	5.24424	7.64303	0.543412	1.60312	0.00265	0.0341137	yes
ENSG00000176485	phospholipase A2 group XVI	PLA2G16	control	titanio	34.5682	50.4228	0.54463	2.19426	5e-05	0.00128175	yes
ENSG00000131018	spectrin repeat containing nuclear envelope protein 1	SYNE1	control	titanio	8.91444	13.0133	0.545772	1.56977	0.001	0.0157414	yes
ENSG00000162413	kelch like family member 21	KLHL21	control	titanio	22.0364	32.1723	0.545927	2.59102	5e-05	0.00128175	yes
ENSG00000186591	ubiquitin conjugating enzyme E2 H	UBE2H	control	titanio	51.1212	74.6446	0.546116	2.41539	5e-05	0.00128175	yes
ENSG00000170989	sphingosine-1-phosphate receptor 1	S1PR1	control	titanio	3.54943	5.18973	0.548072	1.55695	0.00405	0.0475464	yes
ENSG00000169756	LIM zinc finger domain containing 1	LIMS1	control	titanio	19.1705	28.0625	0.549754	2.47568	5e-05	0.00128175	yes
ENSG00000163884	Kruppel like factor 15	KLF15	control	titanio	2.38658	3.49431	0.550061	1.54209	0.0042	0.048729	yes
ENSG00000084733	RAB10, member RAS oncogene family	RAB10	control	titanio	73.4849	107.624	0.550474	1.76211	0.00215	0.0288669	yes
ENSG00000134109	ER degradation enhancing alpha-mannosidase like protein 1	EDEM1	control	titanio	37.1965	54.5175	0.551552	2.1747	5e-05	0.00128175	yes
ENSG00000144460	neuronal tyrosine-phosphorylated phosphoinositide-3-kinase adaptor 2	NYAP2	control	titanio	1.11549	1.63494	0.551555	1.70602	0.0034	0.0414744	yes
ENSG00000101210	eukaryotic translation elongation factor 1 alpha 2	EEF1A2	control	titanio	38.1673	55.9686	0.552279	2.87756	5e-05	0.00128175	yes
ENSG00000115170	activin A receptor type 1	ACVR1	control	titanio	23.6161	34.6693	0.55389	2.47367	5e-05	0.00128175	yes
ENSG00000148158	sorting nexin family member 30	SNX30	control	titanio	3.55022	5.21295	0.554193	1.77044	0.0005	0.00897806	yes
ENSG00000156535	CD109 molecule	CD109	control	titanio	6.13372	9.01452	0.555489	2.13808	0.0002	0.00426942	yes
ENSG00000147509	regulator of G-protein signaling 20	RGS20	control	titanio	16.5989	24.4138	0.55661	1.99822	0.0003	0.0059345	yes
ENSG00000119729	ras homolog family member Q	RHOQ	control	titanio	52.5648	77.3582	0.557459	2.4363	5e-05	0.00128175	yes
ENSG00000166922	secretogranin V	SCG5	control	titanio	8.00041	11.7768	0.557799	1.69642	0.00225	0.0298716	yes
ENSG00000185090	mannosidase endo-alpha like	MANEAL	control	titanio	4.45964	6.57348	0.55973	1.74263	0.0029	0.0362699	yes
ENSG00000109929	sterol-C5-desaturase	SC5D	control	titanio	25.1071	37.0092	0.559789	2.64132	5e-05	0.00128175	yes
ENSG00000198910	L1 cell adhesion molecule	L1CAM	control	titanio	75.6004	111.662	0.562672	1.8699	0.0006	0.0104114	yes
ENSG00000186088	gamma-secretase activating protein	GSAP	control	titanio	4.5191	6.67785	0.563347	1.47365	0.0027	0.0346072	yes
ENSG00000182870	polypeptide N-acetylgalactosaminyltransferase 9	GALNT9	control	titanio	3.51827	5.20072	0.563844	1.55735	0.0021	0.028356	yes
ENSG00000261786		AC006058.1	control	titanio	5.00048	7.39311	0.564116	2.63189	5e-05	0.00128175	yes
ENSG00000114738	mitogen-activated protein kinase-activated protein kinase 3	MAPKAPK3	control	titanio	15.1136	22.3605	0.565107	2.35124	0.00015	0.00332776	yes
ENSG00000186889	transmembrane protein 17	TMEM17	control	titanio	3.67264	5.43417	0.565242	1.88815	0.00125	0.0188517	yes
ENSG00000196878	microRNA 4260	LAMB3	control	titanio	13.9794	20.6923	0.565791	1.77827	0.0021	0.028356	yes
ENSG00000204160	zinc finger DHHC-type containing 18	ZDHHC18	control	titanio	12.1977	18.0687	0.566886	1.78697	0.0021	0.028356	yes
ENSG00000107521	HPS1, biogenesis of lysosomal organelles complex 3 subunit 1	HPS1	control	titanio	32.8265	48.7301	0.56995	2.12086	0.00025	0.00511595	yes
ENSG00000131389	solute carrier family 6 member 6	SLC6A6	control	titanio	40.5908	60.3016	0.571043	2.89428	5e-05	0.00128175	yes
ENSG00000160752	farnesyl diphosphate synthase	FDPS	control	titanio	139.632	207.537	0.571738	2.69979	5e-05	0.00128175	yes
ENSG00000172893	7-dehydrocholesterol reductase	DHCR7	control	titanio	130.591	194.355	0.573635	2.89622	5e-05	0.00128175	yes
ENSG00000160285	lanosterol synthase	LSS	control	titanio	108.371	161.426	0.574889	1.96041	5e-05	0.00128175	yes
ENSG00000171867	prion protein	PRNP	control	titanio	361.585	538.913	0.575716	3.19304	5e-05	0.00128175	yes
ENSG00000140941	microtubule associated protein 1 light chain 3 beta	MAP1LC3B	control	titanio	90.3415	134.683	0.576107	2.95524	5e-05	0.00128175	yes
ENSG00000185352	heparan sulfate 6-O-sulfotransferase 3	HS6ST3	control	titanio	1.00092	1.4929	0.57679	2.0098	0.00095	0.015135	yes
ENSG00000141627	dymeclin	DYM	control	titanio	29.0119	43.2768	0.576948	1.83066	0.0011	0.0169118	yes
ENSG00000116761	cystathionine gamma-lyase	CTH	control	titanio	29.4409	43.9178	0.576984	2.57417	5e-05	0.00128175	yes
ENSG00000111371	solute carrier family 38 member 1	SLC38A1	control	titanio	59.6461	89.0166	0.577645	2.69093	5e-05	0.00128175	yes
ENSG00000111885	mannosidase alpha class 1A member 1	MAN1A1	control	titanio	0.944725	1.41064	0.578383	1.77058	0.003	0.0372458	yes
ENSG00000163686	abhydrolase domain containing 6	ABHD6	control	titanio	5.04735	7.56042	0.58294	1.77365	0.00095	0.015135	yes
ENSG00000159216	uncharacterized LOC100506403	RUNX1	control	titanio	7.30318	10.9422	0.5833	1.55139	0.0014	0.0206932	yes
ENSG00000005893	lysosomal associated membrane protein 2	LAMP2	control	titanio	85.1329	127.615	0.584011	2.89483	5e-05	0.00128175	yes
ENSG00000204386	neuraminidase 1	NEU1	control	titanio	66.3702	99.532	0.584625	3.22311	5e-05	0.00128175	yes
ENSG00000107957	SH3 and PX domains 2A	SH3PXD2A	control	titanio	3.67496	5.51162	0.584748	2.92485	5e-05	0.00128175	yes
ENSG00000115295	CAP-Gly domain containing linker protein family member 4	CLIP4	control	titanio	43.8007	65.7354	0.585717	1.80527	0.00225	0.0298716	yes
ENSG00000105928	DFNA5, deafness associated tumor suppressor	GSDME	control	titanio	35.3178	53.0291	0.586389	2.50535	0.0001	0.00232725	yes
ENSG00000103249	chloride voltage-gated channel 7	CLCN7	control	titanio	69.5158	104.564	0.588972	2.02508	0.00015	0.00332776	yes
ENSG00000164713	brain protein I3	BRI3	control	titanio	267.61	403.391	0.59205	3.0417	5e-05	0.00128175	yes
ENSG00000049860	hexosaminidase subunit beta	HEXB	control	titanio	131.451	198.482	0.594488	1.94333	0.00075	0.0125909	yes
ENSG00000158715	solute carrier family 45 member 3	SLC45A3	control	titanio	1.43174	2.16342	0.595544	1.66068	0.0035	0.042563	yes
ENSG00000137760	alkB homolog 8, tRNA methyltransferase	ALKBH8	control	titanio	3.26193	4.93058	0.59603	1.84795	0.0007	0.011886	yes
ENSG00000186417	gliomedin	GLDN	control	titanio	37.7713	57.1365	0.597123	2.48052	5e-05	0.00128175	yes
ENSG00000019549	snail family transcriptional repressor 2	SNAI2	control	titanio	60.7387	91.9327	0.597963	3.27373	5e-05	0.00128175	yes
ENSG00000153790	chromosome 7 open reading frame 31	C7orf31	control	titanio	3.98613	6.03824	0.599138	1.53855	0.0039	0.0462891	yes
ENSG00000144476	atypical chemokine receptor 3	ACKR3	control	titanio	9.55351	14.5147	0.60341	1.85908	0.0012	0.0181437	yes
ENSG00000177679	serine/arginine repetitive matrix 3	SRRM3	control	titanio	2.39271	3.63928	0.605006	1.62199	0.00255	0.0330775	yes
ENSG00000164220	coagulation factor II thrombin receptor like 2	F2RL2	control	titanio	46.0126	69.9895	0.605108	2.47904	5e-05	0.00128175	yes
ENSG00000117143	UDP-N-acetylglucosamine pyrophosphorylase 1	UAP1	control	titanio	50.8289	77.3629	0.605992	3.24609	5e-05	0.00128175	yes
ENSG00000049130	KIT ligand	KITLG	control	titanio	9.59268	14.6191	0.607851	2.13815	0.00015	0.00332776	yes
ENSG00000197930	endoplasmic reticulum oxidoreductase 1 alpha	ERO1A	control	titanio	29.5134	45.0426	0.609919	2.66831	5e-05	0.00128175	yes
ENSG00000125148	metallothionein 2A	MT2A	control	titanio	336.361	513.358	0.609956	3.21683	5e-05	0.00128175	yes
ENSG00000251493	forkhead box D1	FOXD1	control	titanio	15.3269	23.4003	0.610461	2.10108	0.00025	0.00511595	yes
ENSG00000001461	NIPA like domain containing 3	NIPAL3	control	titanio	5.72715	8.75417	0.612152	2.27948	5e-05	0.00128175	yes
ENSG00000137309	high mobility group AT-hook 1	HMGA1	control	titanio	97.2924	148.718	0.612178	3.43991	5e-05	0.00128175	yes
ENSG00000175634	ribosomal protein S6 kinase B2	RPS6KB2	control	titanio	11.498	17.6032	0.614457	1.60774	0.0032	0.0393176	yes
ENSG00000108861	dual specificity phosphatase 3	DUSP3	control	titanio	36.0959	55.3065	0.615615	2.63365	5e-05	0.00128175	yes
ENSG00000174327	solute carrier family 16 member 13	SLC16A13	control	titanio	7.73212	11.8627	0.617501	2.42231	5e-05	0.00128175	yes
ENSG00000155961	RAB39B, member RAS oncogene family	RAB39B	control	titanio	1.46547	2.2507	0.619007	1.93469	0.001	0.0157414	yes
ENSG00000145685	lipoma HMGIC fusion partner-like 2	LHFPL2	control	titanio	29.5075	45.5175	0.62534	2.69529	5e-05	0.00128175	yes
ENSG00000205336	adhesion G protein-coupled receptor G1	ADGRG1	control	titanio	10.8531	16.7524	0.626271	1.32311	0.0004	0.00746478	yes
ENSG00000108010	glutaredoxin 3	GLRX3	control	titanio	70.0949	108.296	0.6276	2.27174	0.00025	0.00511595	yes
ENSG00000132002	DnaJ heat shock protein family	DNAJB1	control	titanio	59.4493	91.8557	0.62771	2.16364	0.0001	0.00232725	yes
ENSG00000067057	phosphofructokinase, platelet	PFKP	control	titanio	93.0646	143.919	0.628955	3.0062	5e-05	0.00128175	yes
ENSG00000141458	NPC intracellular cholesterol transporter 1	NPC1	control	titanio	46.6921	72.3636	0.632084	1.72332	0.00145	0.0212996	yes
ENSG00000164970	family with sequence similarity 219 member A	FAM219A	control	titanio	11.695	18.1347	0.632862	3.04349	5e-05	0.00128175	yes
ENSG00000185437	SH3 domain binding glutamate rich protein	SH3BGR	control	titanio	117.014	181.524	0.633486	3.21754	5e-05	0.00128175	yes
ENSG00000196208	growth regulation by estrogen in breast cancer 1	GREB1	control	titanio	2.07886	3.22666	0.634249	1.54518	0.00085	0.0138962	yes
ENSG00000109323	mannosidase beta	MANBA	control	titanio	7.11418	11.0442	0.634517	2.32212	5e-05	0.00128175	yes
ENSG00000130222	growth arrest and DNA damage inducible gamma	GADD45G	control	titanio	8.00007	12.4264	0.635319	2.21912	0.0001	0.00232725	yes
ENSG00000151491	epidermal growth factor receptor pathway substrate 8	EPS8	control	titanio	24.335	37.8005	0.635376	1.77483	0.0009	0.0145137	yes
ENSG00000133794	aryl hydrocarbon receptor nuclear translocator like	ARNTL	control	titanio	14.2892	22.2196	0.636907	1.78983	0.00055	0.00974321	yes
ENSG00000151693	ArfGAP with SH3 domain, ankyrin repeat and PH domain 2	ASAP2	control	titanio	9.70988	15.1382	0.64067	1.81438	0.00075	0.0125909	yes
ENSG00000066697	Myb/SANT DNA binding domain containing 3	MSANTD3	control	titanio	28.7671	44.8556	0.640868	2.81555	5e-05	0.00128175	yes
ENSG00000124225	prostate transmembrane protein, androgen induced 1	PMEPA1	control	titanio	12.5946	19.6511	0.641799	1.88841	0.00065	0.0111809	yes
ENSG00000099194	stearoyl-CoA desaturase	SCD	control	titanio	759.813	1185.55	0.64184	3.58862	5e-05	0.00128175	yes
ENSG00000113161	3-hydroxy-3-methylglutaryl-CoA reductase	HMGCR	control	titanio	55.4543	86.5533	0.642289	2.34087	5e-05	0.00128175	yes
ENSG00000145375	spermatogenesis associated 5	SPATA5	control	titanio	0.993459	1.55282	0.644361	1.95737	0.0005	0.00897806	yes
ENSG00000105778	AVL9 cell migration associated	AVL9	control	titanio	15.06	23.5478	0.644876	1.79184	0.00225	0.0298716	yes
ENSG00000170776	microRNA 7706	AKAP13	control	titanio	6.94543	10.8641	0.64543	1.3001	0.0037	0.0445388	yes
ENSG00000106617	protein kinase AMP-activated non-catalytic subunit gamma 2	PRKAG2	control	titanio	12.4992	19.5757	0.647227	1.56136	0.0038	0.0453288	yes
ENSG00000138018	selenoprotein I	SELENOI	control	titanio	8.30296	13.0068	0.647564	2.68362	5e-05	0.00128175	yes
ENSG00000156113	potassium calcium-activated channel subfamily M alpha 1	KCNMA1	control	titanio	26.8765	42.1114	0.647863	1.9854	0.0004	0.00746478	yes
ENSG00000183597	transport and golgi organization 2 homolog	TANGO2	control	titanio	19.6558	30.799	0.647927	1.76155	0.00235	0.0309913	yes
ENSG00000040531	cystinosin, lysosomal cystine transporter	CTNS	control	titanio	18.4401	28.9102	0.648738	2.62082	5e-05	0.00128175	yes
ENSG00000175866	BAI1 associated protein 2	BAIAP2	control	titanio	17.2808	27.1125	0.649791	2.26269	5e-05	0.00128175	yes
ENSG00000271605	mast cell immunoglobulin like receptor 1	MILR1	control	titanio	23.0848	36.2425	0.650735	2.23728	0.00025	0.00511595	yes
ENSG00000151729	solute carrier family 25 member 4	SLC25A4	control	titanio	3.69616	5.80602	0.651522	1.9988	0.0007	0.011886	yes
ENSG00000213614	hexosaminidase subunit alpha	HEXA	control	titanio	54.1282	85.0329	0.65164	1.85732	0.00205	0.0279672	yes
ENSG00000109572	chloride voltage-gated channel 3	CLCN3	control	titanio	20.9327	32.9895	0.656249	3.0167	5e-05	0.00128175	yes
ENSG00000271303	sulfiredoxin 1	SRXN1	control	titanio	294.915	464.969	0.656836	3.82837	5e-05	0.00128175	yes
ENSG00000196781	transducin like enhancer of split 1	TLE1	control	titanio	6.588	10.3912	0.657452	1.80505	0.00155	0.0224353	yes
ENSG00000155097	ATPase H+ transporting V1 subunit C1	ATP6V1C1	control	titanio	56.2151	88.6769	0.657601	1.85956	0.0015	0.0218716	yes
ENSG00000039560	retinoic acid induced 14	RAI14	control	titanio	15.9533	25.2057	0.659893	2.01111	5e-05	0.00128175	yes
ENSG00000152256	pyruvate dehydrogenase kinase 1	PDK1	control	titanio	15.7061	24.8152	0.659898	1.94919	0.00055	0.00974321	yes
ENSG00000102781	katanin catalytic subunit A1 like 1	KATNAL1	control	titanio	4.18203	6.62213	0.663094	1.76307	0.00095	0.015135	yes
ENSG00000198380	glutamine--fructose-6-phosphate transaminase 1	GFPT1	control	titanio	31.0101	49.3962	0.671661	2.15312	0.0019	0.0262527	yes
ENSG00000087074	protein phosphatase 1 regulatory subunit 15A	PPP1R15A	control	titanio	115.607	184.164	0.671762	3.82605	5e-05	0.00128175	yes
ENSG00000102034	E74 like ETS transcription factor 4	ELF4	control	titanio	15.7029	25.0325	0.672773	3.32407	5e-05	0.00128175	yes
ENSG00000112667	2'-deoxynucleoside 5'-phosphate N-hydrolase 1	DNPH1	control	titanio	7.69601	12.2945	0.675824	1.90888	0.00115	0.0175442	yes
ENSG00000165406	membrane associated ring-CH-type finger 8	MARCH8	control	titanio	4.20101	6.71197	0.675998	1.59908	0.00355	0.0429073	yes
ENSG00000157150	TIMP metallopeptidase inhibitor 4	TIMP4	control	titanio	11.5008	18.3794	0.676357	2.93771	5e-05	0.00128175	yes
ENSG00000130164	microRNA 6886	LDLR	control	titanio	48.2583	77.1625	0.677123	2.90436	5e-05	0.00128175	yes
ENSG00000160326	solute carrier family 2 member 6	SLC2A6	control	titanio	9.1131	14.582	0.678177	2.91269	5e-05	0.00128175	yes
ENSG00000002822	MAD1 mitotic arrest deficient like 1	MAD1L1	control	titanio	35.0676	56.1478	0.679089	1.85162	0.0007	0.011886	yes
ENSG00000055732	mucolipin 3	MCOLN3	control	titanio	5.38232	8.62003	0.679464	2.75529	5e-05	0.00128175	yes
ENSG00000107771	coiled-coil serine rich protein 2	CCSER2	control	titanio	8.31304	13.3494	0.68333	2.0922	5e-05	0.00128175	yes
ENSG00000169710	fatty acid synthase	FASN	control	titanio	139.008	223.343	0.684091	1.73631	0.0018	0.0252234	yes
ENSG00000117984	cathepsin D	CTSD	control	titanio	1332.61	2141.3	0.684234	3.41112	5e-05	0.00128175	yes
ENSG00000146648	epidermal growth factor receptor	EGFR	control	titanio	31.5647	50.8017	0.686564	3.39959	5e-05	0.00128175	yes
ENSG00000178105	DEAD-box helicase 10	DDX10	control	titanio	31.409	50.5604	0.686829	2.12275	0.0003	0.0059345	yes
ENSG00000270058		AC040170.1	control	titanio	13.0062	20.9533	0.687981	2.18417	0.0003	0.0059345	yes
ENSG00000106070	growth factor receptor bound protein 10	GRB10	control	titanio	29.261	47.19	0.689499	2.51382	5e-05	0.00128175	yes
ENSG00000157827	formin like 2	FMNL2	control	titanio	13.217	21.3315	0.690589	2.87235	5e-05	0.00128175	yes
ENSG00000146281	peptidase M20 domain containing 2	PM20D2	control	titanio	1.2976	2.09783	0.693057	2.31946	0.0001	0.00232725	yes
ENSG00000123700	potassium voltage-gated channel subfamily J member 2	KCNJ2	control	titanio	1.21496	1.96465	0.693364	2.27178	0.00015	0.00332776	yes
ENSG00000050393	mitochondrial calcium uniporter regulator 1	MCUR1	control	titanio	21.6809	35.1286	0.696224	1.89445	0.001	0.0157414	yes
ENSG00000092445	TYRO3 protein tyrosine kinase	TYRO3	control	titanio	9.51633	15.4252	0.696808	1.89451	0.00075	0.0125909	yes
ENSG00000275216		AL161431.1	control	titanio	2.62542	4.25675	0.697205	2.73317	5e-05	0.00128175	yes
ENSG00000120694	heat shock protein family H	HSPH1	control	titanio	38.1262	61.8341	0.697618	3.23752	5e-05	0.00128175	yes
ENSG00000162734	phosphoprotein enriched in astrocytes 15	PEA15	control	titanio	138.945	225.713	0.699971	2.95903	5e-05	0.00128175	yes
ENSG00000125726	CD70 molecule	CD70	control	titanio	21.7935	35.4085	0.700198	3.03886	5e-05	0.00128175	yes
ENSG00000151012	solute carrier family 7 member 11	SLC7A11	control	titanio	18.6186	30.3173	0.703399	1.69996	0.00275	0.0350212	yes
ENSG00000182831	chromosome 16 open reading frame 72	C16orf72	control	titanio	22.4165	36.6339	0.70862	3.84748	5e-05	0.00128175	yes
ENSG00000157193	LDL receptor related protein 8	LRP8	control	titanio	28.1575	46.0822	0.710689	1.6288	0.00415	0.0482905	yes
ENSG00000135047	cathepsin L	CTSL	control	titanio	80.5327	131.801	0.710713	3.62885	5e-05	0.00128175	yes
ENSG00000103811	cathepsin H	CTSH	control	titanio	34.483	56.4623	0.711403	2.99371	5e-05	0.00128175	yes
ENSG00000164823	oxidative stress induced growth inhibitor family member 2	OSGIN2	control	titanio	11.2401	18.4114	0.71194	1.97477	0.0005	0.00897806	yes
ENSG00000139370	solute carrier family 15 member 4	SLC15A4	control	titanio	16.2943	26.7486	0.715098	2.85903	5e-05	0.00128175	yes
ENSG00000065833	malic enzyme 1	ME1	control	titanio	1.36154	2.2375	0.716651	2.16653	0.00025	0.00511595	yes
ENSG00000176887	SRY-box 11	SOX11	control	titanio	1.75896	2.89307	0.717878	3.08127	5e-05	0.00128175	yes
ENSG00000244405	ETS variant 5	ETV5	control	titanio	17.1134	28.1649	0.718768	2.04415	0.0001	0.00232725	yes
ENSG00000181467	RAP2B, member of RAS oncogene family	RAP2B	control	titanio	6.22372	10.2619	0.72145	3.7236	5e-05	0.00128175	yes
ENSG00000171903	cytochrome P450 family 4 subfamily F member 11	CYP4F11	control	titanio	39.9872	65.952	0.72188	3.94795	5e-05	0.00128175	yes
ENSG00000125657	tumor necrosis factor superfamily member 9	TNFSF9	control	titanio	1.91318	3.15853	0.72328	1.88951	0.00155	0.0224353	yes
ENSG00000185621	leishmanolysin like peptidase	LMLN	control	titanio	4.08285	6.74158	0.723512	1.75531	0.00045	0.00826788	yes
ENSG00000103043	Vac14, PIKFYVE complex component	VAC14	control	titanio	31.8431	52.7067	0.727006	2.29394	5e-05	0.00128175	yes
ENSG00000116675	DnaJ heat shock protein family	DNAJC6	control	titanio	1.85426	3.07177	0.728227	1.29439	0.0037	0.0445388	yes
ENSG00000116852	kinesin family member 21B	KIF21B	control	titanio	1.09142	1.817	0.735356	2.53208	5e-05	0.00128175	yes
ENSG00000169715	metallothionein 1E	MT1E	control	titanio	47.5661	79.269	0.736822	2.68233	5e-05	0.00128175	yes
ENSG00000175592	FOS like 1, AP-1 transcription factor subunit	FOSL1	control	titanio	60.6952	101.221	0.737848	3.8501	5e-05	0.00128175	yes
ENSG00000075391	RAS protein activator like 2	RASAL2	control	titanio	2.94132	4.9057	0.737996	1.64105	0.00325	0.0398494	yes
ENSG00000164300	serine incorporator 5	SERINC5	control	titanio	5.95063	9.92727	0.738356	2.48567	5e-05	0.00128175	yes
ENSG00000107984	dickkopf WNT signaling pathway inhibitor 1	DKK1	control	titanio	22.538	37.6223	0.73923	2.04853	0.0003	0.0059345	yes
ENSG00000131711	microtubule associated protein 1B	MAP1B	control	titanio	32.3007	53.9376	0.739727	4.10284	5e-05	0.00128175	yes
ENSG00000198417	metallothionein 1F	MT1F	control	titanio	40.2725	67.5052	0.745202	3.19109	5e-05	0.00128175	yes
ENSG00000186480	insulin induced gene 1	INSIG1	control	titanio	176.801	296.565	0.746227	3.98595	5e-05	0.00128175	yes
ENSG00000104723	tumor suppressor candidate 3	TUSC3	control	titanio	70.1734	117.994	0.749714	3.33595	5e-05	0.00128175	yes
ENSG00000129682	fibroblast growth factor 13	FGF13	control	titanio	4.49389	7.56101	0.750616	1.75253	0.0019	0.0262527	yes
ENSG00000164122	ankyrin repeat and SOCS box containing 5	ASB5	control	titanio	2.99363	5.04512	0.752992	1.46372	0.00175	0.0247271	yes
ENSG00000109756	Rap guanine nucleotide exchange factor 2	RAPGEF2	control	titanio	14.6449	24.7557	0.757366	1.74559	0.00155	0.0224353	yes
ENSG00000197535	myosin VA	MYO5A	control	titanio	4.3175	7.3001	0.757719	1.6008	0.0016	0.0230187	yes
ENSG00000116954	Ras related GTP binding C	RRAGC	control	titanio	11.9504	20.258	0.761438	3.63328	5e-05	0.00128175	yes
ENSG00000165891	E2F transcription factor 7	E2F7	control	titanio	6.37416	10.829	0.764593	3.22713	5e-05	0.00128175	yes
ENSG00000165105	RAS and EF-hand domain containing	RASEF	control	titanio	0.655616	1.11656	0.768135	1.77529	0.00235	0.0309913	yes
ENSG00000126947	armadillo repeat containing, X-linked 1	ARMCX1	control	titanio	1.737	2.96071	0.769348	2.16211	0.00035	0.00675472	yes
ENSG00000156298	tetraspanin 7	TSPAN7	control	titanio	29.5662	50.6002	0.775196	2.72274	5e-05	0.00128175	yes
ENSG00000213190	myeloid/lymphoid or mixed-lineage leukemia; translocated to, 11	MLLT11	control	titanio	10.6063	18.2329	0.781621	2.38211	5e-05	0.00128175	yes
ENSG00000154589	lymphocyte antigen 96	LY96	control	titanio	10.8978	18.8312	0.78909	2.42177	5e-05	0.00128175	yes
ENSG00000006451	RAS like proto-oncogene A	RALA	control	titanio	51.5064	89.3944	0.795433	3.23129	5e-05	0.00128175	yes
ENSG00000159023	erythrocyte membrane protein band 4.1	EPB41	control	titanio	18.5602	32.2561	0.797364	1.91049	0.0015	0.0218716	yes
ENSG00000132436	fidgetin like 1	FIGNL1	control	titanio	4.07691	7.1201	0.804423	1.82104	0.00035	0.00675472	yes
ENSG00000132970	WAS protein family member 3	WASF3	control	titanio	1.33066	2.32402	0.804484	1.65805	0.00275	0.0350212	yes
ENSG00000120306	cysteine rich transmembrane module containing 1	CYSTM1	control	titanio	37.7606	66.1238	0.808287	2.05096	0.00075	0.0125909	yes
ENSG00000023909	glutamate-cysteine ligase modifier subunit	GCLM	control	titanio	114.393	200.825	0.811933	2.59635	5e-05	0.00128175	yes
ENSG00000138685	fibroblast growth factor 2	FGF2	control	titanio	9.21303	16.1781	0.812291	2.34887	5e-05	0.00128175	yes
ENSG00000128805	Rho GTPase activating protein 22	ARHGAP22	control	titanio	3.61871	6.35748	0.812979	1.82872	0.00025	0.00511595	yes
ENSG00000137575	syndecan binding protein	SDCBP	control	titanio	208.146	365.704	0.81308	4.54096	5e-05	0.00128175	yes
ENSG00000165029	ATP binding cassette subfamily A member 1	ABCA1	control	titanio	1.02741	1.8058	0.813631	1.5175	0.00375	0.044913	yes
ENSG00000176597	UDP-GlcNAc:betaGal beta-1,3-N-acetylglucosaminyltransferase 5	B3GNT5	control	titanio	6.15501	10.8198	0.813843	1.9429	5e-05	0.00128175	yes
ENSG00000111802	tyrosyl-DNA phosphodiesterase 2	TDP2	control	titanio	43.8381	77.0724	0.814029	4.33786	5e-05	0.00128175	yes
ENSG00000151413	nucleotide binding protein like	NUBPL	control	titanio	3.61252	6.35301	0.814435	1.53235	0.00095	0.015135	yes
ENSG00000135919	serpin family E member 2	SERPINE2	control	titanio	102.3	180.253	0.817218	4.33803	5e-05	0.00128175	yes
ENSG00000188211	natural killer cell cytotoxicity receptor 3 ligand 1	NCR3LG1	control	titanio	2.21289	3.91198	0.821972	3.4351	5e-05	0.00128175	yes
ENSG00000221955	solute carrier family 12 member 8	SLC12A8	control	titanio	43.0851	76.1983	0.822568	3.29548	5e-05	0.00128175	yes
ENSG00000070961	ATPase plasma membrane Ca2+ transporting 1	ATP2B1	control	titanio	24.261	42.9481	0.823955	2.74426	5e-05	0.00128175	yes
ENSG00000233864	testis-specific transcript, Y-linked 15	TTTY15	control	titanio	2.98169	5.29634	0.828868	1.7473	0.00175	0.0247271	yes
ENSG00000106366	serpin family E member 1	SERPINE1	control	titanio	1.91069	3.39418	0.828971	2.78783	5e-05	0.00128175	yes
ENSG00000118960	HCLS1 binding protein 3	HS1BP3	control	titanio	13.3495	23.7155	0.829046	2.73498	5e-05	0.00128175	yes
ENSG00000173276	zinc finger and BTB domain containing 21	ZBTB21	control	titanio	8.19931	14.6282	0.835174	2.08804	0.0002	0.00426942	yes
ENSG00000128342	leukemia inhibitory factor	LIF	control	titanio	25.4863	45.511	0.836493	2.762	5e-05	0.00128175	yes
ENSG00000162849	kinesin family member 26B	KIF26B	control	titanio	1.65503	2.96242	0.839916	3.10461	5e-05	0.00128175	yes
ENSG00000163393	solute carrier family 22 member 15	SLC22A15	control	titanio	2.41057	4.33702	0.84733	2.06016	0.0004	0.00746478	yes
ENSG00000087076	hydroxysteroid 17-beta dehydrogenase 14	HSD17B14	control	titanio	11.865	21.3836	0.849785	2.84561	5e-05	0.00128175	yes
ENSG00000001084	glutamate-cysteine ligase catalytic subunit	GCLC	control	titanio	196.038	353.98	0.852532	2.7455	5e-05	0.00128175	yes
ENSG00000158258	calsyntenin 2	CLSTN2	control	titanio	29.1105	52.8469	0.860279	4.80757	5e-05	0.00128175	yes
ENSG00000159399	hexokinase 2	HK2	control	titanio	25.4965	46.3321	0.861709	4.55348	5e-05	0.00128175	yes
ENSG00000169682	sphingolipid transporter 1	SPNS1	control	titanio	3.31776	6.04218	0.864861	1.82034	0.00075	0.0125909	yes
ENSG00000136114	thrombospondin type 1 domain containing 1	THSD1	control	titanio	0.561289	1.027	0.871614	1.75987	0.0027	0.0346072	yes
ENSG00000223891	OSER1 antisense RNA 1	OSER1-AS1	control	titanio	13.4329	24.6701	0.876993	3.51375	5e-05	0.00128175	yes
ENSG00000165861	zinc finger FYVE-type containing 1	ZFYVE1	control	titanio	3.09868	5.69173	0.877214	1.89826	0.00025	0.00511595	yes
ENSG00000133069	transmembrane and coiled-coil domain family 2	TMCC2	control	titanio	1.0243	1.88188	0.877532	1.6261	0.00115	0.0175442	yes
ENSG00000129422	microtubule associated tumor suppressor 1	MTUS1	control	titanio	19.9799	36.7219	0.878089	3.41116	5e-05	0.00128175	yes
ENSG00000106392	core 1 synthase, glycoprotein-N-acetylgalactosamine 3-beta-galactosyltransferase 1	C1GALT1	control	titanio	8.67763	15.9648	0.879521	2.20377	0.00015	0.00332776	yes
ENSG00000102359	sushi repeat containing protein, X-linked 2	SRPX2	control	titanio	7.62489	14.0762	0.884468	1.98779	0.0007	0.011886	yes
ENSG00000023839	ATP binding cassette subfamily C member 2	ABCC2	control	titanio	1.05104	1.95101	0.89241	1.85671	0.0002	0.00426942	yes
ENSG00000165644	catechol-O-methyltransferase domain containing 1	COMTD1	control	titanio	3.77103	7.02351	0.897236	1.86878	0.00055	0.00974321	yes
ENSG00000164683	hes related family bHLH transcription factor with YRPW motif 1	HEY1	control	titanio	5.7283	10.6707	0.897472	3.04113	5e-05	0.00128175	yes
ENSG00000139211	adhesion molecule with Ig like domain 2	AMIGO2	control	titanio	23.1574	43.2525	0.901308	4.6604	5e-05	0.00128175	yes
ENSG00000119862	galectin like	LGALSL	control	titanio	3.04297	5.70648	0.907121	1.74784	0.00155	0.0224353	yes
ENSG00000164742	adenylate cyclase 1	ADCY1	control	titanio	1.7664	3.31408	0.907798	2.25897	5e-05	0.00128175	yes
ENSG00000130830	membrane palmitoylated protein 1	MPP1	control	titanio	8.06049	15.187	0.913894	2.79795	5e-05	0.00128175	yes
ENSG00000112367	FIG4 phosphoinositide 5-phosphatase	FIG4	control	titanio	3.8388	7.2615	0.919611	2.00945	0.0003	0.0059345	yes
ENSG00000102452	sodium leak channel, non-selective	NALCN	control	titanio	3.34938	6.34604	0.92196	2.04627	0.0003	0.0059345	yes
ENSG00000112972	3-hydroxy-3-methylglutaryl-CoA synthase 1	HMGCS1	control	titanio	100.885	191.157	0.922042	3.52471	5e-05	0.00128175	yes
ENSG00000182985	cell adhesion molecule 1	CADM1	control	titanio	94.259	179.422	0.928651	3.05073	5e-05	0.00128175	yes
ENSG00000106772	prune homolog 2	PRUNE2	control	titanio	4.08191	7.77472	0.929546	1.82173	0.0004	0.00746478	yes
ENSG00000166900	syntaxin 3	STX3	control	titanio	16.1542	30.8124	0.931607	3.52143	5e-05	0.00128175	yes
ENSG00000188042	ADP ribosylation factor like GTPase 4C	ARL4C	control	titanio	8.65258	16.7233	0.950655	4.64097	5e-05	0.00128175	yes
ENSG00000108828	vesicle amine transport 1	VAT1	control	titanio	101.38	196.683	0.956094	5.22385	5e-05	0.00128175	yes
ENSG00000054356	protein tyrosine phosphatase, receptor type N	PTPRN	control	titanio	5.72504	11.1459	0.961153	1.78767	5e-05	0.00128175	yes
ENSG00000076864	RAP1 GTPase activating protein	RAP1GAP	control	titanio	8.33903	16.2926	0.966263	3.84784	5e-05	0.00128175	yes
ENSG00000157557	ETS proto-oncogene 2, transcription factor	ETS2	control	titanio	11.7708	23.058	0.970057	4.64972	5e-05	0.00128175	yes
ENSG00000105835	nicotinamide phosphoribosyltransferase	NAMPT	control	titanio	296.03	580.754	0.972184	2.60521	5e-05	0.00128175	yes
ENSG00000112149	CD83 molecule	CD83	control	titanio	0.767071	1.5065	0.973768	2.02024	0.00075	0.0125909	yes
ENSG00000073464	chloride voltage-gated channel 4	CLCN4	control	titanio	2.84925	5.60416	0.975916	1.65787	0.00235	0.0309913	yes
ENSG00000126860	ecotropic viral integration site 2A	EVI2A	control	titanio	6.77631	13.3654	0.979933	1.74733	0.0032	0.0393176	yes
ENSG00000124126	phosphatidylinositol-3,4,5-trisphosphate dependent Rac exchange factor 1	PREX1	control	titanio	4.8148	9.52369	0.984046	3.01045	5e-05	0.00128175	yes
ENSG00000149289	zinc finger CCCH-type containing 12C	ZC3H12C	control	titanio	2.37371	4.72355	0.992725	3.94437	5e-05	0.00128175	yes
ENSG00000137491	solute carrier organic anion transporter family member 2B1	SLCO2B1	control	titanio	20.2651	40.3882	0.994935	2.61359	5e-05	0.00128175	yes
ENSG00000091482	small muscle protein, X-linked	SMPX	control	titanio	2.36254	4.73749	1.00379	1.83859	0.0011	0.0169118	yes
ENSG00000011638	transmembrane protein 159	TMEM159	control	titanio	10.8134	21.7361	1.00727	3.26663	5e-05	0.00128175	yes
ENSG00000250509		AC034213.1	control	titanio	9.32425	18.7977	1.0115	3.46816	5e-05	0.00128175	yes
ENSG00000115963	Rho family GTPase 3	RND3	control	titanio	23.0041	47.0357	1.03187	4.34248	5e-05	0.00128175	yes
ENSG00000181031	rabphilin 3A-like	RPH3AL	control	titanio	1.05128	2.15552	1.03589	0.639535	0.00415	0.0482905	yes
ENSG00000140678	integrin subunit alpha X	ITGAX	control	titanio	11.4306	23.6988	1.05191	2.81399	5e-05	0.00128175	yes
ENSG00000128591	filamin C	FLNC	control	titanio	2.60993	5.42311	1.05511	1.42317	0.0028	0.0354299	yes
ENSG00000158079	protein tyrosine phosphatase domain containing 1	PTPDC1	control	titanio	3.30647	6.97035	1.07594	3.62017	5e-05	0.00128175	yes
ENSG00000101871	midline 1	MID1	control	titanio	7.14554	15.0641	1.076	2.70725	5e-05	0.00128175	yes
ENSG00000077984	cystatin F	CST7	control	titanio	6.97902	14.8508	1.08945	3.63802	5e-05	0.00128175	yes
ENSG00000156804	F-box protein 32	FBXO32	control	titanio	39.0313	83.2951	1.0936	3.225	5e-05	0.00128175	yes
ENSG00000115919	kynureninase	KYNU	control	titanio	114.631	245.206	1.09699	5.23145	5e-05	0.00128175	yes
ENSG00000203999	long intergenic non-protein coding RNA 1270	LINC01270	control	titanio	2.01214	4.31688	1.10126	2.72369	5e-05	0.00128175	yes
ENSG00000175264	carbohydrate sulfotransferase 1	CHST1	control	titanio	2.34475	5.03972	1.10391	2.82589	5e-05	0.00128175	yes
ENSG00000136842	tropomodulin 1	TMOD1	control	titanio	2.84414	6.1155	1.10448	2.73269	5e-05	0.00128175	yes
ENSG00000162772	activating transcription factor 3	ATF3	control	titanio	68.1071	147.21	1.112	4.30277	5e-05	0.00128175	yes
ENSG00000112379	ARFGEF family member 3	ARFGEF3	control	titanio	1.0784	2.34158	1.11858	4.93497	5e-05	0.00128175	yes
ENSG00000154127	ubiquitin associated and SH3 domain containing B	UBASH3B	control	titanio	2.15862	4.68764	1.11875	2.03784	5e-05	0.00128175	yes
ENSG00000122641	inhibin beta A subunit	INHBA	control	titanio	0.630478	1.38793	1.13842	1.47679	0.0008	0.0132615	yes
ENSG00000164949	GTP binding protein overexpressed in skeletal muscle	GEM	control	titanio	8.20848	18.3346	1.15938	4.35692	5e-05	0.00128175	yes
ENSG00000178573	MAF bZIP transcription factor	MAF	control	titanio	2.65051	5.94591	1.16563	3.61507	5e-05	0.00128175	yes
ENSG00000104368	plasminogen activator, tissue type	PLAT	control	titanio	3.46257	7.79592	1.17088	3.18892	5e-05	0.00128175	yes
ENSG00000148950	inner mitochondrial membrane peptidase subunit 1	IMMP1L	control	titanio	15.5749	35.1498	1.1743	3.15516	5e-05	0.00128175	yes
ENSG00000140022	stonin 2	STON2	control	titanio	1.04534	2.36337	1.17687	1.26867	0.0025	0.0325	yes
ENSG00000264301	long intergenic non-protein coding RNA 1444	LINC01444	control	titanio	4.23768	9.74753	1.20176	2.92611	5e-05	0.00128175	yes
ENSG00000113739	stanniocalcin 2	STC2	control	titanio	136.882	315.116	1.20295	3.81972	5e-05	0.00128175	yes
ENSG00000171365	chloride voltage-gated channel 5	CLCN5	control	titanio	1.37604	3.17141	1.20461	2.1367	0.0004	0.00746478	yes
ENSG00000197872	family with sequence similarity 49 member A	FAM49A	control	titanio	2.02174	4.71197	1.22073	2.50102	5e-05	0.00128175	yes
ENSG00000163947	Rho guanine nucleotide exchange factor 3	ARHGEF3	control	titanio	2.82007	6.5763	1.22154	2.38467	5e-05	0.00128175	yes
ENSG00000158201	abhydrolase domain containing 3	ABHD3	control	titanio	9.32257	22.0315	1.24077	4.39276	5e-05	0.00128175	yes
ENSG00000133134	brain expressed X-linked 2	BEX2	control	titanio	3.83066	9.10074	1.24839	3.08301	5e-05	0.00128175	yes
ENSG00000157168	neuregulin 1	NRG1	control	titanio	26.4973	63.0445	1.25052	4.14095	5e-05	0.00128175	yes
ENSG00000183696	uridine phosphorylase 1	UPP1	control	titanio	27.4601	66.2993	1.27166	5.00963	5e-05	0.00128175	yes
ENSG00000198886	NADH dehydrogenase, subunit 4	MT-ND4	control	titanio	1.53399	3.73478	1.28373	2.93672	5e-05	0.00128175	yes
ENSG00000204388	heat shock protein family A	HSPA1B	control	titanio	15.1469	36.9944	1.28828	6.48533	5e-05	0.00128175	yes
ENSG00000134769	dystrobrevin alpha	DTNA	control	titanio	1.61318	3.94128	1.28875	1.23514	0.0001	0.00232725	yes
ENSG00000100292	heme oxygenase 1	HMOX1	control	titanio	44.4994	109.669	1.3013	6.85808	5e-05	0.00128175	yes
ENSG00000111674	enolase 2	ENO2	control	titanio	28.6061	70.927	1.31001	1.58581	0.0041	0.0480384	yes
ENSG00000163803	phospholipase B1	PLB1	control	titanio	0.704858	1.75571	1.31665	1.13034	0.00195	0.0268498	yes
ENSG00000185567	AHNAK nucleoprotein 2	AHNAK2	control	titanio	2.41104	6.01606	1.31916	3.43182	5e-05	0.00128175	yes
ENSG00000197822	occludin	OCLN	control	titanio	1.16232	2.90387	1.32096	2.23588	0.0006	0.0104114	yes
ENSG00000169203		NPIPB12	control	titanio	1.11071	2.77665	1.32187	1.51491	0.0007	0.011886	yes
ENSG00000171860	complement C3a receptor 1	C3AR1	control	titanio	1.09795	2.75338	1.32639	2.52576	5e-05	0.00128175	yes
ENSG00000189410	SH2 domain containing 5	SH2D5	control	titanio	4.24496	10.6627	1.32875	3.21918	5e-05	0.00128175	yes
ENSG00000164509	interleukin 31 receptor A	IL31RA	control	titanio	3.9752	9.98766	1.32912	4.97474	5e-05	0.00128175	yes
ENSG00000204389	heat shock protein family A	HSPA1A	control	titanio	14.7999	37.3129	1.33409	6.46398	5e-05	0.00128175	yes
ENSG00000187957	delta/notch like EGF repeat containing	DNER	control	titanio	0.66519	1.67819	1.33507	1.92127	0.00245	0.031955	yes
ENSG00000021300	pleckstrin homology domain containing B1	PLEKHB1	control	titanio	0.557654	1.43433	1.36294	0.526752	0.0021	0.028356	yes
ENSG00000029153	aryl hydrocarbon receptor nuclear translocator like 2	ARNTL2	control	titanio	1.20197	3.16387	1.39629	1.81247	5e-05	0.00128175	yes
ENSG00000230836		LINC01293	control	titanio	0.655104	1.7286	1.39981	2.02932	0.0026	0.0336159	yes
ENSG00000204219	transcription elongation factor A3	TCEA3	control	titanio	0.594476	1.61178	1.43897	1.18528	0.0042	0.048729	yes
ENSG00000152137	heat shock protein family B	HSPB8	control	titanio	7.53024	20.647	1.45517	5.69937	5e-05	0.00128175	yes
ENSG00000078018	microtubule associated protein 2	MAP2	control	titanio	19.0399	52.5812	1.46552	5.99635	5e-05	0.00128175	yes
ENSG00000042493	capping actin protein, gelsolin like	CAPG	control	titanio	4.20663	11.7773	1.48528	3.055	5e-05	0.00128175	yes
ENSG00000137261	KIAA0319	KIAA0319	control	titanio	0.602204	1.69433	1.49239	4.12977	5e-05	0.00128175	yes
ENSG00000048052	histone deacetylase 9	HDAC9	control	titanio	3.26532	9.23881	1.50048	2.95589	5e-05	0.00128175	yes
ENSG00000141469	solute carrier family 14 member 1	SLC14A1	control	titanio	1.12284	3.18815	1.50556	1.22744	5e-05	0.00128175	yes
ENSG00000250303	uncharacterized LOC283140	AP002884.3	control	titanio	4.37688	12.4397	1.50698	3.6822	5e-05	0.00128175	yes
ENSG00000169429	C-X-C motif chemokine ligand 8	CXCL8	control	titanio	2.68167	7.6341	1.50933	3.99561	5e-05	0.00128175	yes
ENSG00000259518	long intergenic non-protein coding RNA 1583	LINC01583	control	titanio	0.786803	2.32976	1.56611	1.7201	0.0001	0.00232725	yes
ENSG00000243137	pregnancy specific beta-1-glycoprotein 4	PSG4	control	titanio	19.1379	56.9058	1.57214	5.80677	5e-05	0.00128175	yes
ENSG00000164627	kinesin family member 6	KIF6	control	titanio	1.21515	3.61325	1.57217	2.71868	5e-05	0.00128175	yes
ENSG00000259753	integrin subunit beta 3	AC068234.1	control	titanio	2.29768	6.89829	1.58606	4.63305	5e-05	0.00128175	yes
ENSG00000251432	uncharacterized LOC100507487	AC108062.1	control	titanio	0.942449	2.86283	1.60296	1.81254	5e-05	0.00128175	yes
ENSG00000162894	Fc fragment of IgM receptor	FCMR	control	titanio	1.2109	3.70657	1.61401	2.00653	5e-05	0.00128175	yes
ENSG00000115008	interleukin 1 alpha	IL1A	control	titanio	0.400215	1.23831	1.62953	2.5136	0.00105	0.0163335	yes
ENSG00000151789	zinc finger protein 385D	ZNF385D	control	titanio	3.15281	10.524	1.73898	2.42752	0.0001	0.00232725	yes
ENSG00000118785	secreted phosphoprotein 1	SPP1	control	titanio	1.96428	6.68061	1.76598	2.4148	5e-05	0.00128175	yes
ENSG00000072657	thyrotropin releasing hormone degrading enzyme	TRHDE	control	titanio	0.314356	1.10869	1.81839	0.75656	0.00375	0.044913	yes
ENSG00000012124	microRNA 5196	CD22	control	titanio	3.19624	11.4138	1.83633	2.28599	5e-05	0.00128175	yes
ENSG00000134668	SPOC domain containing 1	SPOCD1	control	titanio	0.851182	3.10244	1.86586	1.60872	5e-05	0.00128175	yes
ENSG00000143469	synaptotagmin 14	SYT14	control	titanio	0.285335	1.0682	1.90445	2.04014	5e-05	0.00128175	yes
ENSG00000067798	neuron navigator 3	NAV3	control	titanio	1.06455	4.22088	1.9873	1.62055	5e-05	0.00128175	yes
ENSG00000079263	SP140 nuclear body protein	SP140	control	titanio	0.489893	2.14536	2.13068	0.97254	0.0009	0.0145137	yes
ENSG00000153233	protein tyrosine phosphatase, receptor type R	PTPRR	control	titanio	0.228736	1.07392	2.23113	1.34332	5e-05	0.00128175	yes
ENSG00000197599	coiled-coil domain containing 154	CCDC154	control	titanio	0.569745	2.70835	2.24903	1.90365	0.00285	0.0357954	yes
ENSG00000249917	long intergenic non-protein coding RNA 536	LINC00536	control	titanio	0.267503	1.51146	2.49832	3.98684	5e-05	0.00128175	yes
ENSG00000268621		IGFL2-AS1	control	titanio	11.9586	73.2579	2.61494	5.86263	5e-05	0.00128175	yes
ENSG00000107742	SPARC/osteonectin, cwcv and kazal like domains proteoglycan 2	SPOCK2	control	titanio	0.15197	1.0718	2.81817	0.626928	0.00085	0.0138962	yes
ENSG00000136235	glycoprotein nmb	GPNMB	control	titanio	23.4927	180.903	2.94493	13.8287	5e-05	0.00128175	yes
ENSG00000135253	kielin/chordin-like protein	KCP	control	titanio	0.0656791	1.0988	4.06435	1.22536	0.00035	0.00675472	yes
ENSG00000275479		AC087741.2	control	titanio	11.7879	0	-inf	-nan	0.00135	0.020054	yes
