# Supplementary material for: Titanium Dioxide, but Not Zinc Oxide, Nanoparticles Cause Severe Transcriptomic Alterations in T98G Human Glioblastoma Cells
Source: Int J Mol Sci. 2021 Feb 19;22(4):2084. doi: 10.3390/ijms22042084 (PMC7923231; doi:10.3390/ijms22042084)
Supplement: Supplementary file 1 [file ijms-22-02084-s001.zip › ijms-1075533 proofed sup/Supplementarty material/Table S4 protemoic raw.xlsx]

## Sheet: CONTROL Cytoplasm
Group	SubGroup	Spectra	Peptides	score	Coverage	Intensity	protein_mw	species	accession	entry_name		z	score	SPI%	Intensity	sequence	m/z
1	1.1	778	54	916.78	85.4	391000000	57935.9	HUMAN	P14618	Pyruvate kinase PKM		4	27.75	100	2430000	TATESFASDPILYRPVAVALDTKGPEIR	755.155
1	1.1	778	54	916.78	85.4	391000000	57935.9	HUMAN	P14618	Pyruvate kinase PKM		4	27.5	100	2320000	TATESFASDPILYRPVAVALDTKGPEIR	755.156
1	1.1	778	54	916.78	85.4	391000000	57935.9	HUMAN	P14618	Pyruvate kinase PKM		4	27.16	98.6	2210000	TATESFASDPILYRPVAVALDTKGPEIR	755.155
1	1.1	778	54	916.78	85.4	391000000	57935.9	HUMAN	P14618	Pyruvate kinase PKM		4	26.29	96.6	366000	ITLDNAYMEKcDENILWLDYKNIcK	791.379
1	1.1	778	54	916.78	85.4	391000000	57935.9	HUMAN	P14618	Pyruvate kinase PKM		4	24.71	90.6	146000	GIFPVLcKDPVQEAWAEDVDLRVNFAMNVGK	880.195
1	1.1	778	54	916.78	85.4	391000000	57935.9	HUMAN	P14618	Pyruvate kinase PKM		4	24.64	93.3	436000	GVNLPGAAVDLPAVSEKDIQDLKFGVEQDVDMVFASFIR	1048.29
1	1.1	778	54	916.78	85.4	391000000	57935.9	HUMAN	P14618	Pyruvate kinase PKM		5	24.58	97.7	502000	KGVNLPGAAVDLPAVSEKDIQDLKFGVEQDVDMVFASFIRK	890.075
1	1.1	778	54	916.78	85.4	391000000	57935.9	HUMAN	P14618	Pyruvate kinase PKM		4	24.18	94.3	374000	ITLDNAYMEKcDENILWLDYKNIcK	791.381
1	1.1	778	54	916.78	85.4	391000000	57935.9	HUMAN	P14618	Pyruvate kinase PKM		4	23.75	97.3	357000	GVNLPGAAVDLPAVSEKDIQDLKFGVEQDVDMVFASFIR	1048.29
1	1.1	778	54	916.78	85.4	391000000	57935.9	HUMAN	P14618	Pyruvate kinase PKM		4	23.75	96.8	324000	KGVNLPGAAVDLPAVSEKDIQDLK	620.095
1	1.1	778	54	916.78	85.4	391000000	57935.9	HUMAN	P14618	Pyruvate kinase PKM		3	23.69	96.6	324000	VVEVGSKIYVDDGLISLQVK	721.075
1	1.1	778	54	916.78	85.4	391000000	57935.9	HUMAN	P14618	Pyruvate kinase PKM		4	23.25	84	287000	GIFPVLcKDPVQEAWAEDVDLRVNFAMNVGK	880.198
1	1.1	778	54	916.78	85.4	391000000	57935.9	HUMAN	P14618	Pyruvate kinase PKM		5	22.99	96.7	549000	GVNLPGAAVDLPAVSEKDIQDLKFGVEQDVDMVFASFIRK	864.45
1	1.1	778	54	916.78	85.4	391000000	57935.9	HUMAN	P14618	Pyruvate kinase PKM		4	22.87	95.1	589000	EAEAAIYHLQLFEELRR	522.778
1	1.1	778	54	916.78	85.4	391000000	57935.9	HUMAN	P14618	Pyruvate kinase PKM		2	22.85	98.6	1760000	NTGIIcTIGPASR	680.356
1	1.1	778	54	916.78	85.4	391000000	57935.9	HUMAN	P14618	Pyruvate kinase PKM		4	22.75	96.6	299000	KGVNLPGAAVDLPAVSEKDIQDLK	620.096
1	1.1	778	54	916.78	85.4	391000000	57935.9	HUMAN	P14618	Pyruvate kinase PKM		4	22.75	79.7	146000	GIFPVLcKDPVQEAWAEDVDLRVNFAMNVGK	880.194
1	1.1	778	54	916.78	85.4	391000000	57935.9	HUMAN	P14618	Pyruvate kinase PKM		4	22.69	94.1	443000	ITLDNAYMEKcDENILWLDYKNIcK	791.381
1	1.1	778	54	916.78	85.4	391000000	57935.9	HUMAN	P14618	Pyruvate kinase PKM		3	22.5	96.1	1170000	TATESFASDPILYRPVAVALDTKGPEIR	1006.54
1	1.1	778	54	916.78	85.4	391000000	57935.9	HUMAN	P14618	Pyruvate kinase PKM		4	22.45	87.6	90700	GIFPVLcKDPVQEAWAEDVDLRVNFAMNVGK	880.197
1	1.1	778	54	916.78	85.4	391000000	57935.9	HUMAN	P14618	Pyruvate kinase PKM		4	22.35	98.6	344000	KGVNLPGAAVDLPAVSEKDIQDLK	620.095
1	1.1	778	54	916.78	85.4	391000000	57935.9	HUMAN	P14618	Pyruvate kinase PKM		4	22.34	97.9	546000	TGLIKGSGTAEVELKK	408.491
1	1.1	778	54	916.78	85.4	391000000	57935.9	HUMAN	P14618	Pyruvate kinase PKM		2	22.3	97.1	680000	GDLGIEIPAEK	571.309
1	1.1	778	54	916.78	85.4	391000000	57935.9	HUMAN	P14618	Pyruvate kinase PKM		4	22.29	93.8	564000	EAEAAIYHLQLFEELRR	522.778
1	1.1	778	54	916.78	85.4	391000000	57935.9	HUMAN	P14618	Pyruvate kinase PKM		3	22.28	85.7	1210000	TATESFASDPILYRPVAVALDTKGPEIR	1006.54
1	1.1	778	54	916.78	85.4	391000000	57935.9	HUMAN	P14618	Pyruvate kinase PKM		6	22.28	91.5	343000	KGVNLPGAAVDLPAVSEKDIQDLKFGVEQDVDMVFASFIRK	741.896
1	1.1	778	54	916.78	85.4	391000000	57935.9	HUMAN	P14618	Pyruvate kinase PKM		4	22.13	94.2	2210000	TATESFASDPILYRPVAVALDTKGPEIR	755.155
1	1.1	778	54	916.78	85.4	391000000	57935.9	HUMAN	P14618	Pyruvate kinase PKM		4	22.09	87	78900	GIFPVLcKDPVQEAWAEDVDLRVNFAMNVGK	880.196
1	1.1	778	54	916.78	85.4	391000000	57935.9	HUMAN	P14618	Pyruvate kinase PKM		3	22.03	95.3	1100000	IISKIENHEGVR	465.597
1	1.1	778	54	916.78	85.4	391000000	57935.9	HUMAN	P14618	Pyruvate kinase PKM		3	21.78	94.8	1180000	IISKIENHEGVR	465.598
1	1.1	778	54	916.78	85.4	391000000	57935.9	HUMAN	P14618	Pyruvate kinase PKM		3	21.73	94.5	1170000	IISKIENHEGVR	465.597
1	1.1	778	54	916.78	85.4	391000000	57935.9	HUMAN	P14618	Pyruvate kinase PKM		3	21.57	98.1	1940000	APIIAVTRNPQTAR	503.304
1	1.1	778	54	916.78	85.4	391000000	57935.9	HUMAN	P14618	Pyruvate kinase PKM		4	21.53	97.4	497000	AGKPVIcATQMLESMIKKPRPTR	653.861
1	1.1	778	54	916.78	85.4	391000000	57935.9	HUMAN	P14618	Pyruvate kinase PKM		3	21.51	81.8	1170000	TATESFASDPILYRPVAVALDTKGPEIR	1006.54
1	1.1	778	54	916.78	85.4	391000000	57935.9	HUMAN	P14618	Pyruvate kinase PKM		3	21.35	98.9	1740000	APIIAVTRNPQTAR	503.302
1	1.1	778	54	916.78	85.4	391000000	57935.9	HUMAN	P14618	Pyruvate kinase PKM		5	21.23	80	877000	AGKPVIcATQMLESMIKKPRPTR	523.291
1	1.1	778	54	916.78	85.4	391000000	57935.9	HUMAN	P14618	Pyruvate kinase PKM		4	21.21	91.7	90700	GIFPVLcKDPVQEAWAEDVDLRVNFAMNVGK	880.198
1	1.1	778	54	916.78	85.4	391000000	57935.9	HUMAN	P14618	Pyruvate kinase PKM		4	21.13	86.8	699000	LNFSHGTHEYHAETIKNVR	564.035
1	1.1	778	54	916.78	85.4	391000000	57935.9	HUMAN	P14618	Pyruvate kinase PKM		3	21.08	97.3	1670000	GDLGIEIPAEKVFLAQK	610.013
1	1.1	778	54	916.78	85.4	391000000	57935.9	HUMAN	P14618	Pyruvate kinase PKM		5	20.97	93.6	500000	KGVNLPGAAVDLPAVSEKDIQDLKFGVEQDVDMVFASFIRK	890.074
1	1.1	778	54	916.78	85.4	391000000	57935.9	HUMAN	P14618	Pyruvate kinase PKM		2	20.91	98.6	390000	GADFLVTEVENGGSLGSK	890.441
1	1.1	778	54	916.78	85.4	391000000	57935.9	HUMAN	P14618	Pyruvate kinase PKM		4	20.9	89.5	666000	LNFSHGTHEYHAETIKNVR	564.035
1	1.1	778	54	916.78	85.4	391000000	57935.9	HUMAN	P14618	Pyruvate kinase PKM		3	20.89	90.8	395000	VVEVGSKIYVDDGLISLQVK	721.075
1	1.1	778	54	916.78	85.4	391000000	57935.9	HUMAN	P14618	Pyruvate kinase PKM		4	20.85	98	628000	TGLIKGSGTAEVELKK	408.49
1	1.1	778	54	916.78	85.4	391000000	57935.9	HUMAN	P14618	Pyruvate kinase PKM		5	20.79	84.5	456000	KGVNLPGAAVDLPAVSEKDIQDLKFGVEQDVDMVFASFIRK	890.074
1	1.1	778	54	916.78	85.4	391000000	57935.9	HUMAN	P14618	Pyruvate kinase PKM		4	20.77	93.5	516000	EAEAAIYHLQLFEELRR	522.779
1	1.1	778	54	916.78	85.4	391000000	57935.9	HUMAN	P14618	Pyruvate kinase PKM		4	20.7	92.9	484000	AGKPVIcATQMLESMIKKPRPTR	653.86
1	1.1	778	54	916.78	85.4	391000000	57935.9	HUMAN	P14618	Pyruvate kinase PKM		4	20.56	91.2	370000	GVNLPGAAVDLPAVSEKDIQDLKFGVEQDVDMVFASFIR	1048.29
1	1.1	778	54	916.78	85.4	391000000	57935.9	HUMAN	P14618	Pyruvate kinase PKM		4	20.51	95.6	287000	KGDVVIVLTGWRPGSGFTNTMR	598.572
1	1.1	778	54	916.78	85.4	391000000	57935.9	HUMAN	P14618	Pyruvate kinase PKM		3	20.47	80.5	248000	GSGTAEVELKK	373.54
1	1.1	778	54	916.78	85.4	391000000	57935.9	HUMAN	P14618	Pyruvate kinase PKM		3	20.35	98.6	347000	GADFLVTEVENGGSLGSKK	636.662
1	1.1	778	54	916.78	85.4	391000000	57935.9	HUMAN	P14618	Pyruvate kinase PKM		2	20.34	98.4	1420000	NTGIIcTIGPASR	680.357
1	1.1	778	54	916.78	85.4	391000000	57935.9	HUMAN	P14618	Pyruvate kinase PKM		4	20.34	98.2	814000	TGLIKGSGTAEVELKK	408.49
1	1.1	778	54	916.78	85.4	391000000	57935.9	HUMAN	P14618	Pyruvate kinase PKM		2	20.19	96.6	3150000	APIIAVTR	420.769
1	1.1	778	54	916.78	85.4	391000000	57935.9	HUMAN	P14618	Pyruvate kinase PKM		3	19.94	92	296000	QKGADFLVTEVENGGSLGSK	679.349
1	1.1	778	54	916.78	85.4	391000000	57935.9	HUMAN	P14618	Pyruvate kinase PKM		3	19.87	86	1210000	TATESFASDPILYRPVAVALDTKGPEIR	1006.54
1	1.1	778	54	916.78	85.4	391000000	57935.9	HUMAN	P14618	Pyruvate kinase PKM		3	19.87	84.3	1130000	TATESFASDPILYRPVAVALDTKGPEIR	1006.54
1	1.1	778	54	916.78	85.4	391000000	57935.9	HUMAN	P14618	Pyruvate kinase PKM		2	19.87	93.1	382000	GADFLVTEVENGGSLGSK	890.44
1	1.1	778	54	916.78	85.4	391000000	57935.9	HUMAN	P14618	Pyruvate kinase PKM		3	19.86	82.4	1210000	TATESFASDPILYRPVAVALDTKGPEIR	1006.54
1	1.1	778	54	916.78	85.4	391000000	57935.9	HUMAN	P14618	Pyruvate kinase PKM		2	19.81	98.2	2840000	APIIAVTR	420.769
1	1.1	778	54	916.78	85.4	391000000	57935.9	HUMAN	P14618	Pyruvate kinase PKM		3	19.78	92.2	599000	RFDEILEASDGIMVAR	607.977
1	1.1	778	54	916.78	85.4	391000000	57935.9	HUMAN	P14618	Pyruvate kinase PKM		3	19.77	92.2	671000	RFDEILEASDGIMVAR	607.977
1	1.1	778	54	916.78	85.4	391000000	57935.9	HUMAN	P14618	Pyruvate kinase PKM		3	19.74	80.8	501000	EAEAAIYHLQLFEELRR	696.701
1	1.1	778	54	916.78	85.4	391000000	57935.9	HUMAN	P14618	Pyruvate kinase PKM		3	19.67	90.9	567000	RFDEILEASDGIMVAR	607.977
1	1.1	778	54	916.78	85.4	391000000	57935.9	HUMAN	P14618	Pyruvate kinase PKM		3	19.65	85.9	1170000	TATESFASDPILYRPVAVALDTKGPEIR	1006.54
1	1.1	778	54	916.78	85.4	391000000	57935.9	HUMAN	P14618	Pyruvate kinase PKM		4	19.61	95.4	1140000	IISKIENHEGVR	349.45
1	1.1	778	54	916.78	85.4	391000000	57935.9	HUMAN	P14618	Pyruvate kinase PKM		3	19.5	96.2	1600000	GDLGIEIPAEKVFLAQK	610.013
1	1.1	778	54	916.78	85.4	391000000	57935.9	HUMAN	P14618	Pyruvate kinase PKM		4	19.46	95.7	329000	KGDVVIVLTGWRPGSGFTNTMR	598.572
1	1.1	778	54	916.78	85.4	391000000	57935.9	HUMAN	P14618	Pyruvate kinase PKM		4	19.44	94.2	1260000	IISKIENHEGVR	349.45
1	1.1	778	54	916.78	85.4	391000000	57935.9	HUMAN	P14618	Pyruvate kinase PKM		2	19.4	95.3	2860000	APIIAVTR	420.769
1	1.1	778	54	916.78	85.4	391000000	57935.9	HUMAN	P14618	Pyruvate kinase PKM		3	19.38	82.2	23800	AEGSDVANAVLDGADcIMLSGETAKGDYPLEAVR	1165.55
1	1.1	778	54	916.78	85.4	391000000	57935.9	HUMAN	P14618	Pyruvate kinase PKM		5	19.38	93.5	652000	GVNLPGAAVDLPAVSEKDIQDLKFGVEQDVDMVFASFIRK	864.45
1	1.1	778	54	916.78	85.4	391000000	57935.9	HUMAN	P14618	Pyruvate kinase PKM		3	19.36	95	334000	VVEVGSKIYVDDGLISLQVK	721.074
1	1.1	778	54	916.78	85.4	391000000	57935.9	HUMAN	P14618	Pyruvate kinase PKM		2	19.3	97	586000	GDLGIEIPAEK	571.308
1	1.1	778	54	916.78	85.4	391000000	57935.9	HUMAN	P14618	Pyruvate kinase PKM		3	19.27	82.4	1170000	TATESFASDPILYRPVAVALDTKGPEIR	1006.54
1	1.1	778	54	916.78	85.4	391000000	57935.9	HUMAN	P14618	Pyruvate kinase PKM		3	19.24	84.9	1210000	TATESFASDPILYRPVAVALDTKGPEIR	1006.54
1	1.1	778	54	916.78	85.4	391000000	57935.9	HUMAN	P14618	Pyruvate kinase PKM		4	19.23	75.2	90700	GIFPVLcKDPVQEAWAEDVDLRVNFAMNVGK	880.198
1	1.1	778	54	916.78	85.4	391000000	57935.9	HUMAN	P14618	Pyruvate kinase PKM		3	19.15	92.8	178000	GVNLPGAAVDLPAVSEKDIQDLK	783.759
1	1.1	778	54	916.78	85.4	391000000	57935.9	HUMAN	P14618	Pyruvate kinase PKM		4	19.11	78.4	2430000	TATESFASDPILYRPVAVALDTKGPEIR	755.155
1	1.1	778	54	916.78	85.4	391000000	57935.9	HUMAN	P14618	Pyruvate kinase PKM		3	18.93	95	1810000	GDLGIEIPAEKVFLAQK	610.013
1	1.1	778	54	916.78	85.4	391000000	57935.9	HUMAN	P14618	Pyruvate kinase PKM		3	18.88	85.9	1210000	TATESFASDPILYRPVAVALDTKGPEIR	1006.54
1	1.1	778	54	916.78	85.4	391000000	57935.9	HUMAN	P14618	Pyruvate kinase PKM		3	18.85	88.4	179000	GADFLVTEVENGGSLGSK	593.965
1	1.1	778	54	916.78	85.4	391000000	57935.9	HUMAN	P14618	Pyruvate kinase PKM		4	18.77	81.3	78900	GIFPVLcKDPVQEAWAEDVDLRVNFAMNVGK	880.197
1	1.1	778	54	916.78	85.4	391000000	57935.9	HUMAN	P14618	Pyruvate kinase PKM		3	18.67	80.1	1130000	TATESFASDPILYRPVAVALDTKGPEIR	1006.54
1	1.1	778	54	916.78	85.4	391000000	57935.9	HUMAN	P14618	Pyruvate kinase PKM		3	18.6	78.9	1130000	TATESFASDPILYRPVAVALDTKGPEIR	1006.54
1	1.1	778	54	916.78	85.4	391000000	57935.9	HUMAN	P14618	Pyruvate kinase PKM		2	18.42	90.9	349000	GADFLVTEVENGGSLGSK	890.441
1	1.1	778	54	916.78	85.4	391000000	57935.9	HUMAN	P14618	Pyruvate kinase PKM		2	18.38	91.2	382000	GADFLVTEVENGGSLGSK	890.44
1	1.1	778	54	916.78	85.4	391000000	57935.9	HUMAN	P14618	Pyruvate kinase PKM		5	18.33	78.6	933000	AGKPVIcATQMLESMIKKPRPTR	523.291
1	1.1	778	54	916.78	85.4	391000000	57935.9	HUMAN	P14618	Pyruvate kinase PKM		3	18.27	90.9	920000	AGKPVIcATQMLESMIK	626.328
1	1.1	778	54	916.78	85.4	391000000	57935.9	HUMAN	P14618	Pyruvate kinase PKM		3	18.15	92.7	160000	GVNLPGAAVDLPAVSEKDIQDLK	783.76
1	1.1	778	54	916.78	85.4	391000000	57935.9	HUMAN	P14618	Pyruvate kinase PKM		4	18.15	71.7	146000	GIFPVLcKDPVQEAWAEDVDLRVNFAMNVGK	880.197
1	1.1	778	54	916.78	85.4	391000000	57935.9	HUMAN	P14618	Pyruvate kinase PKM		4	18.11	92	1100000	IISKIENHEGVR	349.45
1	1.1	778	54	916.78	85.4	391000000	57935.9	HUMAN	P14618	Pyruvate kinase PKM		3	18.1	91.3	235000	GVNLPGAAVDLPAVSEKDIQDLK	783.759
1	1.1	778	54	916.78	85.4	391000000	57935.9	HUMAN	P14618	Pyruvate kinase PKM		4	18.08	93.9	359000	KGDVVIVLTGWRPGSGFTNTMR	598.571
1	1.1	778	54	916.78	85.4	391000000	57935.9	HUMAN	P14618	Pyruvate kinase PKM		2	18.08	85.3	349000	GADFLVTEVENGGSLGSK	890.441
1	1.1	778	54	916.78	85.4	391000000	57935.9	HUMAN	P14618	Pyruvate kinase PKM		3	18.05	80.1	1130000	TATESFASDPILYRPVAVALDTKGPEIR	1006.54
1	1.1	778	54	916.78	85.4	391000000	57935.9	HUMAN	P14618	Pyruvate kinase PKM		3	18.01	84.7	146000	GADFLVTEVENGGSLGSK	593.965
1	1.1	778	54	916.78	85.4	391000000	57935.9	HUMAN	P14618	Pyruvate kinase PKM		4	18.01	84.3	78900	GIFPVLcKDPVQEAWAEDVDLRVNFAMNVGK	880.193
1	1.1	778	54	916.78	85.4	391000000	57935.9	HUMAN	P14618	Pyruvate kinase PKM		3	17.98	89.7	293000	QKGADFLVTEVENGGSLGSK	679.349
1	1.1	778	54	916.78	85.4	391000000	57935.9	HUMAN	P14618	Pyruvate kinase PKM		3	17.92	81.7	1210000	TATESFASDPILYRPVAVALDTKGPEIR	1006.54
1	1.1	778	54	916.78	85.4	391000000	57935.9	HUMAN	P14618	Pyruvate kinase PKM		3	17.85	79.8	1170000	TATESFASDPILYRPVAVALDTKGPEIR	1006.54
1	1.1	778	54	916.78	85.4	391000000	57935.9	HUMAN	P14618	Pyruvate kinase PKM		5	17.83	79.3	874000	AGKPVIcATQMLESMIKKPRPTR	523.29
1	1.1	778	54	916.78	85.4	391000000	57935.9	HUMAN	P14618	Pyruvate kinase PKM		3	17.74	74	301000	GSGTAEVELKK	373.54
1	1.1	778	54	916.78	85.4	391000000	57935.9	HUMAN	P14618	Pyruvate kinase PKM		4	17.72	96.7	159000	GFFKKGDVVIVLTGWRPGSGFTNTMR	718.383
1	1.1	778	54	916.78	85.4	391000000	57935.9	HUMAN	P14618	Pyruvate kinase PKM		3	17.7	77.3	98700	AEGSDVANAVLDGADcIMLSGETAKGDYPLEAVR	1165.55
1	1.1	778	54	916.78	85.4	391000000	57935.9	HUMAN	P14618	Pyruvate kinase PKM		3	17.67	83.8	920000	AGKPVIcATQMLESMIK	626.328
1	1.1	778	54	916.78	85.4	391000000	57935.9	HUMAN	P14618	Pyruvate kinase PKM		3	17.65	74.6	1210000	TATESFASDPILYRPVAVALDTKGPEIR	1006.54
1	1.1	778	54	916.78	85.4	391000000	57935.9	HUMAN	P14618	Pyruvate kinase PKM		5	17.63	81.1	792000	LNFSHGTHEYHAETIKNVR	451.43
1	1.1	778	54	916.78	85.4	391000000	57935.9	HUMAN	P14618	Pyruvate kinase PKM		6	17.61	83.8	275000	KGVNLPGAAVDLPAVSEKDIQDLKFGVEQDVDMVFASFIRK	741.898
1	1.1	778	54	916.78	85.4	391000000	57935.9	HUMAN	P14618	Pyruvate kinase PKM		3	17.54	90	825000	AGKPVIcATQMLESMIK	626.328
1	1.1	778	54	916.78	85.4	391000000	57935.9	HUMAN	P14618	Pyruvate kinase PKM		2	17.48	84.4	1230000	SVETLKEMIK	589.328
1	1.1	778	54	916.78	85.4	391000000	57935.9	HUMAN	P14618	Pyruvate kinase PKM		2	17.45	83.3	1370000	NTGIIcTIGPASR	680.357
1	1.1	778	54	916.78	85.4	391000000	57935.9	HUMAN	P14618	Pyruvate kinase PKM		4	17.42	68	90700	GIFPVLcKDPVQEAWAEDVDLRVNFAMNVGK	880.198
1	1.1	778	54	916.78	85.4	391000000	57935.9	HUMAN	P14618	Pyruvate kinase PKM		2	17.4	83.7	244000	IISKIENHEGVR	697.89
1	1.1	778	54	916.78	85.4	391000000	57935.9	HUMAN	P14618	Pyruvate kinase PKM		3	17.35	89.9	146000	GADFLVTEVENGGSLGSK	593.965
1	1.1	778	54	916.78	85.4	391000000	57935.9	HUMAN	P14618	Pyruvate kinase PKM		3	17.31	77.6	241000	GSGTAEVELKK	373.54
1	1.1	778	54	916.78	85.4	391000000	57935.9	HUMAN	P14618	Pyruvate kinase PKM		4	17.21	77.9	612000	LNFSHGTHEYHAETIKNVR	564.035
1	1.1	778	54	916.78	85.4	391000000	57935.9	HUMAN	P14618	Pyruvate kinase PKM		3	17.19	87.2	381000	VVEVGSKIYVDDGLISLQVK	721.075
1	1.1	778	54	916.78	85.4	391000000	57935.9	HUMAN	P14618	Pyruvate kinase PKM		2	17.15	83.6	244000	IISKIENHEGVR	697.89
1	1.1	778	54	916.78	85.4	391000000	57935.9	HUMAN	P14618	Pyruvate kinase PKM		2	17.1	75.8	1030000	IYVDDGLISLQVK	731.91
1	1.1	778	54	916.78	85.4	391000000	57935.9	HUMAN	P14618	Pyruvate kinase PKM		2	17.08	89.5	543000	GDLGIEIPAEK	571.309
1	1.1	778	54	916.78	85.4	391000000	57935.9	HUMAN	P14618	Pyruvate kinase PKM		2	17.07	78.4	349000	GADFLVTEVENGGSLGSK	890.441
1	1.1	778	54	916.78	85.4	391000000	57935.9	HUMAN	P14618	Pyruvate kinase PKM		4	17.06	73.4	90700	GIFPVLcKDPVQEAWAEDVDLRVNFAMNVGK	880.198
1	1.1	778	54	916.78	85.4	391000000	57935.9	HUMAN	P14618	Pyruvate kinase PKM		2	17.06	92.6	895000	GDLGIEIPAEKVFLAQK	914.514
1	1.1	778	54	916.78	85.4	391000000	57935.9	HUMAN	P14618	Pyruvate kinase PKM		2	17.01	87.9	295000	MQHLIAR	434.745
1	1.1	778	54	916.78	85.4	391000000	57935.9	HUMAN	P14618	Pyruvate kinase PKM		3	16.98	94.2	2170000	SVETLKEMIK	393.222
1	1.1	778	54	916.78	85.4	391000000	57935.9	HUMAN	P14618	Pyruvate kinase PKM		2	16.97	82.1	382000	GADFLVTEVENGGSLGSK	890.44
1	1.1	778	54	916.78	85.4	391000000	57935.9	HUMAN	P14618	Pyruvate kinase PKM		4	16.89	73.9	2430000	TATESFASDPILYRPVAVALDTKGPEIR	755.155
1	1.1	778	54	916.78	85.4	391000000	57935.9	HUMAN	P14618	Pyruvate kinase PKM		2	16.86	82.9	390000	GADFLVTEVENGGSLGSK	890.441
1	1.1	778	54	916.78	85.4	391000000	57935.9	HUMAN	P14618	Pyruvate kinase PKM		3	16.86	84.5	1130000	TATESFASDPILYRPVAVALDTKGPEIR	1006.54
1	1.1	778	54	916.78	85.4	391000000	57935.9	HUMAN	P14618	Pyruvate kinase PKM		4	16.85	92.9	98400	GFFKKGDVVIVLTGWRPGSGFTNTMR	718.383
1	1.1	778	54	916.78	85.4	391000000	57935.9	HUMAN	P14618	Pyruvate kinase PKM		3	16.85	74.7	15500	AEGSDVANAVLDGADcIMLSGETAKGDYPLEAVR	1165.56
1	1.1	778	54	916.78	85.4	391000000	57935.9	HUMAN	P14618	Pyruvate kinase PKM		3	16.83	79.7	1130000	TATESFASDPILYRPVAVALDTKGPEIR	1006.54
1	1.1	778	54	916.78	85.4	391000000	57935.9	HUMAN	P14618	Pyruvate kinase PKM		2	16.82	78.8	1760000	NTGIIcTIGPASR	680.356
1	1.1	778	54	916.78	85.4	391000000	57935.9	HUMAN	P14618	Pyruvate kinase PKM		5	16.77	78.8	174000	GFFKKGDVVIVLTGWRPGSGFTNTMR	574.911
1	1.1	778	54	916.78	85.4	391000000	57935.9	HUMAN	P14618	Pyruvate kinase PKM		3	16.69	87.8	798000	AGKPVIcATQMLESMIK	626.328
1	1.1	778	54	916.78	85.4	391000000	57935.9	HUMAN	P14618	Pyruvate kinase PKM		2	16.68	81.8	382000	GADFLVTEVENGGSLGSK	890.44
1	1.1	778	54	916.78	85.4	391000000	57935.9	HUMAN	P14618	Pyruvate kinase PKM		3	16.67	77.3	491000	EAEAAIYHLQLFEELRR	696.7
1	1.1	778	54	916.78	85.4	391000000	57935.9	HUMAN	P14618	Pyruvate kinase PKM		2	16.65	77.4	1030000	IYVDDGLISLQVK	731.91
1	1.1	778	54	916.78	85.4	391000000	57935.9	HUMAN	P14618	Pyruvate kinase PKM		3	16.61	76.7	1210000	TATESFASDPILYRPVAVALDTKGPEIR	1006.54
1	1.1	778	54	916.78	85.4	391000000	57935.9	HUMAN	P14618	Pyruvate kinase PKM		3	16.56	80.2	1210000	TATESFASDPILYRPVAVALDTKGPEIR	1006.54
1	1.1	778	54	916.78	85.4	391000000	57935.9	HUMAN	P14618	Pyruvate kinase PKM		4	16.54	94.1	230000	GFFKKGDVVIVLTGWRPGSGFTNTMR	718.382
1	1.1	778	54	916.78	85.4	391000000	57935.9	HUMAN	P14618	Pyruvate kinase PKM		2	16.52	79.4	1020000	GDLGIEIPAEKVFLAQK	914.514
1	1.1	778	54	916.78	85.4	391000000	57935.9	HUMAN	P14618	Pyruvate kinase PKM		4	16.52	87.6	341000	GVNLPGAAVDLPAVSEKDIQDLKFGVEQDVDMVFASFIRK	1080.31
1	1.1	778	54	916.78	85.4	391000000	57935.9	HUMAN	P14618	Pyruvate kinase PKM		3	16.45	82.1	490000	EAEAAIYHLQLFEELRR	696.701
1	1.1	778	54	916.78	85.4	391000000	57935.9	HUMAN	P14618	Pyruvate kinase PKM		5	16.4	80.7	910000	LNFSHGTHEYHAETIKNVR	451.431
1	1.1	778	54	916.78	85.4	391000000	57935.9	HUMAN	P14618	Pyruvate kinase PKM		3	16.38	85.2	171000	GADFLVTEVENGGSLGSK	593.964
1	1.1	778	54	916.78	85.4	391000000	57935.9	HUMAN	P14618	Pyruvate kinase PKM		3	16.38	84.3	920000	AGKPVIcATQMLESMIK	626.317
1	1.1	778	54	916.78	85.4	391000000	57935.9	HUMAN	P14618	Pyruvate kinase PKM		2	16.34	91.4	1370000	NTGIIcTIGPASR	680.357
1	1.1	778	54	916.78	85.4	391000000	57935.9	HUMAN	P14618	Pyruvate kinase PKM		3	16.32	81.2	920000	AGKPVIcATQMLESMIK	626.328
1	1.1	778	54	916.78	85.4	391000000	57935.9	HUMAN	P14618	Pyruvate kinase PKM		3	16.31	84.6	798000	AGKPVIcATQMLESMIK	626.328
1	1.1	778	54	916.78	85.4	391000000	57935.9	HUMAN	P14618	Pyruvate kinase PKM		3	16.3	81	920000	AGKPVIcATQMLESMIK	626.328
1	1.1	778	54	916.78	85.4	391000000	57935.9	HUMAN	P14618	Pyruvate kinase PKM		2	16.27	89.3	290000	MQHLIAR	434.745
1	1.1	778	54	916.78	85.4	391000000	57935.9	HUMAN	P14618	Pyruvate kinase PKM		2	16.24	86.7	382000	GADFLVTEVENGGSLGSK	890.44
1	1.1	778	54	916.78	85.4	391000000	57935.9	HUMAN	P14618	Pyruvate kinase PKM		4	16.2	75.2	497000	AGKPVIcATQMLESMIKKPRPTR	653.861
1	1.1	778	54	916.78	85.4	391000000	57935.9	HUMAN	P14618	Pyruvate kinase PKM		2	16.19	86.9	244000	IISKIENHEGVR	697.89
1	1.1	778	54	916.78	85.4	391000000	57935.9	HUMAN	P14618	Pyruvate kinase PKM		2	16.16	81.1	485000	AGKPVIcATQMLESMIK	938.986
1	1.1	778	54	916.78	85.4	391000000	57935.9	HUMAN	P14618	Pyruvate kinase PKM		4	16.16	89.4	341000	GVNLPGAAVDLPAVSEKDIQDLKFGVEQDVDMVFASFIRK	1080.31
1	1.1	778	54	916.78	85.4	391000000	57935.9	HUMAN	P14618	Pyruvate kinase PKM		5	16.12	67.6	874000	AGKPVIcATQMLESMIKKPRPTR	523.29
1	1.1	778	54	916.78	85.4	391000000	57935.9	HUMAN	P14618	Pyruvate kinase PKM		3	15.99	88.2	347000	GADFLVTEVENGGSLGSKK	636.662
1	1.1	778	54	916.78	85.4	391000000	57935.9	HUMAN	P14618	Pyruvate kinase PKM		2	15.98	85.4	205000	LAPITSDPTEATAVGAVEASFK	1088.06
1	1.1	778	54	916.78	85.4	391000000	57935.9	HUMAN	P14618	Pyruvate kinase PKM		4	15.96	86.8	814000	TGLIKGSGTAEVELKK	408.49
1	1.1	778	54	916.78	85.4	391000000	57935.9	HUMAN	P14618	Pyruvate kinase PKM		5	15.92	87.8	652000	GVNLPGAAVDLPAVSEKDIQDLKFGVEQDVDMVFASFIRK	864.45
1	1.1	778	54	916.78	85.4	391000000	57935.9	HUMAN	P14618	Pyruvate kinase PKM		2	15.9	69.3	209000	LAPITSDPTEATAVGAVEASFK	1088.06
1	1.1	778	54	916.78	85.4	391000000	57935.9	HUMAN	P14618	Pyruvate kinase PKM		2	15.89	79.2	798000	GDLGIEIPAEKVFLAQK	914.514
1	1.1	778	54	916.78	85.4	391000000	57935.9	HUMAN	P14618	Pyruvate kinase PKM		2	15.87	74.5	1250000	IYVDDGLISLQVK	731.91
1	1.1	778	54	916.78	85.4	391000000	57935.9	HUMAN	P14618	Pyruvate kinase PKM		4	15.86	77.6	592000	AGKPVIcATQMLESMIKKPRPTR	653.86
1	1.1	778	54	916.78	85.4	391000000	57935.9	HUMAN	P14618	Pyruvate kinase PKM		3	15.84	79.4	296000	QKGADFLVTEVENGGSLGSK	679.348
1	1.1	778	54	916.78	85.4	391000000	57935.9	HUMAN	P14618	Pyruvate kinase PKM		3	15.81	81.6	296000	QKGADFLVTEVENGGSLGSK	679.349
1	1.1	778	54	916.78	85.4	391000000	57935.9	HUMAN	P14618	Pyruvate kinase PKM		3	15.79	76.6	1130000	TATESFASDPILYRPVAVALDTKGPEIR	1006.54
1	1.1	778	54	916.78	85.4	391000000	57935.9	HUMAN	P14618	Pyruvate kinase PKM		3	15.76	80.3	401000	TGLIKGSGTAEVELKK	544.317
1	1.1	778	54	916.78	85.4	391000000	57935.9	HUMAN	P14618	Pyruvate kinase PKM		3	15.73	76.8	825000	AGKPVIcATQMLESMIK	626.328
1	1.1	778	54	916.78	85.4	391000000	57935.9	HUMAN	P14618	Pyruvate kinase PKM		3	15.71	83.2	265000	QKGADFLVTEVENGGSLGSK	679.349
1	1.1	778	54	916.78	85.4	391000000	57935.9	HUMAN	P14618	Pyruvate kinase PKM		6	15.69	68.1	287000	AGKPVIcATQMLESMIKKPRPTR	436.244
1	1.1	778	54	916.78	85.4	391000000	57935.9	HUMAN	P14618	Pyruvate kinase PKM		3	15.68	74.9	150000	LNFSHGTHEYHAETIK	628.639
1	1.1	778	54	916.78	85.4	391000000	57935.9	HUMAN	P14618	Pyruvate kinase PKM		3	15.67	94.3	374000	GADFLVTEVENGGSLGSKK	636.662
1	1.1	778	54	916.78	85.4	391000000	57935.9	HUMAN	P14618	Pyruvate kinase PKM		3	15.61	79.5	265000	QKGADFLVTEVENGGSLGSK	679.349
1	1.1	778	54	916.78	85.4	391000000	57935.9	HUMAN	P14618	Pyruvate kinase PKM		3	15.6	81.4	798000	AGKPVIcATQMLESMIK	626.328
1	1.1	778	54	916.78	85.4	391000000	57935.9	HUMAN	P14618	Pyruvate kinase PKM		3	15.55	75.9	1170000	TATESFASDPILYRPVAVALDTKGPEIR	1006.54
1	1.1	778	54	916.78	85.4	391000000	57935.9	HUMAN	P14618	Pyruvate kinase PKM		5	15.52	80.2	549000	KGVNLPGAAVDLPAVSEKDIQDLKFGVEQDVDMVFASFIR	864.45
1	1.1	778	54	916.78	85.4	391000000	57935.9	HUMAN	P14618	Pyruvate kinase PKM		6	15.44	74.7	287000	AGKPVIcATQMLESMIKKPRPTR	436.244
1	1.1	778	54	916.78	85.4	391000000	57935.9	HUMAN	P14618	Pyruvate kinase PKM		3	15.42	68.2	1130000	TATESFASDPILYRPVAVALDTKGPEIR	1006.54
1	1.1	778	54	916.78	85.4	391000000	57935.9	HUMAN	P14618	Pyruvate kinase PKM		3	15.41	84.7	171000	GADFLVTEVENGGSLGSK	593.964
1	1.1	778	54	916.78	85.4	391000000	57935.9	HUMAN	P14618	Pyruvate kinase PKM		2	15.41	74.9	209000	LAPITSDPTEATAVGAVEASFK	1088.06
1	1.1	778	54	916.78	85.4	391000000	57935.9	HUMAN	P14618	Pyruvate kinase PKM		5	15.41	80.5	549000	KGVNLPGAAVDLPAVSEKDIQDLKFGVEQDVDMVFASFIR	864.452
1	1.1	778	54	916.78	85.4	391000000	57935.9	HUMAN	P14618	Pyruvate kinase PKM		6	15.39	76.8	283000	AGKPVIcATQMLESMIKKPRPTR	436.243
1	1.1	778	54	916.78	85.4	391000000	57935.9	HUMAN	P14618	Pyruvate kinase PKM		2	15.38	84.1	895000	GDLGIEIPAEKVFLAQK	914.514
1	1.1	778	54	916.78	85.4	391000000	57935.9	HUMAN	P14618	Pyruvate kinase PKM		3	15.37	78.8	437000	TGLIKGSGTAEVELKK	544.317
1	1.1	778	54	916.78	85.4	391000000	57935.9	HUMAN	P14618	Pyruvate kinase PKM		2	15.35	77.9	382000	GADFLVTEVENGGSLGSK	890.44
1	1.1	778	54	916.78	85.4	391000000	57935.9	HUMAN	P14618	Pyruvate kinase PKM		4	15.32	74.8	366000	ITLDNAYMEKcDENILWLDYKNIcK	791.381
1	1.1	778	54	916.78	85.4	391000000	57935.9	HUMAN	P14618	Pyruvate kinase PKM		2	15.31	85.3	288000	MQHLIAR	434.745
1	1.1	778	54	916.78	85.4	391000000	57935.9	HUMAN	P14618	Pyruvate kinase PKM		5	15.3	79.6	502000	KGVNLPGAAVDLPAVSEKDIQDLKFGVEQDVDMVFASFIRK	890.075
1	1.1	778	54	916.78	85.4	391000000	57935.9	HUMAN	P14618	Pyruvate kinase PKM		3	15.28	93.2	359000	GADFLVTEVENGGSLGSKK	636.662
1	1.1	778	54	916.78	85.4	391000000	57935.9	HUMAN	P14618	Pyruvate kinase PKM		3	15.27	81.5	1130000	TATESFASDPILYRPVAVALDTKGPEIR	1006.54
1	1.1	778	54	916.78	85.4	391000000	57935.9	HUMAN	P14618	Pyruvate kinase PKM		3	15.25	80	348000	VVEVGSKIYVDDGLISLQVK	721.074
1	1.1	778	54	916.78	85.4	391000000	57935.9	HUMAN	P14618	Pyruvate kinase PKM		3	15.21	69.7	437000	TGLIKGSGTAEVELKK	544.317
1	1.1	778	54	916.78	85.4	391000000	57935.9	HUMAN	P14618	Pyruvate kinase PKM		3	15.2	83.9	265000	QKGADFLVTEVENGGSLGSK	679.349
1	1.1	778	54	916.78	85.4	391000000	57935.9	HUMAN	P14618	Pyruvate kinase PKM		3	15.16	75.4	540000	TGLIKGSGTAEVELKK	544.317
1	1.1	778	54	916.78	85.4	391000000	57935.9	HUMAN	P14618	Pyruvate kinase PKM		2	15.12	84.3	199000	IISKIENHEGVR	697.89
1	1.1	778	54	916.78	85.4	391000000	57935.9	HUMAN	P14618	Pyruvate kinase PKM		3	15.05	74.2	228000	KGVNLPGAAVDLPAVSEKDIQDLK	826.46
1	1.1	778	54	916.78	85.4	391000000	57935.9	HUMAN	P14618	Pyruvate kinase PKM		2	15.04	78.7	1230000	SVETLKEMIK	589.328
1	1.1	778	54	916.78	85.4	391000000	57935.9	HUMAN	P14618	Pyruvate kinase PKM		3	15.03	71.6	1210000	TATESFASDPILYRPVAVALDTKGPEIR	1006.54
1	1.1	778	54	916.78	85.4	391000000	57935.9	HUMAN	P14618	Pyruvate kinase PKM		3	15.01	82.2	798000	AGKPVIcATQMLESMIK	626.328
1	1.1	778	54	916.78	85.4	391000000	57935.9	HUMAN	P14618	Pyruvate kinase PKM		3	15	73.5	1170000	TATESFASDPILYRPVAVALDTKGPEIR	1006.54
1	1.1	778	54	916.78	85.4	391000000	57935.9	HUMAN	P14618	Pyruvate kinase PKM		5	14.96	87.6	549000	GVNLPGAAVDLPAVSEKDIQDLKFGVEQDVDMVFASFIRK	864.452
1	1.1	778	54	916.78	85.4	391000000	57935.9	HUMAN	P14618	Pyruvate kinase PKM		3	14.9	81.4	293000	QKGADFLVTEVENGGSLGSK	679.349
1	1.1	778	54	916.78	85.4	391000000	57935.9	HUMAN	P14618	Pyruvate kinase PKM		3	14.89	75.7	293000	QKGADFLVTEVENGGSLGSK	679.349
1	1.1	778	54	916.78	85.4	391000000	57935.9	HUMAN	P14618	Pyruvate kinase PKM		5	14.87	81.5	456000	KGVNLPGAAVDLPAVSEKDIQDLKFGVEQDVDMVFASFIRK	890.074
1	1.1	778	54	916.78	85.4	391000000	57935.9	HUMAN	P14618	Pyruvate kinase PKM		5	14.84	79.9	792000	LNFSHGTHEYHAETIKNVR	451.43
1	1.1	778	54	916.78	85.4	391000000	57935.9	HUMAN	P14618	Pyruvate kinase PKM		4	14.78	71.4	616000	LNFSHGTHEYHAETIKNVR	564.035
1	1.1	778	54	916.78	85.4	391000000	57935.9	HUMAN	P14618	Pyruvate kinase PKM		3	14.77	78.7	540000	TGLIKGSGTAEVELKK	544.317
1	1.1	778	54	916.78	85.4	391000000	57935.9	HUMAN	P14618	Pyruvate kinase PKM		2	14.75	72.2	205000	LAPITSDPTEATAVGAVEASFK	1088.06
1	1.1	778	54	916.78	85.4	391000000	57935.9	HUMAN	P14618	Pyruvate kinase PKM		3	14.75	75.2	1170000	TATESFASDPILYRPVAVALDTKGPEIR	1006.54
1	1.1	778	54	916.78	85.4	391000000	57935.9	HUMAN	P14618	Pyruvate kinase PKM		4	14.74	76.9	272000	KGVNLPGAAVDLPAVSEKDIQDLKFGVEQDVDMVFASFIR	1080.32
1	1.1	778	54	916.78	85.4	391000000	57935.9	HUMAN	P14618	Pyruvate kinase PKM		5	14.74	75.1	456000	KGVNLPGAAVDLPAVSEKDIQDLKFGVEQDVDMVFASFIRK	890.074
1	1.1	778	54	916.78	85.4	391000000	57935.9	HUMAN	P14618	Pyruvate kinase PKM		5	14.74	79	652000	KGVNLPGAAVDLPAVSEKDIQDLKFGVEQDVDMVFASFIR	864.45
1	1.1	778	54	916.78	85.4	391000000	57935.9	HUMAN	P14618	Pyruvate kinase PKM		3	14.73	72.6	98700	AEGSDVANAVLDGADcIMLSGETAKGDYPLEAVR	1165.55
1	1.1	778	54	916.78	85.4	391000000	57935.9	HUMAN	P14618	Pyruvate kinase PKM		3	14.68	76.7	344000	VVEVGSKIYVDDGLISLQVK	721.074
1	1.1	778	54	916.78	85.4	391000000	57935.9	HUMAN	P14618	Pyruvate kinase PKM		2	14.67	71.5	176000	LAPITSDPTEATAVGAVEASFK	1088.06
1	1.1	778	54	916.78	85.4	391000000	57935.9	HUMAN	P14618	Pyruvate kinase PKM		3	14.66	64.5	490000	EAEAAIYHLQLFEELRR	696.701
1	1.1	778	54	916.78	85.4	391000000	57935.9	HUMAN	P14618	Pyruvate kinase PKM		5	14.66	76.4	196000	GFFKKGDVVIVLTGWRPGSGFTNTMR	574.909
1	1.1	778	54	916.78	85.4	391000000	57935.9	HUMAN	P14618	Pyruvate kinase PKM		3	14.58	76.2	177000	GADFLVTEVENGGSLGSK	593.963
1	1.1	778	54	916.78	85.4	391000000	57935.9	HUMAN	P14618	Pyruvate kinase PKM		3	14.47	90.9	145000	IYVDDGLISLQVK	488.276
1	1.1	778	54	916.78	85.4	391000000	57935.9	HUMAN	P14618	Pyruvate kinase PKM		2	14.47	80.6	798000	GDLGIEIPAEKVFLAQK	914.514
1	1.1	778	54	916.78	85.4	391000000	57935.9	HUMAN	P14618	Pyruvate kinase PKM		2	14.45	81.4	1020000	GDLGIEIPAEKVFLAQK	914.514
1	1.1	778	54	916.78	85.4	391000000	57935.9	HUMAN	P14618	Pyruvate kinase PKM		3	14.42	82.3	920000	AGKPVIcATQMLESMIK	626.328
1	1.1	778	54	916.78	85.4	391000000	57935.9	HUMAN	P14618	Pyruvate kinase PKM		5	14.39	68.3	549000	KGVNLPGAAVDLPAVSEKDIQDLKFGVEQDVDMVFASFIR	864.452
1	1.1	778	54	916.78	85.4	391000000	57935.9	HUMAN	P14618	Pyruvate kinase PKM		4	14.36	69.3	23400	AEGSDVANAVLDGADcIMLSGETAKGDYPLEAVR	874.424
1	1.1	778	54	916.78	85.4	391000000	57935.9	HUMAN	P14618	Pyruvate kinase PKM		2	14.3	73.1	1170000	SVETLKEMIK	589.329
1	1.1	778	54	916.78	85.4	391000000	57935.9	HUMAN	P14618	Pyruvate kinase PKM		2	14.23	65.5	176000	LAPITSDPTEATAVGAVEASFK	1088.06
1	1.1	778	54	916.78	85.4	391000000	57935.9	HUMAN	P14618	Pyruvate kinase PKM		4	14.23	73.3	666000	LNFSHGTHEYHAETIKNVR	564.035
1	1.1	778	54	916.78	85.4	391000000	57935.9	HUMAN	P14618	Pyruvate kinase PKM		4	14.22	73.5	592000	AGKPVIcATQMLESMIKKPRPTR	653.86
1	1.1	778	54	916.78	85.4	391000000	57935.9	HUMAN	P14618	Pyruvate kinase PKM		3	14.16	71.7	437000	TGLIKGSGTAEVELKK	544.317
1	1.1	778	54	916.78	85.4	391000000	57935.9	HUMAN	P14618	Pyruvate kinase PKM		3	14.15	70.5	317000	VVEVGSKIYVDDGLISLQVK	721.075
1	1.1	778	54	916.78	85.4	391000000	57935.9	HUMAN	P14618	Pyruvate kinase PKM		2	14.15	75.3	1170000	SVETLKEMIK	589.329
1	1.1	778	54	916.78	85.4	391000000	57935.9	HUMAN	P14618	Pyruvate kinase PKM		5	14.15	71.5	486000	GVNLPGAAVDLPAVSEKDIQDLKFGVEQDVDMVFASFIRK	864.452
1	1.1	778	54	916.78	85.4	391000000	57935.9	HUMAN	P14618	Pyruvate kinase PKM		2	14.1	72.4	390000	GADFLVTEVENGGSLGSK	890.441
1	1.1	778	54	916.78	85.4	391000000	57935.9	HUMAN	P14618	Pyruvate kinase PKM		2	14.08	80.3	349000	GADFLVTEVENGGSLGSK	890.441
1	1.1	778	54	916.78	85.4	391000000	57935.9	HUMAN	P14618	Pyruvate kinase PKM		2	14.07	75.1	895000	GDLGIEIPAEKVFLAQK	914.514
1	1.1	778	54	916.78	85.4	391000000	57935.9	HUMAN	P14618	Pyruvate kinase PKM		2	14.07	76.2	798000	GDLGIEIPAEKVFLAQK	914.514
1	1.1	778	54	916.78	85.4	391000000	57935.9	HUMAN	P14618	Pyruvate kinase PKM		2	14.05	68.8	112000	GSGTAEVELKK	559.805
1	1.1	778	54	916.78	85.4	391000000	57935.9	HUMAN	P14618	Pyruvate kinase PKM		3	14.02	78.6	825000	AGKPVIcATQMLESMIK	626.328
1	1.1	778	54	916.78	85.4	391000000	57935.9	HUMAN	P14618	Pyruvate kinase PKM		2	14.01	78.2	288000	MQHLIAR	434.745
1	1.1	778	54	916.78	85.4	391000000	57935.9	HUMAN	P14618	Pyruvate kinase PKM		3	14	70.4	490000	EAEAAIYHLQLFEELRR	696.701
1	1.1	778	54	916.78	85.4	391000000	57935.9	HUMAN	P14618	Pyruvate kinase PKM		2	13.99	83	1250000	SVETLKEMIK	589.329
1	1.1	778	54	916.78	85.4	391000000	57935.9	HUMAN	P14618	Pyruvate kinase PKM		5	13.98	72.6	196000	GFFKKGDVVIVLTGWRPGSGFTNTMR	574.909
1	1.1	778	54	916.78	85.4	391000000	57935.9	HUMAN	P14618	Pyruvate kinase PKM		2	13.96	77.2	1250000	SVETLKEMIK	589.329
1	1.1	778	54	916.78	85.4	391000000	57935.9	HUMAN	P14618	Pyruvate kinase PKM		2	13.93	79.5	1420000	NTGIIcTIGPASR	680.357
1	1.1	778	54	916.78	85.4	391000000	57935.9	HUMAN	P14618	Pyruvate kinase PKM		2	13.93	76.8	798000	GDLGIEIPAEKVFLAQK	914.514
1	1.1	778	54	916.78	85.4	391000000	57935.9	HUMAN	P14618	Pyruvate kinase PKM		4	13.9	73.2	341000	KGVNLPGAAVDLPAVSEKDIQDLKFGVEQDVDMVFASFIR	1080.31
1	1.1	778	54	916.78	85.4	391000000	57935.9	HUMAN	P14618	Pyruvate kinase PKM		2	13.89	68	140000	SGMNVAR	367.684
1	1.1	778	54	916.78	85.4	391000000	57935.9	HUMAN	P14618	Pyruvate kinase PKM		3	13.89	89.4	2600000	SVETLKEMIK	393.222
1	1.1	778	54	916.78	85.4	391000000	57935.9	HUMAN	P14618	Pyruvate kinase PKM		2	13.85	69.7	176000	LAPITSDPTEATAVGAVEASFK	1088.06
1	1.1	778	54	916.78	85.4	391000000	57935.9	HUMAN	P14618	Pyruvate kinase PKM		3	13.84	77.3	182000	NTGIIcTIGPASR	453.906
1	1.1	778	54	916.78	85.4	391000000	57935.9	HUMAN	P14618	Pyruvate kinase PKM		2	13.8	67.2	382000	GADFLVTEVENGGSLGSK	890.44
1	1.1	778	54	916.78	85.4	391000000	57935.9	HUMAN	P14618	Pyruvate kinase PKM		3	13.78	69.4	437000	TGLIKGSGTAEVELKK	544.317
1	1.1	778	54	916.78	85.4	391000000	57935.9	HUMAN	P14618	Pyruvate kinase PKM		3	13.78	72.6	134000	LNFSHGTHEYHAETIK	628.639
1	1.1	778	54	916.78	85.4	391000000	57935.9	HUMAN	P14618	Pyruvate kinase PKM		3	13.76	81.7	1130000	TATESFASDPILYRPVAVALDTKGPEIR	1006.54
1	1.1	778	54	916.78	85.4	391000000	57935.9	HUMAN	P14618	Pyruvate kinase PKM		4	13.76	72.8	699000	LNFSHGTHEYHAETIKNVR	564.035
1	1.1	778	54	916.78	85.4	391000000	57935.9	HUMAN	P14618	Pyruvate kinase PKM		2	13.74	76.3	798000	GDLGIEIPAEKVFLAQK	914.514
1	1.1	778	54	916.78	85.4	391000000	57935.9	HUMAN	P14618	Pyruvate kinase PKM		5	13.71	77.6	723000	LNFSHGTHEYHAETIKNVR	451.43
1	1.1	778	54	916.78	85.4	391000000	57935.9	HUMAN	P14618	Pyruvate kinase PKM		3	13.7	90.1	148000	IYVDDGLISLQVK	488.276
1	1.1	778	54	916.78	85.4	391000000	57935.9	HUMAN	P14618	Pyruvate kinase PKM		2	13.69	82.3	390000	GADFLVTEVENGGSLGSK	890.441
1	1.1	778	54	916.78	85.4	391000000	57935.9	HUMAN	P14618	Pyruvate kinase PKM		3	13.64	80.6	798000	AGKPVIcATQMLESMIK	626.328
1	1.1	778	54	916.78	85.4	391000000	57935.9	HUMAN	P14618	Pyruvate kinase PKM		2	13.62	72.6	1230000	SVETLKEMIK	589.328
1	1.1	778	54	916.78	85.4	391000000	57935.9	HUMAN	P14618	Pyruvate kinase PKM		4	13.6	71.7	592000	AGKPVIcATQMLESMIKKPRPTR	653.86
1	1.1	778	54	916.78	85.4	391000000	57935.9	HUMAN	P14618	Pyruvate kinase PKM		3	13.59	75.5	798000	AGKPVIcATQMLESMIK	626.328
1	1.1	778	54	916.78	85.4	391000000	57935.9	HUMAN	P14618	Pyruvate kinase PKM		3	13.58	90.5	2250000	SVETLKEMIK	393.222
1	1.1	778	54	916.78	85.4	391000000	57935.9	HUMAN	P14618	Pyruvate kinase PKM		3	13.57	79.4	116000	KGVNLPGAAVDLPAVSEK	589
1	1.1	778	54	916.78	85.4	391000000	57935.9	HUMAN	P14618	Pyruvate kinase PKM		3	13.56	73.7	1130000	TATESFASDPILYRPVAVALDTKGPEIR	1006.54
1	1.1	778	54	916.78	85.4	391000000	57935.9	HUMAN	P14618	Pyruvate kinase PKM		2	13.46	74.4	895000	GDLGIEIPAEKVFLAQK	914.514
1	1.1	778	54	916.78	85.4	391000000	57935.9	HUMAN	P14618	Pyruvate kinase PKM		3	13.46	78	1170000	TATESFASDPILYRPVAVALDTKGPEIR	1006.54
1	1.1	778	54	916.78	85.4	391000000	57935.9	HUMAN	P14618	Pyruvate kinase PKM		3	13.45	66.5	248000	GSGTAEVELKK	373.54
1	1.1	778	54	916.78	85.4	391000000	57935.9	HUMAN	P14618	Pyruvate kinase PKM		2	13.44	79.2	895000	GDLGIEIPAEKVFLAQK	914.514
1	1.1	778	54	916.78	85.4	391000000	57935.9	HUMAN	P14618	Pyruvate kinase PKM		5	13.42	67	723000	LNFSHGTHEYHAETIKNVR	451.43
1	1.1	778	54	916.78	85.4	391000000	57935.9	HUMAN	P14618	Pyruvate kinase PKM		4	13.42	73.5	616000	LNFSHGTHEYHAETIKNVR	564.035
1	1.1	778	54	916.78	85.4	391000000	57935.9	HUMAN	P14618	Pyruvate kinase PKM		3	13.42	79.7	825000	AGKPVIcATQMLESMIK	626.328
1	1.1	778	54	916.78	85.4	391000000	57935.9	HUMAN	P14618	Pyruvate kinase PKM		6	13.4	73.9	97600	AGKPVIcATQMLESMIKKPRPTR	436.245
1	1.1	778	54	916.78	85.4	391000000	57935.9	HUMAN	P14618	Pyruvate kinase PKM		5	13.37	80.7	456000	KGVNLPGAAVDLPAVSEKDIQDLKFGVEQDVDMVFASFIRK	890.074
1	1.1	778	54	916.78	85.4	391000000	57935.9	HUMAN	P14618	Pyruvate kinase PKM		4	13.36	71	263000	KGVNLPGAAVDLPAVSEKDIQDLKFGVEQDVDMVFASFIR	1080.32
1	1.1	778	54	916.78	85.4	391000000	57935.9	HUMAN	P14618	Pyruvate kinase PKM		5	13.35	77	156000	GFFKKGDVVIVLTGWRPGSGFTNTMR	574.91
1	1.1	778	54	916.78	85.4	391000000	57935.9	HUMAN	P14618	Pyruvate kinase PKM		2	13.35	68.4	200000	IISKIENHEGVR	697.89
1	1.1	778	54	916.78	85.4	391000000	57935.9	HUMAN	P14618	Pyruvate kinase PKM		3	13.28	79.2	180000	GADFLVTEVENGGSLGSK	593.963
1	1.1	778	54	916.78	85.4	391000000	57935.9	HUMAN	P14618	Pyruvate kinase PKM		3	13.26	64.3	1170000	TATESFASDPILYRPVAVALDTKGPEIR	1006.54
1	1.1	778	54	916.78	85.4	391000000	57935.9	HUMAN	P14618	Pyruvate kinase PKM		4	13.25	69.3	2320000	TATESFASDPILYRPVAVALDTKGPEIR	755.156
1	1.1	778	54	916.78	85.4	391000000	57935.9	HUMAN	P14618	Pyruvate kinase PKM		2	13.2	75.4	199000	IISKIENHEGVR	697.89
1	1.1	778	54	916.78	85.4	391000000	57935.9	HUMAN	P14618	Pyruvate kinase PKM		3	13.19	65.9	264000	LNFSHGTHEYHAETIKNVR	751.709
1	1.1	778	54	916.78	85.4	391000000	57935.9	HUMAN	P14618	Pyruvate kinase PKM		3	13.18	90.2	202000	IYVDDGLISLQVK	488.277
1	1.1	778	54	916.78	85.4	391000000	57935.9	HUMAN	P14618	Pyruvate kinase PKM		2	13.16	74.8	244000	IISKIENHEGVR	697.89
1	1.1	778	54	916.78	85.4	391000000	57935.9	HUMAN	P14618	Pyruvate kinase PKM		3	13.16	64.7	264000	LNFSHGTHEYHAETIKNVR	751.71
1	1.1	778	54	916.78	85.4	391000000	57935.9	HUMAN	P14618	Pyruvate kinase PKM		5	13.16	74.2	196000	GFFKKGDVVIVLTGWRPGSGFTNTMR	574.909
1	1.1	778	54	916.78	85.4	391000000	57935.9	HUMAN	P14618	Pyruvate kinase PKM		2	13.12	74.6	1020000	GDLGIEIPAEKVFLAQK	914.514
1	1.1	778	54	916.78	85.4	391000000	57935.9	HUMAN	P14618	Pyruvate kinase PKM		4	13.09	69.1	666000	LNFSHGTHEYHAETIKNVR	564.035
1	1.1	778	54	916.78	85.4	391000000	57935.9	HUMAN	P14618	Pyruvate kinase PKM		4	13.05	72.2	592000	AGKPVIcATQMLESMIKKPRPTR	653.86
1	1.1	778	54	916.78	85.4	391000000	57935.9	HUMAN	P14618	Pyruvate kinase PKM		2	13.05	73.2	244000	IISKIENHEGVR	697.89
1	1.1	778	54	916.78	85.4	391000000	57935.9	HUMAN	P14618	Pyruvate kinase PKM		2	13.05	71.7	244000	IISKIENHEGVR	697.89
1	1.1	778	54	916.78	85.4	391000000	57935.9	HUMAN	P14618	Pyruvate kinase PKM		5	13.02	65.8	933000	AGKPVIcATQMLESMIKKPRPTR	523.291
1	1.1	778	54	916.78	85.4	391000000	57935.9	HUMAN	P14618	Pyruvate kinase PKM		4	13.01	87.9	74300	IISKIENHEGVRR	388.475
1	1.1	778	54	916.78	85.4	391000000	57935.9	HUMAN	P14618	Pyruvate kinase PKM		3	13	71.6	259000	LNFSHGTHEYHAETIKNVR	751.709
1	1.1	778	54	916.78	85.4	391000000	57935.9	HUMAN	P14618	Pyruvate kinase PKM		3	12.99	70.4	147000	NTGIIcTIGPASR	453.906
1	1.1	778	54	916.78	85.4	391000000	57935.9	HUMAN	P14618	Pyruvate kinase PKM		4	12.98	75	612000	LNFSHGTHEYHAETIKNVR	564.035
1	1.1	778	54	916.78	85.4	391000000	57935.9	HUMAN	P14618	Pyruvate kinase PKM		2	12.95	71.3	1230000	SVETLKEMIK	589.328
1	1.1	778	54	916.78	85.4	391000000	57935.9	HUMAN	P14618	Pyruvate kinase PKM		3	12.95	73.3	1810000	GDLGIEIPAEKVFLAQK	610.014
1	1.1	778	54	916.78	85.4	391000000	57935.9	HUMAN	P14618	Pyruvate kinase PKM		4	12.87	71.1	497000	AGKPVIcATQMLESMIKKPRPTR	653.861
1	1.1	778	54	916.78	85.4	391000000	57935.9	HUMAN	P14618	Pyruvate kinase PKM		2	12.85	66.9	93200	GSGTAEVELKK	559.805
1	1.1	778	54	916.78	85.4	391000000	57935.9	HUMAN	P14618	Pyruvate kinase PKM		4	12.84	68.6	42700	QKGADFLVTEVENGGSLGSKK	541.785
1	1.1	778	54	916.78	85.4	391000000	57935.9	HUMAN	P14618	Pyruvate kinase PKM		2	12.84	74.5	1250000	SVETLKEMIK	589.329
1	1.1	778	54	916.78	85.4	391000000	57935.9	HUMAN	P14618	Pyruvate kinase PKM		4	12.82	73.8	592000	AGKPVIcATQMLESMIKKPRPTR	653.86
1	1.1	778	54	916.78	85.4	391000000	57935.9	HUMAN	P14618	Pyruvate kinase PKM		2	12.82	63.8	1020000	GDLGIEIPAEKVFLAQK	914.514
1	1.1	778	54	916.78	85.4	391000000	57935.9	HUMAN	P14618	Pyruvate kinase PKM		2	12.8	71.8	200000	IISKIENHEGVR	697.89
1	1.1	778	54	916.78	85.4	391000000	57935.9	HUMAN	P14618	Pyruvate kinase PKM		3	12.75	63	296000	QKGADFLVTEVENGGSLGSK	679.348
1	1.1	778	54	916.78	85.4	391000000	57935.9	HUMAN	P14618	Pyruvate kinase PKM		3	12.71	90.9	120000	VLGEKGKNIK	362.56
1	1.1	778	54	916.78	85.4	391000000	57935.9	HUMAN	P14618	Pyruvate kinase PKM		2	12.7	51.9	623000	AGKPVIcATQMLESMIK	938.987
1	1.1	778	54	916.78	85.4	391000000	57935.9	HUMAN	P14618	Pyruvate kinase PKM		2	12.68	69.1	1020000	GDLGIEIPAEKVFLAQK	914.514
1	1.1	778	54	916.78	85.4	391000000	57935.9	HUMAN	P14618	Pyruvate kinase PKM		3	12.67	80.4	265000	QKGADFLVTEVENGGSLGSK	679.349
1	1.1	778	54	916.78	85.4	391000000	57935.9	HUMAN	P14618	Pyruvate kinase PKM		2	12.67	79.2	200000	IISKIENHEGVR	697.89
1	1.1	778	54	916.78	85.4	391000000	57935.9	HUMAN	P14618	Pyruvate kinase PKM		3	12.65	67.4	1600000	GDLGIEIPAEKVFLAQK	610.013
1	1.1	778	54	916.78	85.4	391000000	57935.9	HUMAN	P14618	Pyruvate kinase PKM		4	12.61	71.2	397000	LNFSHGTHEYHAETIK	471.732
1	1.1	778	54	916.78	85.4	391000000	57935.9	HUMAN	P14618	Pyruvate kinase PKM		5	12.59	52.4	483000	GVNLPGAAVDLPAVSEKDIQDLKFGVEQDVDMVFASFIRK	864.452
1	1.1	778	54	916.78	85.4	391000000	57935.9	HUMAN	P14618	Pyruvate kinase PKM		2	12.59	66.3	288000	MQHLIAR	434.745
1	1.1	778	54	916.78	85.4	391000000	57935.9	HUMAN	P14618	Pyruvate kinase PKM		4	12.58	63.5	366000	ITLDNAYMEKcDENILWLDYKNIcK	791.38
1	1.1	778	54	916.78	85.4	391000000	57935.9	HUMAN	P14618	Pyruvate kinase PKM		3	12.58	73.7	23800	AEGSDVANAVLDGADcIMLSGETAKGDYPLEAVR	1165.55
1	1.1	778	54	916.78	85.4	391000000	57935.9	HUMAN	P14618	Pyruvate kinase PKM		3	12.56	67.5	144000	LNFSHGTHEYHAETIK	628.639
1	1.1	778	54	916.78	85.4	391000000	57935.9	HUMAN	P14618	Pyruvate kinase PKM		4	12.55	63.7	23400	AEGSDVANAVLDGADcIMLSGETAKGDYPLEAVR	874.424
1	1.1	778	54	916.78	85.4	391000000	57935.9	HUMAN	P14618	Pyruvate kinase PKM		2	12.54	72.2	199000	IISKIENHEGVR	697.89
1	1.1	778	54	916.78	85.4	391000000	57935.9	HUMAN	P14618	Pyruvate kinase PKM		2	12.54	80.1	1250000	SVETLKEMIK	589.329
1	1.1	778	54	916.78	85.4	391000000	57935.9	HUMAN	P14618	Pyruvate kinase PKM		3	12.54	69.3	134000	LNFSHGTHEYHAETIK	628.64
1	1.1	778	54	916.78	85.4	391000000	57935.9	HUMAN	P14618	Pyruvate kinase PKM		3	12.53	78.7	825000	AGKPVIcATQMLESMIK	626.328
1	1.1	778	54	916.78	85.4	391000000	57935.9	HUMAN	P14618	Pyruvate kinase PKM		5	12.52	61.4	502000	KGVNLPGAAVDLPAVSEKDIQDLKFGVEQDVDMVFASFIRK	890.075
1	1.1	778	54	916.78	85.4	391000000	57935.9	HUMAN	P14618	Pyruvate kinase PKM		2	12.5	67.1	288000	MQHLIAR	434.745
1	1.1	778	54	916.78	85.4	391000000	57935.9	HUMAN	P14618	Pyruvate kinase PKM		2	12.48	79.4	199000	IISKIENHEGVR	697.89
1	1.1	778	54	916.78	85.4	391000000	57935.9	HUMAN	P14618	Pyruvate kinase PKM		3	12.47	76.5	920000	AGKPVIcATQMLESMIK	626.328
1	1.1	778	54	916.78	85.4	391000000	57935.9	HUMAN	P14618	Pyruvate kinase PKM		2	12.47	74.4	89000	SGMNVAR	367.684
1	1.1	778	54	916.78	85.4	391000000	57935.9	HUMAN	P14618	Pyruvate kinase PKM		3	12.45	68.1	293000	QKGADFLVTEVENGGSLGSK	679.349
1	1.1	778	54	916.78	85.4	391000000	57935.9	HUMAN	P14618	Pyruvate kinase PKM		3	12.45	73.8	825000	AGKPVIcATQMLESMIK	626.328
1	1.1	778	54	916.78	85.4	391000000	57935.9	HUMAN	P14618	Pyruvate kinase PKM		2	12.43	69	84100	FGVEQDVDMVFASFIR	930.454
1	1.1	778	54	916.78	85.4	391000000	57935.9	HUMAN	P14618	Pyruvate kinase PKM		2	12.37	72.6	205000	LAPITSDPTEATAVGAVEASFK	1088.06
1	1.1	778	54	916.78	85.4	391000000	57935.9	HUMAN	P14618	Pyruvate kinase PKM		3	12.36	68.1	227000	KGVNLPGAAVDLPAVSEKDIQDLK	826.46
1	1.1	778	54	916.78	85.4	391000000	57935.9	HUMAN	P14618	Pyruvate kinase PKM		2	12.34	65	1020000	GDLGIEIPAEKVFLAQK	914.514
1	1.1	778	54	916.78	85.4	391000000	57935.9	HUMAN	P14618	Pyruvate kinase PKM		3	12.3	59.5	491000	EAEAAIYHLQLFEELRR	696.7
1	1.1	778	54	916.78	85.4	391000000	57935.9	HUMAN	P14618	Pyruvate kinase PKM		2	12.28	62.5	176000	LAPITSDPTEATAVGAVEASFK	1088.06
1	1.1	778	54	916.78	85.4	391000000	57935.9	HUMAN	P14618	Pyruvate kinase PKM		3	12.25	71.1	180000	GADFLVTEVENGGSLGSK	593.966
1	1.1	778	54	916.78	85.4	391000000	57935.9	HUMAN	P14618	Pyruvate kinase PKM		5	12.25	69.2	502000	KGVNLPGAAVDLPAVSEKDIQDLKFGVEQDVDMVFASFIRK	890.075
1	1.1	778	54	916.78	85.4	391000000	57935.9	HUMAN	P14618	Pyruvate kinase PKM		3	12.24	66.7	15500	AEGSDVANAVLDGADcIMLSGETAKGDYPLEAVR	1165.56
1	1.1	778	54	916.78	85.4	391000000	57935.9	HUMAN	P14618	Pyruvate kinase PKM		2	12.23	63.3	205000	LAPITSDPTEATAVGAVEASFK	1088.06
1	1.1	778	54	916.78	85.4	391000000	57935.9	HUMAN	P14618	Pyruvate kinase PKM		4	12.21	67.3	497000	AGKPVIcATQMLESMIKKPRPTR	653.861
1	1.1	778	54	916.78	85.4	391000000	57935.9	HUMAN	P14618	Pyruvate kinase PKM		4	12.2	66.7	341000	KGVNLPGAAVDLPAVSEKDIQDLKFGVEQDVDMVFASFIR	1080.31
1	1.1	778	54	916.78	85.4	391000000	57935.9	HUMAN	P14618	Pyruvate kinase PKM		2	12.19	61.8	244000	IISKIENHEGVR	697.89
1	1.1	778	54	916.78	85.4	391000000	57935.9	HUMAN	P14618	Pyruvate kinase PKM		2	12.18	69	200000	IISKIENHEGVR	697.89
1	1.1	778	54	916.78	85.4	391000000	57935.9	HUMAN	P14618	Pyruvate kinase PKM		2	12.17	74.8	1230000	SVETLKEMIK	589.328
1	1.1	778	54	916.78	85.4	391000000	57935.9	HUMAN	P14618	Pyruvate kinase PKM		4	12.17	67.1	592000	AGKPVIcATQMLESMIKKPRPTR	653.86
1	1.1	778	54	916.78	85.4	391000000	57935.9	HUMAN	P14618	Pyruvate kinase PKM		4	12.17	75	612000	LNFSHGTHEYHAETIKNVR	564.035
1	1.1	778	54	916.78	85.4	391000000	57935.9	HUMAN	P14618	Pyruvate kinase PKM		5	12.17	66.4	502000	KGVNLPGAAVDLPAVSEKDIQDLKFGVEQDVDMVFASFIRK	890.075
1	1.1	778	54	916.78	85.4	391000000	57935.9	HUMAN	P14618	Pyruvate kinase PKM		2	12.15	80.3	1230000	SVETLKEMIK	589.328
1	1.1	778	54	916.78	85.4	391000000	57935.9	HUMAN	P14618	Pyruvate kinase PKM		2	12.13	69.9	1170000	SVETLKEMIK	589.329
1	1.1	778	54	916.78	85.4	391000000	57935.9	HUMAN	P14618	Pyruvate kinase PKM		3	12.13	72.5	177000	GADFLVTEVENGGSLGSK	593.964
1	1.1	778	54	916.78	85.4	391000000	57935.9	HUMAN	P14618	Pyruvate kinase PKM		3	12.12	77.6	28800	IENHEGVR	318.498
1	1.1	778	54	916.78	85.4	391000000	57935.9	HUMAN	P14618	Pyruvate kinase PKM		3	12.08	62.9	490000	EAEAAIYHLQLFEELRR	696.701
1	1.1	778	54	916.78	85.4	391000000	57935.9	HUMAN	P14618	Pyruvate kinase PKM		2	12.06	71	140000	SGMNVAR	367.684
1	1.1	778	54	916.78	85.4	391000000	57935.9	HUMAN	P14618	Pyruvate kinase PKM		3	12.06	65	540000	TGLIKGSGTAEVELKK	544.317
1	1.1	778	54	916.78	85.4	391000000	57935.9	HUMAN	P14618	Pyruvate kinase PKM		2	12.05	83	834000	VFLAQK	353.218
1	1.1	778	54	916.78	85.4	391000000	57935.9	HUMAN	P14618	Pyruvate kinase PKM		3	12.04	69	185000	GADFLVTEVENGGSLGSK	593.963
1	1.1	778	54	916.78	85.4	391000000	57935.9	HUMAN	P14618	Pyruvate kinase PKM		3	12.03	68.5	490000	EAEAAIYHLQLFEELRR	696.701
1	1.1	778	54	916.78	85.4	391000000	57935.9	HUMAN	P14618	Pyruvate kinase PKM		5	12.03	64.3	877000	AGKPVIcATQMLESMIKKPRPTR	523.291
1	1.1	778	54	916.78	85.4	391000000	57935.9	HUMAN	P14618	Pyruvate kinase PKM		2	12.02	82.1	1250000	SVETLKEMIK	589.329
1	1.1	778	54	916.78	85.4	391000000	57935.9	HUMAN	P14618	Pyruvate kinase PKM		5	12.02	55.2	877000	AGKPVIcATQMLESMIKKPRPTR	523.291
1	1.1	778	54	916.78	85.4	391000000	57935.9	HUMAN	P14618	Pyruvate kinase PKM		2	11.95	63.9	116000	GSGTAEVELKK	559.804
1	1.1	778	54	916.78	85.4	391000000	57935.9	HUMAN	P14618	Pyruvate kinase PKM		2	11.94	62.9	209000	LAPITSDPTEATAVGAVEASFK	1088.06
1	1.1	778	54	916.78	85.4	391000000	57935.9	HUMAN	P14618	Pyruvate kinase PKM		4	11.94	64.1	628000	TGLIKGSGTAEVELKK	408.49
1	1.1	778	54	916.78	85.4	391000000	57935.9	HUMAN	P14618	Pyruvate kinase PKM		2	11.92	72.5	390000	GADFLVTEVENGGSLGSK	890.441
1	1.1	778	54	916.78	85.4	391000000	57935.9	HUMAN	P14618	Pyruvate kinase PKM		2	11.9	64.4	889000	IYVDDGLISLQVK	731.909
1	1.1	778	54	916.78	85.4	391000000	57935.9	HUMAN	P14618	Pyruvate kinase PKM		3	11.89	67	1210000	TATESFASDPILYRPVAVALDTKGPEIR	1006.54
1	1.1	778	54	916.78	85.4	391000000	57935.9	HUMAN	P14618	Pyruvate kinase PKM		5	11.87	75.3	174000	GFFKKGDVVIVLTGWRPGSGFTNTMR	574.908
1	1.1	778	54	916.78	85.4	391000000	57935.9	HUMAN	P14618	Pyruvate kinase PKM		3	11.86	73.7	33200	IENHEGVR	318.499
1	1.1	778	54	916.78	85.4	391000000	57935.9	HUMAN	P14618	Pyruvate kinase PKM		2	11.78	71.5	390000	GADFLVTEVENGGSLGSK	890.441
1	1.1	778	54	916.78	85.4	391000000	57935.9	HUMAN	P14618	Pyruvate kinase PKM		3	11.75	75.9	171000	GADFLVTEVENGGSLGSK	593.964
1	1.1	778	54	916.78	85.4	391000000	57935.9	HUMAN	P14618	Pyruvate kinase PKM		2	11.75	70.5	112000	GSGTAEVELKK	559.805
1	1.1	778	54	916.78	85.4	391000000	57935.9	HUMAN	P14618	Pyruvate kinase PKM		3	11.74	61.1	37800	KASDVHEVR	347.52
1	1.1	778	54	916.78	85.4	391000000	57935.9	HUMAN	P14618	Pyruvate kinase PKM		2	11.68	62.9	1030000	IYVDDGLISLQVK	731.91
1	1.1	778	54	916.78	85.4	391000000	57935.9	HUMAN	P14618	Pyruvate kinase PKM		4	11.67	69.2	592000	AGKPVIcATQMLESMIKKPRPTR	653.86
1	1.1	778	54	916.78	85.4	391000000	57935.9	HUMAN	P14618	Pyruvate kinase PKM		3	11.66	63.7	264000	LNFSHGTHEYHAETIKNVR	751.709
1	1.1	778	54	916.78	85.4	391000000	57935.9	HUMAN	P14618	Pyruvate kinase PKM		2	11.64	83.1	73600	VVEVGSK	359.211
1	1.1	778	54	916.78	85.4	391000000	57935.9	HUMAN	P14618	Pyruvate kinase PKM		2	11.64	63.4	244000	IISKIENHEGVR	697.89
1	1.1	778	54	916.78	85.4	391000000	57935.9	HUMAN	P14618	Pyruvate kinase PKM		2	11.62	67.6	128000	GSGTAEVELKK	559.805
1	1.1	778	54	916.78	85.4	391000000	57935.9	HUMAN	P14618	Pyruvate kinase PKM		2	11.61	69.8	1020000	GDLGIEIPAEKVFLAQK	914.514
1	1.1	778	54	916.78	85.4	391000000	57935.9	HUMAN	P14618	Pyruvate kinase PKM		2	11.61	67.2	1020000	GDLGIEIPAEKVFLAQK	914.514
1	1.1	778	54	916.78	85.4	391000000	57935.9	HUMAN	P14618	Pyruvate kinase PKM		3	11.6	72.9	825000	AGKPVIcATQMLESMIK	626.328
1	1.1	778	54	916.78	85.4	391000000	57935.9	HUMAN	P14618	Pyruvate kinase PKM		4	11.6	73.9	341000	GVNLPGAAVDLPAVSEKDIQDLKFGVEQDVDMVFASFIRK	1080.31
1	1.1	778	54	916.78	85.4	391000000	57935.9	HUMAN	P14618	Pyruvate kinase PKM		6	11.58	53.7	97600	AGKPVIcATQMLESMIKKPRPTR	436.246
1	1.1	778	54	916.78	85.4	391000000	57935.9	HUMAN	P14618	Pyruvate kinase PKM		3	11.51	66.2	540000	TGLIKGSGTAEVELKK	544.317
1	1.1	778	54	916.78	85.4	391000000	57935.9	HUMAN	P14618	Pyruvate kinase PKM		3	11.5	60.4	23800	AEGSDVANAVLDGADcIMLSGETAKGDYPLEAVR	1165.55
1	1.1	778	54	916.78	85.4	391000000	57935.9	HUMAN	P14618	Pyruvate kinase PKM		3	11.49	72.9	146000	GADFLVTEVENGGSLGSK	593.966
1	1.1	778	54	916.78	85.4	391000000	57935.9	HUMAN	P14618	Pyruvate kinase PKM		3	11.46	70.7	540000	TGLIKGSGTAEVELKK	544.317
1	1.1	778	54	916.78	85.4	391000000	57935.9	HUMAN	P14618	Pyruvate kinase PKM		4	11.42	74.2	397000	LNFSHGTHEYHAETIK	471.732
1	1.1	778	54	916.78	85.4	391000000	57935.9	HUMAN	P14618	Pyruvate kinase PKM		5	11.41	65	196000	GFFKKGDVVIVLTGWRPGSGFTNTMR	574.909
1	1.1	778	54	916.78	85.4	391000000	57935.9	HUMAN	P14618	Pyruvate kinase PKM		3	11.41	53.4	241000	GSGTAEVELKK	373.54
1	1.1	778	54	916.78	85.4	391000000	57935.9	HUMAN	P14618	Pyruvate kinase PKM		2	11.4	68.2	798000	GDLGIEIPAEKVFLAQK	914.514
1	1.1	778	54	916.78	85.4	391000000	57935.9	HUMAN	P14618	Pyruvate kinase PKM		2	11.37	82.6	834000	VFLAQK	353.218
1	1.1	778	54	916.78	85.4	391000000	57935.9	HUMAN	P14618	Pyruvate kinase PKM		2	11.37	69.8	895000	GDLGIEIPAEKVFLAQK	914.514
1	1.1	778	54	916.78	85.4	391000000	57935.9	HUMAN	P14618	Pyruvate kinase PKM		2	11.37	69.9	798000	GDLGIEIPAEKVFLAQK	914.514
1	1.1	778	54	916.78	85.4	391000000	57935.9	HUMAN	P14618	Pyruvate kinase PKM		2	11.36	70.8	176000	LAPITSDPTEATAVGAVEASFK	1088.06
1	1.1	778	54	916.78	85.4	391000000	57935.9	HUMAN	P14618	Pyruvate kinase PKM		2	11.34	69.7	200000	IISKIENHEGVR	697.89
1	1.1	778	54	916.78	85.4	391000000	57935.9	HUMAN	P14618	Pyruvate kinase PKM		5	11.33	67.6	792000	LNFSHGTHEYHAETIKNVR	451.43
1	1.1	778	54	916.78	85.4	391000000	57935.9	HUMAN	P14618	Pyruvate kinase PKM		2	11.32	63.9	798000	GDLGIEIPAEKVFLAQK	914.514
1	1.1	778	54	916.78	85.4	391000000	57935.9	HUMAN	P14618	Pyruvate kinase PKM		4	11.31	72.2	159000	GFFKKGDVVIVLTGWRPGSGFTNTMR	718.383
1	1.1	778	54	916.78	85.4	391000000	57935.9	HUMAN	P14618	Pyruvate kinase PKM		2	11.3	72.9	200000	IISKIENHEGVR	697.89
1	1.1	778	54	916.78	85.4	391000000	57935.9	HUMAN	P14618	Pyruvate kinase PKM		2	11.29	65.7	895000	GDLGIEIPAEKVFLAQK	914.514
1	1.1	778	54	916.78	85.4	391000000	57935.9	HUMAN	P14618	Pyruvate kinase PKM		2	11.18	59.5	93200	GSGTAEVELKK	559.805
1	1.1	778	54	916.78	85.4	391000000	57935.9	HUMAN	P14618	Pyruvate kinase PKM		3	11.16	71.5	671000	RFDEILEASDGIMVAR	607.977
1	1.1	778	54	916.78	85.4	391000000	57935.9	HUMAN	P14618	Pyruvate kinase PKM		2	11.16	82.3	911000	VFLAQK	353.219
1	1.1	778	54	916.78	85.4	391000000	57935.9	HUMAN	P14618	Pyruvate kinase PKM		3	11.13	58.2	264000	LNFSHGTHEYHAETIKNVR	751.709
1	1.1	778	54	916.78	85.4	391000000	57935.9	HUMAN	P14618	Pyruvate kinase PKM		2	11.12	63	199000	IISKIENHEGVR	697.89
1	1.1	778	54	916.78	85.4	391000000	57935.9	HUMAN	P14618	Pyruvate kinase PKM		2	11.07	72.8	295000	MQHLIAR	434.745
1	1.1	778	54	916.78	85.4	391000000	57935.9	HUMAN	P14618	Pyruvate kinase PKM		3	11.07	67.5	23800	AEGSDVANAVLDGADcIMLSGETAKGDYPLEAVR	1165.55
1	1.1	778	54	916.78	85.4	391000000	57935.9	HUMAN	P14618	Pyruvate kinase PKM		2	11.06	75	895000	GDLGIEIPAEKVFLAQK	914.514
1	1.1	778	54	916.78	85.4	391000000	57935.9	HUMAN	P14618	Pyruvate kinase PKM		2	11.06	71.1	895000	GDLGIEIPAEKVFLAQK	914.514
1	1.1	778	54	916.78	85.4	391000000	57935.9	HUMAN	P14618	Pyruvate kinase PKM		2	11.02	55.7	112000	GSGTAEVELKK	559.805
1	1.1	778	54	916.78	85.4	391000000	57935.9	HUMAN	P14618	Pyruvate kinase PKM		3	10.99	66.5	825000	AGKPVIcATQMLESMIK	626.328
1	1.1	778	54	916.78	85.4	391000000	57935.9	HUMAN	P14618	Pyruvate kinase PKM		5	10.98	67.4	81100	TATESFASDPILYRPVAVALDTKGPEIR	604.324
1	1.1	778	54	916.78	85.4	391000000	57935.9	HUMAN	P14618	Pyruvate kinase PKM		3	10.98	70	825000	AGKPVIcATQMLESMIK	626.328
1	1.1	778	54	916.78	85.4	391000000	57935.9	HUMAN	P14618	Pyruvate kinase PKM		3	10.94	61.5	401000	TGLIKGSGTAEVELKK	544.317
1	1.1	778	54	916.78	85.4	391000000	57935.9	HUMAN	P14618	Pyruvate kinase PKM		2	10.91	61.3	83100	FGVEQDVDMVFASFIR	930.454
1	1.1	778	54	916.78	85.4	391000000	57935.9	HUMAN	P14618	Pyruvate kinase PKM		6	10.9	76.4	319000	KGVNLPGAAVDLPAVSEKDIQDLKFGVEQDVDMVFASFIRK	741.897
1	1.1	778	54	916.78	85.4	391000000	57935.9	HUMAN	P14618	Pyruvate kinase PKM		2	10.89	58.7	895000	GDLGIEIPAEKVFLAQK	914.514
1	1.1	778	54	916.78	85.4	391000000	57935.9	HUMAN	P14618	Pyruvate kinase PKM		4	10.89	66.8	497000	AGKPVIcATQMLESMIKKPRPTR	653.861
1	1.1	778	54	916.78	85.4	391000000	57935.9	HUMAN	P14618	Pyruvate kinase PKM		3	10.85	62	437000	TGLIKGSGTAEVELKK	544.317
1	1.1	778	54	916.78	85.4	391000000	57935.9	HUMAN	P14618	Pyruvate kinase PKM		3	10.84	72.2	301000	GSGTAEVELKK	373.54
1	1.1	778	54	916.78	85.4	391000000	57935.9	HUMAN	P14618	Pyruvate kinase PKM		2	10.76	74.4	623000	AGKPVIcATQMLESMIK	938.987
1	1.1	778	54	916.78	85.4	391000000	57935.9	HUMAN	P14618	Pyruvate kinase PKM		3	10.73	65.6	540000	TGLIKGSGTAEVELKK	544.317
1	1.1	778	54	916.78	85.4	391000000	57935.9	HUMAN	P14618	Pyruvate kinase PKM		5	10.72	61.4	500000	KGVNLPGAAVDLPAVSEKDIQDLKFGVEQDVDMVFASFIRK	890.074
1	1.1	778	54	916.78	85.4	391000000	57935.9	HUMAN	P14618	Pyruvate kinase PKM		3	10.71	64.5	293000	QKGADFLVTEVENGGSLGSK	679.349
1	1.1	778	54	916.78	85.4	391000000	57935.9	HUMAN	P14618	Pyruvate kinase PKM		3	10.69	82.6	111000	VLGEKGKNIK	362.56
1	1.1	778	54	916.78	85.4	391000000	57935.9	HUMAN	P14618	Pyruvate kinase PKM		3	10.69	69.7	490000	EAEAAIYHLQLFEELRR	696.701
1	1.1	778	54	916.78	85.4	391000000	57935.9	HUMAN	P14618	Pyruvate kinase PKM		4	10.67	72.2	371000	LNFSHGTHEYHAETIK	471.732
1	1.1	778	54	916.78	85.4	391000000	57935.9	HUMAN	P14618	Pyruvate kinase PKM		2	10.67	64.7	140000	SGMNVAR	367.684
1	1.1	778	54	916.78	85.4	391000000	57935.9	HUMAN	P14618	Pyruvate kinase PKM		2	10.64	75.3	710000	APIIAVTRNPQTAR	754.438
1	1.1	778	54	916.78	85.4	391000000	57935.9	HUMAN	P14618	Pyruvate kinase PKM		4	10.62	68.1	699000	LNFSHGTHEYHAETIKNVR	564.035
1	1.1	778	54	916.78	85.4	391000000	57935.9	HUMAN	P14618	Pyruvate kinase PKM		2	10.59	68.8	1020000	GDLGIEIPAEKVFLAQK	914.514
1	1.1	778	54	916.78	85.4	391000000	57935.9	HUMAN	P14618	Pyruvate kinase PKM		2	10.55	65.8	116000	GSGTAEVELKK	559.804
1	1.1	778	54	916.78	85.4	391000000	57935.9	HUMAN	P14618	Pyruvate kinase PKM		2	10.54	54.2	121000	TGLIKGSGTAEVELKK	815.97
1	1.1	778	54	916.78	85.4	391000000	57935.9	HUMAN	P14618	Pyruvate kinase PKM		3	10.53	78.7	33200	IENHEGVR	318.499
1	1.1	778	54	916.78	85.4	391000000	57935.9	HUMAN	P14618	Pyruvate kinase PKM		3	10.51	73.1	34900	IENHEGVR	318.501
1	1.1	778	54	916.78	85.4	391000000	57935.9	HUMAN	P14618	Pyruvate kinase PKM		3	10.5	74.6	179000	GADFLVTEVENGGSLGSK	593.965
1	1.1	778	54	916.78	85.4	391000000	57935.9	HUMAN	P14618	Pyruvate kinase PKM		2	10.48	59.9	209000	LAPITSDPTEATAVGAVEASFK	1088.06
1	1.1	778	54	916.78	85.4	391000000	57935.9	HUMAN	P14618	Pyruvate kinase PKM		2	10.47	56.4	1230000	SVETLKEMIK	589.328
1	1.1	778	54	916.78	85.4	391000000	57935.9	HUMAN	P14618	Pyruvate kinase PKM		2	10.47	66.2	1020000	GDLGIEIPAEKVFLAQK	914.514
1	1.1	778	54	916.78	85.4	391000000	57935.9	HUMAN	P14618	Pyruvate kinase PKM		3	10.46	83.8	144000	VLGEKGKNIK	362.56
1	1.1	778	54	916.78	85.4	391000000	57935.9	HUMAN	P14618	Pyruvate kinase PKM		2	10.44	69	1170000	SVETLKEMIK	589.329
1	1.1	778	54	916.78	85.4	391000000	57935.9	HUMAN	P14618	Pyruvate kinase PKM		3	10.39	53.5	150000	LNFSHGTHEYHAETIK	628.639
1	1.1	778	54	916.78	85.4	391000000	57935.9	HUMAN	P14618	Pyruvate kinase PKM		3	10.38	64.5	98700	AEGSDVANAVLDGADcIMLSGETAKGDYPLEAVR	1165.55
1	1.1	778	54	916.78	85.4	391000000	57935.9	HUMAN	P14618	Pyruvate kinase PKM		4	10.37	67.7	230000	GFFKKGDVVIVLTGWRPGSGFTNTMR	718.385
1	1.1	778	54	916.78	85.4	391000000	57935.9	HUMAN	P14618	Pyruvate kinase PKM		2	10.36	67.7	199000	IISKIENHEGVR	697.89
1	1.1	778	54	916.78	85.4	391000000	57935.9	HUMAN	P14618	Pyruvate kinase PKM		4	10.36	73.9	321000	LNFSHGTHEYHAETIK	471.732
1	1.1	778	54	916.78	85.4	391000000	57935.9	HUMAN	P14618	Pyruvate kinase PKM		2	10.36	57.6	200000	IISKIENHEGVR	697.89
1	1.1	778	54	916.78	85.4	391000000	57935.9	HUMAN	P14618	Pyruvate kinase PKM		4	10.32	73.6	299000	KGVNLPGAAVDLPAVSEKDIQDLK	620.096
1	1.1	778	54	916.78	85.4	391000000	57935.9	HUMAN	P14618	Pyruvate kinase PKM		4	10.27	77.6	287000	GVNLPGAAVDLPAVSEKDIQDLKFGVEQDVDMVFASFIRK	1080.32
1	1.1	778	54	916.78	85.4	391000000	57935.9	HUMAN	P14618	Pyruvate kinase PKM		3	10.25	55.8	358000	VVEVGSKIYVDDGLISLQVK	721.074
1	1.1	778	54	916.78	85.4	391000000	57935.9	HUMAN	P14618	Pyruvate kinase PKM		6	10.23	61.8	275000	KGVNLPGAAVDLPAVSEKDIQDLKFGVEQDVDMVFASFIRK	741.898
1	1.1	778	54	916.78	85.4	391000000	57935.9	HUMAN	P14618	Pyruvate kinase PKM		3	10.22	58.2	241000	GSGTAEVELKK	373.54
1	1.1	778	54	916.78	85.4	391000000	57935.9	HUMAN	P14618	Pyruvate kinase PKM		2	10.21	68.3	244000	IISKIENHEGVR	697.89
1	1.1	778	54	916.78	85.4	391000000	57935.9	HUMAN	P14618	Pyruvate kinase PKM		2	10.21	66.9	1420000	NTGIIcTIGPASR	680.357
1	1.1	778	54	916.78	85.4	391000000	57935.9	HUMAN	P14618	Pyruvate kinase PKM		2	10.21	63.9	116000	GSGTAEVELKK	559.804
1	1.1	778	54	916.78	85.4	391000000	57935.9	HUMAN	P14618	Pyruvate kinase PKM		3	10.2	65.3	437000	TGLIKGSGTAEVELKK	544.317
1	1.1	778	54	916.78	85.4	391000000	57935.9	HUMAN	P14618	Pyruvate kinase PKM		4	10.18	58.7	371000	LNFSHGTHEYHAETIK	471.732
1	1.1	778	54	916.78	85.4	391000000	57935.9	HUMAN	P14618	Pyruvate kinase PKM		2	10.16	74.1	2840000	APIIAVTR	420.769
1	1.1	778	54	916.78	85.4	391000000	57935.9	HUMAN	P14618	Pyruvate kinase PKM		2	10.15	70.4	295000	MQHLIAR	434.745
1	1.1	778	54	916.78	85.4	391000000	57935.9	HUMAN	P14618	Pyruvate kinase PKM		4	10.1	68	699000	LNFSHGTHEYHAETIKNVR	564.035
1	1.1	778	54	916.78	85.4	391000000	57935.9	HUMAN	P14618	Pyruvate kinase PKM		3	10.07	57.5	15500	AEGSDVANAVLDGADcIMLSGETAKGDYPLEAVR	1165.56
1	1.1	778	54	916.78	85.4	391000000	57935.9	HUMAN	P14618	Pyruvate kinase PKM		3	10.05	59.1	920000	AGKPVIcATQMLESMIK	626.328
1	1.1	778	54	916.78	85.4	391000000	57935.9	HUMAN	P14618	Pyruvate kinase PKM		2	10	64.9	141000	GADFLVTEVENGGSLGSKK	954.487
1	1.1	778	54	916.78	85.4	391000000	57935.9	HUMAN	P14618	Pyruvate kinase PKM		3	9.98	67.3	27400	KASDVHEVR	347.523
1	1.1	778	54	916.78	85.4	391000000	57935.9	HUMAN	P14618	Pyruvate kinase PKM		2	9.97	59.7	1170000	SVETLKEMIK	589.329
1	1.1	778	54	916.78	85.4	391000000	57935.9	HUMAN	P14618	Pyruvate kinase PKM		2	9.94	62.2	290000	MQHLIAR	434.745
1	1.1	778	54	916.78	85.4	391000000	57935.9	HUMAN	P14618	Pyruvate kinase PKM		3	9.91	71.1	147000	NTGIIcTIGPASR	453.906
1	1.1	778	54	916.78	85.4	391000000	57935.9	HUMAN	P14618	Pyruvate kinase PKM		2	9.89	71.6	93200	GSGTAEVELKK	559.805
1	1.1	778	54	916.78	85.4	391000000	57935.9	HUMAN	P14618	Pyruvate kinase PKM		2	9.86	70.5	290000	MQHLIAR	434.745
1	1.1	778	54	916.78	85.4	391000000	57935.9	HUMAN	P14618	Pyruvate kinase PKM		2	9.85	69.8	288000	MQHLIAR	434.745
1	1.1	778	54	916.78	85.4	391000000	57935.9	HUMAN	P14618	Pyruvate kinase PKM		2	9.84	71.5	295000	MQHLIAR	434.745
1	1.1	778	54	916.78	85.4	391000000	57935.9	HUMAN	P14618	Pyruvate kinase PKM		2	9.82	69.2	1020000	GDLGIEIPAEKVFLAQK	914.514
1	1.1	778	54	916.78	85.4	391000000	57935.9	HUMAN	P14618	Pyruvate kinase PKM		4	9.81	59.5	497000	AGKPVIcATQMLESMIKKPRPTR	653.861
1	1.1	778	54	916.78	85.4	391000000	57935.9	HUMAN	P14618	Pyruvate kinase PKM		2	9.78	55.3	200000	IISKIENHEGVR	697.89
1	1.1	778	54	916.78	85.4	391000000	57935.9	HUMAN	P14618	Pyruvate kinase PKM		3	9.73	72.2	116000	KGVNLPGAAVDLPAVSEK	588.997
1	1.1	778	54	916.78	85.4	391000000	57935.9	HUMAN	P14618	Pyruvate kinase PKM		3	9.71	68.9	177000	GADFLVTEVENGGSLGSK	593.964
1	1.1	778	54	916.78	85.4	391000000	57935.9	HUMAN	P14618	Pyruvate kinase PKM		2	9.7	65.4	244000	IISKIENHEGVR	697.89
1	1.1	778	54	916.78	85.4	391000000	57935.9	HUMAN	P14618	Pyruvate kinase PKM		2	9.68	72.1	1030000	IYVDDGLISLQVK	731.91
1	1.1	778	54	916.78	85.4	391000000	57935.9	HUMAN	P14618	Pyruvate kinase PKM		4	9.62	55.1	287000	KGVNLPGAAVDLPAVSEKDIQDLKFGVEQDVDMVFASFIR	1080.32
1	1.1	778	54	916.78	85.4	391000000	57935.9	HUMAN	P14618	Pyruvate kinase PKM		5	9.62	65	174000	GFFKKGDVVIVLTGWRPGSGFTNTMR	574.909
1	1.1	778	54	916.78	85.4	391000000	57935.9	HUMAN	P14618	Pyruvate kinase PKM		2	9.61	63.8	1170000	SVETLKEMIK	589.329
1	1.1	778	54	916.78	85.4	391000000	57935.9	HUMAN	P14618	Pyruvate kinase PKM		2	9.57	61.2	1230000	SVETLKEMIK	589.328
1	1.1	778	54	916.78	85.4	391000000	57935.9	HUMAN	P14618	Pyruvate kinase PKM		6	9.57	50.9	172000	LNFSHGTHEYHAETIKNVR	376.36
1	1.1	778	54	916.78	85.4	391000000	57935.9	HUMAN	P14618	Pyruvate kinase PKM		3	9.54	55.4	11400	KASDVHEVRK	390.225
1	1.1	778	54	916.78	85.4	391000000	57935.9	HUMAN	P14618	Pyruvate kinase PKM		2	9.53	63.7	228000	QAHLYR	394.214
1	1.1	778	54	916.78	85.4	391000000	57935.9	HUMAN	P14618	Pyruvate kinase PKM		3	9.52	62.8	171000	GADFLVTEVENGGSLGSK	593.964
1	1.1	778	54	916.78	85.4	391000000	57935.9	HUMAN	P14618	Pyruvate kinase PKM		3	9.47	63	540000	TGLIKGSGTAEVELKK	544.317
1	1.1	778	54	916.78	85.4	391000000	57935.9	HUMAN	P14618	Pyruvate kinase PKM		2	9.46	69.4	324000	qAHLYR	385.701
1	1.1	778	54	916.78	85.4	391000000	57935.9	HUMAN	P14618	Pyruvate kinase PKM		4	9.43	59	298000	KGVNLPGAAVDLPAVSEKDIQDLKFGVEQDVDMVFASFIR	1080.32
1	1.1	778	54	916.78	85.4	391000000	57935.9	HUMAN	P14618	Pyruvate kinase PKM		2	9.42	63.9	1230000	SVETLKEMIK	589.328
1	1.1	778	54	916.78	85.4	391000000	57935.9	HUMAN	P14618	Pyruvate kinase PKM		4	9.41	61.3	371000	LNFSHGTHEYHAETIK	471.732
1	1.1	778	54	916.78	85.4	391000000	57935.9	HUMAN	P14618	Pyruvate kinase PKM		3	9.38	56	241000	GSGTAEVELKK	373.54
1	1.1	778	54	916.78	85.4	391000000	57935.9	HUMAN	P14618	Pyruvate kinase PKM		2	9.36	54.3	330000	qAHLYR	385.701
1	1.1	778	54	916.78	85.4	391000000	57935.9	HUMAN	P14618	Pyruvate kinase PKM		4	9.35	63.8	612000	LNFSHGTHEYHAETIKNVR	564.035
1	1.1	778	54	916.78	85.4	391000000	57935.9	HUMAN	P14618	Pyruvate kinase PKM		2	9.34	60.2	492000	AGKPVIcATQMLESMIK	938.987
1	1.1	778	54	916.78	85.4	391000000	57935.9	HUMAN	P14618	Pyruvate kinase PKM		3	9.33	61.6	37800	ASDVHEVRK	347.522
1	1.1	778	54	916.78	85.4	391000000	57935.9	HUMAN	P14618	Pyruvate kinase PKM		3	9.33	63.7	42600	KASDVHEVR	347.521
1	1.1	778	54	916.78	85.4	391000000	57935.9	HUMAN	P14618	Pyruvate kinase PKM		3	9.33	56.6	259000	LNFSHGTHEYHAETIKNVR	751.709
1	1.1	778	54	916.78	85.4	391000000	57935.9	HUMAN	P14618	Pyruvate kinase PKM		2	9.33	67.1	1250000	SVETLKEMIK	589.329
1	1.1	778	54	916.78	85.4	391000000	57935.9	HUMAN	P14618	Pyruvate kinase PKM		3	9.31	57.3	401000	TGLIKGSGTAEVELKK	544.317
1	1.1	778	54	916.78	85.4	391000000	57935.9	HUMAN	P14618	Pyruvate kinase PKM		2	9.3	69.5	345000	QAHLYR	394.214
1	1.1	778	54	916.78	85.4	391000000	57935.9	HUMAN	P14618	Pyruvate kinase PKM		4	9.3	74.9	1140000	IISKIENHEGVR	349.45
1	1.1	778	54	916.78	85.4	391000000	57935.9	HUMAN	P14618	Pyruvate kinase PKM		2	9.29	66.1	125000	GADFLVTEVENGGSLGSKK	954.486
1	1.1	778	54	916.78	85.4	391000000	57935.9	HUMAN	P14618	Pyruvate kinase PKM		3	9.28	78.5	1180000	IISKIENHEGVR	465.598
1	1.1	778	54	916.78	85.4	391000000	57935.9	HUMAN	P14618	Pyruvate kinase PKM		2	9.28	61.2	895000	GDLGIEIPAEKVFLAQK	914.514
1	1.1	778	54	916.78	85.4	391000000	57935.9	HUMAN	P14618	Pyruvate kinase PKM		2	9.25	58.5	1030000	IYVDDGLISLQVK	731.91
1	1.1	778	54	916.78	85.4	391000000	57935.9	HUMAN	P14618	Pyruvate kinase PKM		2	9.23	64.5	1170000	SVETLKEMIK	589.329
1	1.1	778	54	916.78	85.4	391000000	57935.9	HUMAN	P14618	Pyruvate kinase PKM		4	9.23	76.1	78200	IISKIENHEGVRR	388.476
1	1.1	778	54	916.78	85.4	391000000	57935.9	HUMAN	P14618	Pyruvate kinase PKM		5	9.19	59.5	910000	LNFSHGTHEYHAETIKNVR	451.431
1	1.1	778	54	916.78	85.4	391000000	57935.9	HUMAN	P14618	Pyruvate kinase PKM		2	9.14	62.8	1170000	SVETLKEMIK	589.329
1	1.1	778	54	916.78	85.4	391000000	57935.9	HUMAN	P14618	Pyruvate kinase PKM		2	9.13	57.5	1020000	GDLGIEIPAEKVFLAQK	914.514
1	1.1	778	54	916.78	85.4	391000000	57935.9	HUMAN	P14618	Pyruvate kinase PKM		3	9.11	70.9	56100	KGVNLPGAAVDLPAVSEK	589
1	1.1	778	54	916.78	85.4	391000000	57935.9	HUMAN	P14618	Pyruvate kinase PKM		3	9.1	57.6	37800	KASDVHEVR	347.52
1	1.1	778	54	916.78	85.4	391000000	57935.9	HUMAN	P14618	Pyruvate kinase PKM		2	9.1	62.5	798000	GDLGIEIPAEKVFLAQK	914.514
1	1.1	778	54	916.78	85.4	391000000	57935.9	HUMAN	P14618	Pyruvate kinase PKM		3	9.07	76.6	148000	IYVDDGLISLQVK	488.276
1	1.1	778	54	916.78	85.4	391000000	57935.9	HUMAN	P14618	Pyruvate kinase PKM		2	9.05	63.7	895000	GDLGIEIPAEKVFLAQK	914.514
1	1.1	778	54	916.78	85.4	391000000	57935.9	HUMAN	P14618	Pyruvate kinase PKM		2	9.04	59.3	82400	FGVEQDVDMVFASFIR	930.454
1	1.1	778	54	916.78	85.4	391000000	57935.9	HUMAN	P14618	Pyruvate kinase PKM		3	9	56.8	98700	AEGSDVANAVLDGADcIMLSGETAKGDYPLEAVR	1165.55
1	1.1	778	54	916.78	85.4	391000000	57935.9	HUMAN	P14618	Pyruvate kinase PKM		4	9	75.1	67400	IISKIENHEGVRR	388.474
1	1.1	778	54	916.78	85.4	391000000	57935.9	HUMAN	P14618	Pyruvate kinase PKM		4	9	69.2	370000	GVNLPGAAVDLPAVSEKDIQDLKFGVEQDVDMVFASFIR	1048.29
1	1.1	778	54	916.78	85.4	391000000	57935.9	HUMAN	P14618	Pyruvate kinase PKM		3	8.99	52.2	248000	GSGTAEVELKK	373.54
1	1.1	778	54	916.78	85.4	391000000	57935.9	HUMAN	P14618	Pyruvate kinase PKM		3	8.99	58.1	491000	EAEAAIYHLQLFEELRR	696.7
1	1.1	778	54	916.78	85.4	391000000	57935.9	HUMAN	P14618	Pyruvate kinase PKM		2	8.98	64.7	288000	MQHLIAR	434.745
1	1.1	778	54	916.78	85.4	391000000	57935.9	HUMAN	P14618	Pyruvate kinase PKM		3	8.95	61.2	401000	TGLIKGSGTAEVELKK	544.317
1	1.1	778	54	916.78	85.4	391000000	57935.9	HUMAN	P14618	Pyruvate kinase PKM		3	8.93	61.4	329000	VVEVGSKIYVDDGLISLQVK	721.075
1	1.1	778	54	916.78	85.4	391000000	57935.9	HUMAN	P14618	Pyruvate kinase PKM		2	8.91	57.8	1250000	SVETLKEMIK	589.329
1	1.1	778	54	916.78	85.4	391000000	57935.9	HUMAN	P14618	Pyruvate kinase PKM		4	8.88	63	341000	KGVNLPGAAVDLPAVSEKDIQDLKFGVEQDVDMVFASFIR	1080.31
1	1.1	778	54	916.78	85.4	391000000	57935.9	HUMAN	P14618	Pyruvate kinase PKM		4	8.87	75.5	67400	IISKIENHEGVRR	388.476
1	1.1	778	54	916.78	85.4	391000000	57935.9	HUMAN	P14618	Pyruvate kinase PKM		4	8.86	62.9	98400	GFFKKGDVVIVLTGWRPGSGFTNTMR	718.384
1	1.1	778	54	916.78	85.4	391000000	57935.9	HUMAN	P14618	Pyruvate kinase PKM		2	8.82	59.8	325000	QAHLYR	394.214
1	1.1	778	54	916.78	85.4	391000000	57935.9	HUMAN	P14618	Pyruvate kinase PKM		2	8.74	64.9	895000	GDLGIEIPAEKVFLAQK	914.514
1	1.1	778	54	916.78	85.4	391000000	57935.9	HUMAN	P14618	Pyruvate kinase PKM		2	8.73	69	786000	APIIAVTRNPQTAR	754.438
1	1.1	778	54	916.78	85.4	391000000	57935.9	HUMAN	P14618	Pyruvate kinase PKM		3	8.73	60.3	126000	KGVNLPGAAVDLPAVSEKDIQDLK	826.458
1	1.1	778	54	916.78	85.4	391000000	57935.9	HUMAN	P14618	Pyruvate kinase PKM		2	8.71	48.4	12900	KASDVHEVRK	584.83
1	1.1	778	54	916.78	85.4	391000000	57935.9	HUMAN	P14618	Pyruvate kinase PKM		2	8.71	56.7	485000	AGKPVIcATQMLESMIK	938.986
1	1.1	778	54	916.78	85.4	391000000	57935.9	HUMAN	P14618	Pyruvate kinase PKM		3	8.69	64	401000	TGLIKGSGTAEVELKK	544.317
1	1.1	778	54	916.78	85.4	391000000	57935.9	HUMAN	P14618	Pyruvate kinase PKM		2	8.66	62.4	95800	qAHLYR	385.702
1	1.1	778	54	916.78	85.4	391000000	57935.9	HUMAN	P14618	Pyruvate kinase PKM		2	8.64	63.1	1020000	GDLGIEIPAEKVFLAQK	914.514
1	1.1	778	54	916.78	85.4	391000000	57935.9	HUMAN	P14618	Pyruvate kinase PKM		2	8.62	58.3	889000	IYVDDGLISLQVK	731.909
1	1.1	778	54	916.78	85.4	391000000	57935.9	HUMAN	P14618	Pyruvate kinase PKM		3	8.62	45.5	259000	LNFSHGTHEYHAETIKNVR	751.709
1	1.1	778	54	916.78	85.4	391000000	57935.9	HUMAN	P14618	Pyruvate kinase PKM		4	8.6	56.1	287000	KGVNLPGAAVDLPAVSEKDIQDLKFGVEQDVDMVFASFIR	1080.32
1	1.1	778	54	916.78	85.4	391000000	57935.9	HUMAN	P14618	Pyruvate kinase PKM		2	8.59	63.5	623000	AGKPVIcATQMLESMIK	938.987
1	1.1	778	54	916.78	85.4	391000000	57935.9	HUMAN	P14618	Pyruvate kinase PKM		3	8.59	63.6	192000	KGVNLPGAAVDLPAVSEKDIQDLK	826.458
1	1.1	778	54	916.78	85.4	391000000	57935.9	HUMAN	P14618	Pyruvate kinase PKM		3	8.56	61.9	144000	LNFSHGTHEYHAETIK	628.639
1	1.1	778	54	916.78	85.4	391000000	57935.9	HUMAN	P14618	Pyruvate kinase PKM		2	8.54	62.6	345000	QAHLYR	394.214
1	1.1	778	54	916.78	85.4	391000000	57935.9	HUMAN	P14618	Pyruvate kinase PKM		3	8.53	58.8	1600000	GDLGIEIPAEKVFLAQK	610.013
1	1.1	778	54	916.78	85.4	391000000	57935.9	HUMAN	P14618	Pyruvate kinase PKM		2	8.52	69.6	60100	GVNLPGAAVDLPAVSEK	818.948
1	1.1	778	54	916.78	85.4	391000000	57935.9	HUMAN	P14618	Pyruvate kinase PKM		2	8.49	57.2	623000	AGKPVIcATQMLESMIK	938.987
1	1.1	778	54	916.78	85.4	391000000	57935.9	HUMAN	P14618	Pyruvate kinase PKM		3	8.49	57.4	501000	EAEAAIYHLQLFEELRR	696.701
1	1.1	778	54	916.78	85.4	391000000	57935.9	HUMAN	P14618	Pyruvate kinase PKM		2	8.47	61.9	798000	GDLGIEIPAEKVFLAQK	914.514
1	1.1	778	54	916.78	85.4	391000000	57935.9	HUMAN	P14618	Pyruvate kinase PKM		4	8.45	56.9	341000	KGVNLPGAAVDLPAVSEKDIQDLKFGVEQDVDMVFASFIR	1080.31
1	1.1	778	54	916.78	85.4	391000000	57935.9	HUMAN	P14618	Pyruvate kinase PKM		2	8.41	53.7	89000	SGMNVAR	367.684
1	1.1	778	54	916.78	85.4	391000000	57935.9	HUMAN	P14618	Pyruvate kinase PKM		2	8.38	59.5	623000	AGKPVIcATQMLESMIK	938.987
1	1.1	778	54	916.78	85.4	391000000	57935.9	HUMAN	P14618	Pyruvate kinase PKM		2	8.36	51.9	215000	QAHLYR	394.214
1	1.1	778	54	916.78	85.4	391000000	57935.9	HUMAN	P14618	Pyruvate kinase PKM		3	8.35	60.5	29200	KVLGEKGKNIK	405.26
1	1.1	778	54	916.78	85.4	391000000	57935.9	HUMAN	P14618	Pyruvate kinase PKM		4	8.32	64.4	116000	QKGADFLVTEVENGGSLGSKK	541.79
1	1.1	778	54	916.78	85.4	391000000	57935.9	HUMAN	P14618	Pyruvate kinase PKM		3	8.32	50.2	102000	LAPITSDPTEATAVGAVEASFK	725.712
1	1.1	778	54	916.78	85.4	391000000	57935.9	HUMAN	P14618	Pyruvate kinase PKM		2	8.32	60.4	67800	qAHLYR	385.701
1	1.1	778	54	916.78	85.4	391000000	57935.9	HUMAN	P14618	Pyruvate kinase PKM		2	8.31	53.4	623000	AGKPVIcATQMLESMIK	938.987
1	1.1	778	54	916.78	85.4	391000000	57935.9	HUMAN	P14618	Pyruvate kinase PKM		2	8.3	65.4	250000	QAHLYR	394.214
1	1.1	778	54	916.78	85.4	391000000	57935.9	HUMAN	P14618	Pyruvate kinase PKM		3	8.26	52.1	150000	LNFSHGTHEYHAETIK	628.639
1	1.1	778	54	916.78	85.4	391000000	57935.9	HUMAN	P14618	Pyruvate kinase PKM		2	8.26	73.8	710000	APIIAVTRNPQTAR	754.438
1	1.1	778	54	916.78	85.4	391000000	57935.9	HUMAN	P14618	Pyruvate kinase PKM		2	8.24	52.4	244000	IISKIENHEGVR	697.89
1	1.1	778	54	916.78	85.4	391000000	57935.9	HUMAN	P14618	Pyruvate kinase PKM		6	8.24	55.6	283000	AGKPVIcATQMLESMIKKPRPTR	436.244
1	1.1	778	54	916.78	85.4	391000000	57935.9	HUMAN	P14618	Pyruvate kinase PKM		4	8.2	53.4	484000	AGKPVIcATQMLESMIKKPRPTR	653.862
1	1.1	778	54	916.78	85.4	391000000	57935.9	HUMAN	P14618	Pyruvate kinase PKM		2	8.2	56.9	220000	QAHLYR	394.214
1	1.1	778	54	916.78	85.4	391000000	57935.9	HUMAN	P14618	Pyruvate kinase PKM		2	8.15	56.5	64000	qAHLYR	385.701
1	1.1	778	54	916.78	85.4	391000000	57935.9	HUMAN	P14618	Pyruvate kinase PKM		4	8.04	58.8	592000	AGKPVIcATQMLESMIKKPRPTR	653.86
1	1.1	778	54	916.78	85.4	391000000	57935.9	HUMAN	P14618	Pyruvate kinase PKM		2	8.03	63.9	295000	MQHLIAR	434.745
1	1.1	778	54	916.78	85.4	391000000	57935.9	HUMAN	P14618	Pyruvate kinase PKM		2	8.03	52.5	176000	LAPITSDPTEATAVGAVEASFK	1088.06
1	1.1	778	54	916.78	85.4	391000000	57935.9	HUMAN	P14618	Pyruvate kinase PKM		2	8.02	52.6	247000	QAHLYR	394.214
1	1.1	778	54	916.78	85.4	391000000	57935.9	HUMAN	P14618	Pyruvate kinase PKM		2	7.99	59.2	374000	qAHLYR	385.701
1	1.1	778	54	916.78	85.4	391000000	57935.9	HUMAN	P14618	Pyruvate kinase PKM		4	7.98	53.3	146000	GIFPVLcKDPVQEAWAEDVDLRVNFAMNVGK	880.197
1	1.1	778	54	916.78	85.4	391000000	57935.9	HUMAN	P14618	Pyruvate kinase PKM		4	7.95	60.7	666000	LNFSHGTHEYHAETIKNVR	564.035
1	1.1	778	54	916.78	85.4	391000000	57935.9	HUMAN	P14618	Pyruvate kinase PKM		5	7.83	57.7	92100	IISKIENHEGVRRFDEILEASDGIMVAR	640.346
1	1.1	778	54	916.78	85.4	391000000	57935.9	HUMAN	P14618	Pyruvate kinase PKM		2	7.83	55.3	67800	qAHLYR	385.701
1	1.1	778	54	916.78	85.4	391000000	57935.9	HUMAN	P14618	Pyruvate kinase PKM		2	7.82	59.4	112000	GSGTAEVELKK	559.805
1	1.1	778	54	916.78	85.4	391000000	57935.9	HUMAN	P14618	Pyruvate kinase PKM		3	7.82	72	28800	IENHEGVR	318.498
1	1.1	778	54	916.78	85.4	391000000	57935.9	HUMAN	P14618	Pyruvate kinase PKM		3	7.82	67.5	185000	IYVDDGLISLQVKQK	573.66
1	1.1	778	54	916.78	85.4	391000000	57935.9	HUMAN	P14618	Pyruvate kinase PKM		4	7.81	53.8	699000	LNFSHGTHEYHAETIKNVR	564.035
1	1.1	778	54	916.78	85.4	391000000	57935.9	HUMAN	P14618	Pyruvate kinase PKM		3	7.81	56	175000	ITLDNAYMEKcDENILWLDYKNIcK	1054.83
1	1.1	778	54	916.78	85.4	391000000	57935.9	HUMAN	P14618	Pyruvate kinase PKM		2	7.81	54.6	116000	GSGTAEVELKK	559.804
1	1.1	778	54	916.78	85.4	391000000	57935.9	HUMAN	P14618	Pyruvate kinase PKM		2	7.8	63.7	264000	QAHLYR	394.214
1	1.1	778	54	916.78	85.4	391000000	57935.9	HUMAN	P14618	Pyruvate kinase PKM		5	7.8	69.8	71000	IISKIENHEGVRRFDEILEASDGIMVAR	640.344
1	1.1	778	54	916.78	85.4	391000000	57935.9	HUMAN	P14618	Pyruvate kinase PKM		3	7.8	48.7	15500	AEGSDVANAVLDGADcIMLSGETAKGDYPLEAVR	1165.56
1	1.1	778	54	916.78	85.4	391000000	57935.9	HUMAN	P14618	Pyruvate kinase PKM		2	7.76	59.3	199000	IISKIENHEGVR	697.89
1	1.1	778	54	916.78	85.4	391000000	57935.9	HUMAN	P14618	Pyruvate kinase PKM		2	7.74	63.7	290000	MQHLIAR	434.745
1	1.1	778	54	916.78	85.4	391000000	57935.9	HUMAN	P14618	Pyruvate kinase PKM		3	7.69	48.9	150000	LNFSHGTHEYHAETIK	628.636
1	1.1	778	54	916.78	85.4	391000000	57935.9	HUMAN	P14618	Pyruvate kinase PKM		2	7.68	58.3	623000	AGKPVIcATQMLESMIK	938.971
1	1.1	778	54	916.78	85.4	391000000	57935.9	HUMAN	P14618	Pyruvate kinase PKM		2	7.67	46.5	46200	VLGEKGKNIK	543.336
1	1.1	778	54	916.78	85.4	391000000	57935.9	HUMAN	P14618	Pyruvate kinase PKM		4	7.66	68	321000	LNFSHGTHEYHAETIK	471.732
1	1.1	778	54	916.78	85.4	391000000	57935.9	HUMAN	P14618	Pyruvate kinase PKM		2	7.65	47.9	94100	qAHLYR	385.702
1	1.1	778	54	916.78	85.4	391000000	57935.9	HUMAN	P14618	Pyruvate kinase PKM		3	7.65	54.9	223000	KGDVVIVLTGWRPGSGFTNTMR	797.76
1	1.1	778	54	916.78	85.4	391000000	57935.9	HUMAN	P14618	Pyruvate kinase PKM		2	7.64	57.2	345000	QAHLYR	394.214
1	1.1	778	54	916.78	85.4	391000000	57935.9	HUMAN	P14618	Pyruvate kinase PKM		2	7.64	49	114000	TGLIKGSGTAEVELKK	815.971
1	1.1	778	54	916.78	85.4	391000000	57935.9	HUMAN	P14618	Pyruvate kinase PKM		2	7.62	61.5	131000	GADFLVTEVENGGSLGSKK	954.488
1	1.1	778	54	916.78	85.4	391000000	57935.9	HUMAN	P14618	Pyruvate kinase PKM		2	7.59	56.2	141000	GADFLVTEVENGGSLGSKK	954.487
1	1.1	778	54	916.78	85.4	391000000	57935.9	HUMAN	P14618	Pyruvate kinase PKM		4	7.58	46.2	341000	KGVNLPGAAVDLPAVSEKDIQDLKFGVEQDVDMVFASFIR	1080.31
1	1.1	778	54	916.78	85.4	391000000	57935.9	HUMAN	P14618	Pyruvate kinase PKM		3	7.58	59.7	134000	LNFSHGTHEYHAETIK	628.638
1	1.1	778	54	916.78	85.4	391000000	57935.9	HUMAN	P14618	Pyruvate kinase PKM		5	7.56	65	874000	AGKPVIcATQMLESMIKKPRPTR	523.29
1	1.1	778	54	916.78	85.4	391000000	57935.9	HUMAN	P14618	Pyruvate kinase PKM		2	7.55	51.5	112000	GSGTAEVELKK	559.805
1	1.1	778	54	916.78	85.4	391000000	57935.9	HUMAN	P14618	Pyruvate kinase PKM		2	7.5	52.2	112000	QKGADFLVTEVENGGSLGSK	1018.52
1	1.1	778	54	916.78	85.4	391000000	57935.9	HUMAN	P14618	Pyruvate kinase PKM		5	7.42	48.3	39400	LNFSHGTHEYHAETIK	377.587
1	1.1	778	54	916.78	85.4	391000000	57935.9	HUMAN	P14618	Pyruvate kinase PKM		2	7.4	54.1	492000	AGKPVIcATQMLESMIK	938.987
1	1.1	778	54	916.78	85.4	391000000	57935.9	HUMAN	P14618	Pyruvate kinase PKM		2	7.4	55	288000	MQHLIAR	434.745
1	1.1	778	54	916.78	85.4	391000000	57935.9	HUMAN	P14618	Pyruvate kinase PKM		3	7.4	54.5	126000	KGVNLPGAAVDLPAVSEKDIQDLK	826.458
1	1.1	778	54	916.78	85.4	391000000	57935.9	HUMAN	P14618	Pyruvate kinase PKM		3	7.39	62.6	111000	VLGEKGKNIK	362.562
1	1.1	778	54	916.78	85.4	391000000	57935.9	HUMAN	P14618	Pyruvate kinase PKM		2	7.39	58.2	1020000	GDLGIEIPAEKVFLAQK	914.515
1	1.1	778	54	916.78	85.4	391000000	57935.9	HUMAN	P14618	Pyruvate kinase PKM		2	7.39	60.5	330000	qAHLYR	385.701
1	1.1	778	54	916.78	85.4	391000000	57935.9	HUMAN	P14618	Pyruvate kinase PKM		3	7.38	62.7	228000	KGVNLPGAAVDLPAVSEKDIQDLK	826.46
1	1.1	778	54	916.78	85.4	391000000	57935.9	HUMAN	P14618	Pyruvate kinase PKM		2	7.38	53.9	345000	QAHLYR	394.214
1	1.1	778	54	916.78	85.4	391000000	57935.9	HUMAN	P14618	Pyruvate kinase PKM		2	7.36	50.5	36100	VLGEKGKNIK	543.34
1	1.1	778	54	916.78	85.4	391000000	57935.9	HUMAN	P14618	Pyruvate kinase PKM		2	7.34	55.1	93200	GSGTAEVELKK	559.805
1	1.1	778	54	916.78	85.4	391000000	57935.9	HUMAN	P14618	Pyruvate kinase PKM		2	7.33	56.4	93200	GSGTAEVELKK	559.805
1	1.1	778	54	916.78	85.4	391000000	57935.9	HUMAN	P14618	Pyruvate kinase PKM		3	7.32	55.5	301000	GSGTAEVELKK	373.541
1	1.1	778	54	916.78	85.4	391000000	57935.9	HUMAN	P14618	Pyruvate kinase PKM		2	7.28	54.7	3050000	APIIAVTR	420.767
1	1.1	778	54	916.78	85.4	391000000	57935.9	HUMAN	P14618	Pyruvate kinase PKM		3	7.28	55.7	920000	AGKPVIcATQMLESMIK	626.328
1	1.1	778	54	916.78	85.4	391000000	57935.9	HUMAN	P14618	Pyruvate kinase PKM		2	7.24	53.7	889000	IYVDDGLISLQVK	731.909
1	1.1	778	54	916.78	85.4	391000000	57935.9	HUMAN	P14618	Pyruvate kinase PKM		4	7.23	59.4	287000	KGVNLPGAAVDLPAVSEKDIQDLKFGVEQDVDMVFASFIR	1080.32
1	1.1	778	54	916.78	85.4	391000000	57935.9	HUMAN	P14618	Pyruvate kinase PKM		2	7.22	61.3	95800	qAHLYR	385.702
1	1.1	778	54	916.78	85.4	391000000	57935.9	HUMAN	P14618	Pyruvate kinase PKM		2	7.22	59.4	895000	GDLGIEIPAEKVFLAQK	914.514
1	1.1	778	54	916.78	85.4	391000000	57935.9	HUMAN	P14618	Pyruvate kinase PKM		2	7.22	56.6	200000	IISKIENHEGVR	697.89
1	1.1	778	54	916.78	85.4	391000000	57935.9	HUMAN	P14618	Pyruvate kinase PKM		2	7.21	64.2	67800	qAHLYR	385.701
1	1.1	778	54	916.78	85.4	391000000	57935.9	HUMAN	P14618	Pyruvate kinase PKM		2	7.17	49	485000	AGKPVIcATQMLESMIK	938.986
1	1.1	778	54	916.78	85.4	391000000	57935.9	HUMAN	P14618	Pyruvate kinase PKM		2	7.16	57.1	69700	qAHLYR	385.701
1	1.1	778	54	916.78	85.4	391000000	57935.9	HUMAN	P14618	Pyruvate kinase PKM		3	7.15	67.7	33200	IENHEGVR	318.499
1	1.1	778	54	916.78	85.4	391000000	57935.9	HUMAN	P14618	Pyruvate kinase PKM		3	7.12	50.4	279000	KGDVVIVLTGWRPGSGFTNTMR	797.758
1	1.1	778	54	916.78	85.4	391000000	57935.9	HUMAN	P14618	Pyruvate kinase PKM		4	7.1	50	327000	KGVNLPGAAVDLPAVSEKDIQDLKFGVEQDVDMVFASFIR	1080.31
1	1.1	778	54	916.78	85.4	391000000	57935.9	HUMAN	P14618	Pyruvate kinase PKM		2	7.07	49.3	492000	AGKPVIcATQMLESMIK	938.987
1	1.1	778	54	916.78	85.4	391000000	57935.9	HUMAN	P14618	Pyruvate kinase PKM		2	7.04	50	69700	qAHLYR	385.701
1	1.1	778	54	916.78	85.4	391000000	57935.9	HUMAN	P14618	Pyruvate kinase PKM		2	7.03	55	95800	qAHLYR	385.702
1	1.1	778	54	916.78	85.4	391000000	57935.9	HUMAN	P14618	Pyruvate kinase PKM		4	7.03	61	98400	GFFKKGDVVIVLTGWRPGSGFTNTMR	718.384
1	1.1	778	54	916.78	85.4	391000000	57935.9	HUMAN	P14618	Pyruvate kinase PKM		2	7	42.2	12300	GDYPLEAVR	510.265
1	1.1	778	54	916.78	85.4	391000000	57935.9	HUMAN	P14618	Pyruvate kinase PKM		3	6.98	58.5	126000	KGVNLPGAAVDLPAVSEKDIQDLK	826.458
1	1.1	778	54	916.78	85.4	391000000	57935.9	HUMAN	P14618	Pyruvate kinase PKM		3	6.98	64.6	202000	IYVDDGLISLQVK	488.277
1	1.1	778	54	916.78	85.4	391000000	57935.9	HUMAN	P14618	Pyruvate kinase PKM		3	6.98	48.4	1740000	APIIAVTRNPQTAR	503.295
1	1.1	778	54	916.78	85.4	391000000	57935.9	HUMAN	P14618	Pyruvate kinase PKM		2	6.95	57.2	250000	QAHLYR	394.214
1	1.1	778	54	916.78	85.4	391000000	57935.9	HUMAN	P14618	Pyruvate kinase PKM		3	6.92	59.3	296000	QKGADFLVTEVENGGSLGSK	679.349
1	1.1	778	54	916.78	85.4	391000000	57935.9	HUMAN	P14618	Pyruvate kinase PKM		2	6.9	47.3	492000	AGKPVIcATQMLESMIK	938.987
1	1.1	778	54	916.78	85.4	391000000	57935.9	HUMAN	P14618	Pyruvate kinase PKM		3	6.88	67.9	111000	VLGEKGKNIK	362.564
1	1.1	778	54	916.78	85.4	391000000	57935.9	HUMAN	P14618	Pyruvate kinase PKM		2	6.88	60	196000	QAHLYR	394.214
1	1.1	778	54	916.78	85.4	391000000	57935.9	HUMAN	P14618	Pyruvate kinase PKM		3	6.85	48.7	237000	KGDVVIVLTGWRPGSGFTNTMR	797.757
1	1.1	778	54	916.78	85.4	391000000	57935.9	HUMAN	P14618	Pyruvate kinase PKM		2	6.85	50.6	330000	qAHLYR	385.701
1	1.1	778	54	916.78	85.4	391000000	57935.9	HUMAN	P14618	Pyruvate kinase PKM		2	6.84	51	117000	QKGADFLVTEVENGGSLGSK	1018.52
1	1.1	778	54	916.78	85.4	391000000	57935.9	HUMAN	P14618	Pyruvate kinase PKM		2	6.79	59.2	69700	qAHLYR	385.701
1	1.1	778	54	916.78	85.4	391000000	57935.9	HUMAN	P14618	Pyruvate kinase PKM		2	6.79	37.2	209000	LAPITSDPTEATAVGAVEASFK	1088.06
1	1.1	778	54	916.78	85.4	391000000	57935.9	HUMAN	P14618	Pyruvate kinase PKM		2	6.77	58.5	69700	qAHLYR	385.701
1	1.1	778	54	916.78	85.4	391000000	57935.9	HUMAN	P14618	Pyruvate kinase PKM		3	6.77	67.2	27400	ASDVHEVRK	347.523
1	1.1	778	54	916.78	85.4	391000000	57935.9	HUMAN	P14618	Pyruvate kinase PKM		3	6.75	64.4	26600	IYVDDGLISLQVKQK	573.66
1	1.1	778	54	916.78	85.4	391000000	57935.9	HUMAN	P14618	Pyruvate kinase PKM		3	6.72	50.8	144000	LNFSHGTHEYHAETIK	628.639
1	1.1	778	54	916.78	85.4	391000000	57935.9	HUMAN	P14618	Pyruvate kinase PKM		3	6.71	55.3	1180000	IISKIENHEGVR	465.596
1	1.1	778	54	916.78	85.4	391000000	57935.9	HUMAN	P14618	Pyruvate kinase PKM		3	6.69	56	1680000	APIIAVTRNPQTAR	503.302
1	1.1	778	54	916.78	85.4	391000000	57935.9	HUMAN	P14618	Pyruvate kinase PKM		2	6.68	53.7	334000	QAHLYR	394.214
1	1.1	778	54	916.78	85.4	391000000	57935.9	HUMAN	P14618	Pyruvate kinase PKM		2	6.63	56.8	116000	GSGTAEVELKK	559.804
1	1.1	778	54	916.78	85.4	391000000	57935.9	HUMAN	P14618	Pyruvate kinase PKM		2	6.6	50.2	93200	GSGTAEVELKK	559.805
1	1.1	778	54	916.78	85.4	391000000	57935.9	HUMAN	P14618	Pyruvate kinase PKM		2	6.6	48.2	183000	QAHLYR	394.214
1	1.1	778	54	916.78	85.4	391000000	57935.9	HUMAN	P14618	Pyruvate kinase PKM		3	6.59	48.1	214000	LAPITSDPTEATAVGAVEASFK	725.712
1	1.1	778	54	916.78	85.4	391000000	57935.9	HUMAN	P14618	Pyruvate kinase PKM		2	6.55	50.7	250000	QAHLYR	394.214
1	1.1	778	54	916.78	85.4	391000000	57935.9	HUMAN	P14618	Pyruvate kinase PKM		2	6.54	43.9	77100	FGVEQDVDMVFASFIR	930.453
1	1.1	778	54	916.78	85.4	391000000	57935.9	HUMAN	P14618	Pyruvate kinase PKM		2	6.54	56.2	67800	qAHLYR	385.701
1	1.1	778	54	916.78	85.4	391000000	57935.9	HUMAN	P14618	Pyruvate kinase PKM		3	6.53	64.1	125000	KGVNLPGAAVDLPAVSEK	589
1	1.1	778	54	916.78	85.4	391000000	57935.9	HUMAN	P14618	Pyruvate kinase PKM		2	6.52	45.9	30400	VLGEKGKNIK	543.337
1	1.1	778	54	916.78	85.4	391000000	57935.9	HUMAN	P14618	Pyruvate kinase PKM		3	6.51	60.8	42600	ASDVHEVRK	347.523
1	1.1	778	54	916.78	85.4	391000000	57935.9	HUMAN	P14618	Pyruvate kinase PKM		3	6.51	51	264000	LNFSHGTHEYHAETIKNVR	751.709
1	1.1	778	54	916.78	85.4	391000000	57935.9	HUMAN	P14618	Pyruvate kinase PKM		2	6.49	58.9	250000	QAHLYR	394.214
1	1.1	778	54	916.78	85.4	391000000	57935.9	HUMAN	P14618	Pyruvate kinase PKM		3	6.47	50.3	401000	TGLIKGSGTAEVELKK	544.317
1	1.1	778	54	916.78	85.4	391000000	57935.9	HUMAN	P14618	Pyruvate kinase PKM		2	6.47	51	67800	qAHLYR	385.701
1	1.1	778	54	916.78	85.4	391000000	57935.9	HUMAN	P14618	Pyruvate kinase PKM		2	6.44	54.2	345000	QAHLYR	394.214
1	1.1	778	54	916.78	85.4	391000000	57935.9	HUMAN	P14618	Pyruvate kinase PKM		2	6.38	55.1	66200	qAHLYR	385.701
1	1.1	778	54	916.78	85.4	391000000	57935.9	HUMAN	P14618	Pyruvate kinase PKM		2	6.38	50.5	228000	QAHLYR	394.214
1	1.1	778	54	916.78	85.4	391000000	57935.9	HUMAN	P14618	Pyruvate kinase PKM		2	6.37	64.1	290000	MQHLIAR	434.745
1	1.1	778	54	916.78	85.4	391000000	57935.9	HUMAN	P14618	Pyruvate kinase PKM		2	6.35	50.5	324000	qAHLYR	385.701
1	1.1	778	54	916.78	85.4	391000000	57935.9	HUMAN	P14618	Pyruvate kinase PKM		3	6.33	40.8	223000	KGDVVIVLTGWRPGSGFTNTMR	797.759
1	1.1	778	54	916.78	85.4	391000000	57935.9	HUMAN	P14618	Pyruvate kinase PKM		3	6.29	57.4	279000	KGDVVIVLTGWRPGSGFTNTMR	797.758
1	1.1	778	54	916.78	85.4	391000000	57935.9	HUMAN	P14618	Pyruvate kinase PKM		2	6.21	56.8	119000	QKGADFLVTEVENGGSLGSK	1018.52
1	1.1	778	54	916.78	85.4	391000000	57935.9	HUMAN	P14618	Pyruvate kinase PKM		2	6.14	49.1	111000	SGMNVAR	367.684
1	1.1	778	54	916.78	85.4	391000000	57935.9	HUMAN	P14618	Pyruvate kinase PKM		3	6.13	30.8	314000	VVEVGSKIYVDDGLISLQVK	721.075
1	1.1	778	54	916.78	85.4	391000000	57935.9	HUMAN	P14618	Pyruvate kinase PKM		3	6.13	51.9	144000	LNFSHGTHEYHAETIK	628.639
1	1.1	778	54	916.78	85.4	391000000	57935.9	HUMAN	P14618	Pyruvate kinase PKM		2	6.13	55.2	798000	GDLGIEIPAEKVFLAQK	914.514
1	1.1	778	54	916.78	85.4	391000000	57935.9	HUMAN	P14618	Pyruvate kinase PKM		3	6.13	41.9	1170000	TATESFASDPILYRPVAVALDTKGPEIR	1006.54
1	1.1	778	54	916.78	85.4	391000000	57935.9	HUMAN	P14618	Pyruvate kinase PKM		2	6.11	54.3	176000	LAPITSDPTEATAVGAVEASFK	1088.06
1	1.1	778	54	916.78	85.4	391000000	57935.9	HUMAN	P14618	Pyruvate kinase PKM		3	6.09	47.4	264000	LNFSHGTHEYHAETIKNVR	751.709
1	1.1	778	54	916.78	85.4	391000000	57935.9	HUMAN	P14618	Pyruvate kinase PKM		2	6.06	52.2	330000	qAHLYR	385.701
1	1.1	778	54	916.78	85.4	391000000	57935.9	HUMAN	P14618	Pyruvate kinase PKM		3	6.03	48.8	491000	EAEAAIYHLQLFEELRR	696.7
1	1.1	778	54	916.78	85.4	391000000	57935.9	HUMAN	P14618	Pyruvate kinase PKM		2	5.99	64.6	778000	APIIAVTRNPQTAR	754.438
1	1.1	778	54	916.78	85.4	391000000	57935.9	HUMAN	P14618	Pyruvate kinase PKM		2	5.94	44.7	205000	LAPITSDPTEATAVGAVEASFK	1088.06
1	1.1	778	54	916.78	85.4	391000000	57935.9	HUMAN	P14618	Pyruvate kinase PKM		3	5.91	47.2	1130000	TATESFASDPILYRPVAVALDTKGPEIR	1006.54
1	1.1	778	54	916.78	85.4	391000000	57935.9	HUMAN	P14618	Pyruvate kinase PKM		2	5.91	50.3	485000	AGKPVIcATQMLESMIK	938.986
1	1.1	778	54	916.78	85.4	391000000	57935.9	HUMAN	P14618	Pyruvate kinase PKM		2	5.85	53	125000	GADFLVTEVENGGSLGSKK	954.486
1	1.1	778	54	916.78	85.4	391000000	57935.9	HUMAN	P14618	Pyruvate kinase PKM		2	5.82	53	324000	qAHLYR	385.701
1	1.1	778	54	916.78	85.4	391000000	57935.9	HUMAN	P14618	Pyruvate kinase PKM		3	5.81	46.6	116000	GFFKKGDVVIVLTGWRPGSGFTNTMR	957.507
1	1.1	778	54	916.78	85.4	391000000	57935.9	HUMAN	P14618	Pyruvate kinase PKM		4	5.8	51.2	24500	IISKIENHEGVRRFDEILEASDGIMVAR	800.173
1	1.1	778	54	916.78	85.4	391000000	57935.9	HUMAN	P14618	Pyruvate kinase PKM		3	5.79	43.1	264000	LNFSHGTHEYHAETIKNVR	751.71
1	1.1	778	54	916.78	85.4	391000000	57935.9	HUMAN	P14618	Pyruvate kinase PKM		2	5.77	51.2	834000	VFLAQK	353.218
1	1.1	778	54	916.78	85.4	391000000	57935.9	HUMAN	P14618	Pyruvate kinase PKM		3	5.76	56.9	98700	AEGSDVANAVLDGADcIMLSGETAKGDYPLEAVR	1165.55
1	1.1	778	54	916.78	85.4	391000000	57935.9	HUMAN	P14618	Pyruvate kinase PKM		3	5.76	49.3	27400	ASDVHEVRK	347.523
1	1.1	778	54	916.78	85.4	391000000	57935.9	HUMAN	P14618	Pyruvate kinase PKM		2	5.74	50.6	69700	qAHLYR	385.701
1	1.1	778	54	916.78	85.4	391000000	57935.9	HUMAN	P14618	Pyruvate kinase PKM		4	5.68	55.1	280000	KGVNLPGAAVDLPAVSEKDIQDLKFGVEQDVDMVFASFIR	1080.32
1	1.1	778	54	916.78	85.4	391000000	57935.9	HUMAN	P14618	Pyruvate kinase PKM		2	5.67	44.4	120000	ccSGAIIVLTK	611.318
1	1.1	778	54	916.78	85.4	391000000	57935.9	HUMAN	P14618	Pyruvate kinase PKM		4	5.65	48.2	31900	RFDEILEASDGIMVARGDLGIEIPAEKVFLAQK	908.485
1	1.1	778	54	916.78	85.4	391000000	57935.9	HUMAN	P14618	Pyruvate kinase PKM		2	5.63	54.7	395000	RFDEILEASDGIMVAR	911.46
1	1.1	778	54	916.78	85.4	391000000	57935.9	HUMAN	P14618	Pyruvate kinase PKM		3	5.62	48.1	29200	KVLGEKGKNIK	405.26
1	1.1	778	54	916.78	85.4	391000000	57935.9	HUMAN	P14618	Pyruvate kinase PKM		2	5.6	43.8	205000	LAPITSDPTEATAVGAVEASFK	1088.06
1	1.1	778	54	916.78	85.4	391000000	57935.9	HUMAN	P14618	Pyruvate kinase PKM		2	5.59	40.3	8730	KASDVHEVRK	584.829
1	1.1	778	54	916.78	85.4	391000000	57935.9	HUMAN	P14618	Pyruvate kinase PKM		2	5.56	46.7	67800	qAHLYR	385.701
1	1.1	778	54	916.78	85.4	391000000	57935.9	HUMAN	P14618	Pyruvate kinase PKM		2	5.55	47.7	341000	QAHLYR	394.214
1	1.1	778	54	916.78	85.4	391000000	57935.9	HUMAN	P14618	Pyruvate kinase PKM		2	5.49	47.8	30400	VLGEKGKNIK	543.337
1	1.1	778	54	916.78	85.4	391000000	57935.9	HUMAN	P14618	Pyruvate kinase PKM		2	5.46	46.9	72700	LNFSHGTHEYHAETIK	942.456
1	1.1	778	54	916.78	85.4	391000000	57935.9	HUMAN	P14618	Pyruvate kinase PKM		2	5.44	54.9	313000	QAHLYR	394.214
1	1.1	778	54	916.78	85.4	391000000	57935.9	HUMAN	P14618	Pyruvate kinase PKM		3	5.38	48.5	164000	LNFSHGTHEYHAETIK	628.639
1	1.1	778	54	916.78	85.4	391000000	57935.9	HUMAN	P14618	Pyruvate kinase PKM		2	5.36	43.9	17500	ASDVHEVRK	520.782
1	1.1	778	54	916.78	85.4	391000000	57935.9	HUMAN	P14618	Pyruvate kinase PKM		2	5.33	51	288000	MQHLIAR	434.745
1	1.1	778	54	916.78	85.4	391000000	57935.9	HUMAN	P14618	Pyruvate kinase PKM		2	5.31	37.1	58500	mQHLIAR	442.743
1	1.1	778	54	916.78	85.4	391000000	57935.9	HUMAN	P14618	Pyruvate kinase PKM		2	5.29	43.9	250000	QAHLYR	394.214
1	1.1	778	54	916.78	85.4	391000000	57935.9	HUMAN	P14618	Pyruvate kinase PKM		2	5.27	65.5	786000	APIIAVTRNPQTAR	754.438
1	1.1	778	54	916.78	85.4	391000000	57935.9	HUMAN	P14618	Pyruvate kinase PKM		2	5.25	46.6	374000	qAHLYR	385.701
1	1.1	778	54	916.78	85.4	391000000	57935.9	HUMAN	P14618	Pyruvate kinase PKM		2	5.23	54.4	479000	AGKPVIcATQMLESMIK	938.986
1	1.1	778	54	916.78	85.4	391000000	57935.9	HUMAN	P14618	Pyruvate kinase PKM		2	5.21	54.9	17500	KASDVHEVR	520.782
1	1.1	778	54	916.78	85.4	391000000	57935.9	HUMAN	P14618	Pyruvate kinase PKM		3	5.2	38.7	126000	KGVNLPGAAVDLPAVSEKDIQDLK	826.458
1	1.1	778	54	916.78	85.4	391000000	57935.9	HUMAN	P14618	Pyruvate kinase PKM		3	5.19	46.3	27400	KASDVHEVR	347.523
1	1.1	778	54	916.78	85.4	391000000	57935.9	HUMAN	P14618	Pyruvate kinase PKM		2	5.16	32.6	58500	mQHLIAR	442.743
1	1.1	778	54	916.78	85.4	391000000	57935.9	HUMAN	P14618	Pyruvate kinase PKM		3	5.15	52	223000	KGDVVIVLTGWRPGSGFTNTMR	797.76
1	1.1	778	54	916.78	85.4	391000000	57935.9	HUMAN	P14618	Pyruvate kinase PKM		2	5.13	47.3	778000	APIIAVTRNPQTAR	754.438
1	1.1	778	54	916.78	85.4	391000000	57935.9	HUMAN	P14618	Pyruvate kinase PKM		2	5.11	54.7	374000	qAHLYR	385.701
1	1.1	778	54	916.78	85.4	391000000	57935.9	HUMAN	P14618	Pyruvate kinase PKM		3	5.09	48.1	63500	GFFKKGDVVIVLTGWRPGSGFTNTMR	957.511
1	1.1	778	54	916.78	85.4	391000000	57935.9	HUMAN	P14618	Pyruvate kinase PKM		2	5.07	44.1	244000	QAHLYR	394.214
1	1.1	778	54	916.78	85.4	391000000	57935.9	HUMAN	P14618	Pyruvate kinase PKM		4	5.07	51.6	628000	TGLIKGSGTAEVELKK	408.49
1	1.1	778	54	916.78	85.4	391000000	57935.9	HUMAN	P14618	Pyruvate kinase PKM		2	5.06	52.1	786000	APIIAVTRNPQTAR	754.438
1	1.1	778	54	916.78	85.4	391000000	57935.9	HUMAN	P14618	Pyruvate kinase PKM		2	5.03	52.2	330000	qAHLYR	385.701
1	1.1	778	54	916.78	85.4	391000000	57935.9	HUMAN	P14618	Pyruvate kinase PKM		2	4.97	42.7	710000	APIIAVTRNPQTAR	754.438
1	1.1	778	54	916.78	85.4	391000000	57935.9	HUMAN	P14618	Pyruvate kinase PKM		2	4.94	37.5	131000	TGLIKGSGTAEVELKK	815.97
1	1.1	778	54	916.78	85.4	391000000	57935.9	HUMAN	P14618	Pyruvate kinase PKM		3	4.93	43.5	11500	KASDVHEVRK	390.221
1	1.1	778	54	916.78	85.4	391000000	57935.9	HUMAN	P14618	Pyruvate kinase PKM		2	4.9	48.6	125000	ccSGAIIVLTK	611.319
1	1.1	778	54	916.78	85.4	391000000	57935.9	HUMAN	P14618	Pyruvate kinase PKM		2	4.9	39.8	41000	mQHLIAR	442.744
1	1.1	778	54	916.78	85.4	391000000	57935.9	HUMAN	P14618	Pyruvate kinase PKM		2	4.9	51.7	112000	GSGTAEVELKK	559.805
1	1.1	778	54	916.78	85.4	391000000	57935.9	HUMAN	P14618	Pyruvate kinase PKM		2	4.9	50.7	778000	APIIAVTRNPQTAR	754.438
1	1.1	778	54	916.78	85.4	391000000	57935.9	HUMAN	P14618	Pyruvate kinase PKM		4	4.86	41.7	546000	TGLIKGSGTAEVELKK	408.491
1	1.1	778	54	916.78	85.4	391000000	57935.9	HUMAN	P14618	Pyruvate kinase PKM		2	4.86	37.9	345000	QAHLYR	394.214
1	1.1	778	54	916.78	85.4	391000000	57935.9	HUMAN	P14618	Pyruvate kinase PKM		3	4.85	42.5	490000	EAEAAIYHLQLFEELRR	696.701
1	1.1	778	54	916.78	85.4	391000000	57935.9	HUMAN	P14618	Pyruvate kinase PKM		2	4.84	42.6	116000	GSGTAEVELKK	559.804
1	1.1	778	54	916.78	85.4	391000000	57935.9	HUMAN	P14618	Pyruvate kinase PKM		3	4.83	42.8	102000	LAPITSDPTEATAVGAVEASFK	725.712
1	1.1	778	54	916.78	85.4	391000000	57935.9	HUMAN	P14618	Pyruvate kinase PKM		2	4.82	50.2	95800	qAHLYR	385.702
1	1.1	778	54	916.78	85.4	391000000	57935.9	HUMAN	P14618	Pyruvate kinase PKM		2	4.8	49.2	330000	qAHLYR	385.701
1	1.1	778	54	916.78	85.4	391000000	57935.9	HUMAN	P14618	Pyruvate kinase PKM		2	4.79	51.6	112000	GSGTAEVELKK	559.805
1	1.1	778	54	916.78	85.4	391000000	57935.9	HUMAN	P14618	Pyruvate kinase PKM		2	4.76	42.3	58500	mQHLIAR	442.743
1	1.1	778	54	916.78	85.4	391000000	57935.9	HUMAN	P14618	Pyruvate kinase PKM		2	4.75	49.3	69700	qAHLYR	385.701
1	1.1	778	54	916.78	85.4	391000000	57935.9	HUMAN	P14618	Pyruvate kinase PKM		2	4.74	49.8	125000	VVEVGSKIYVDDGLISLQVK	1081.11
1	1.1	778	54	916.78	85.4	391000000	57935.9	HUMAN	P14618	Pyruvate kinase PKM		3	4.74	43.5	175000	ITLDNAYMEKcDENILWLDYKNIcK	1054.83
1	1.1	778	54	916.78	85.4	391000000	57935.9	HUMAN	P14618	Pyruvate kinase PKM		3	4.74	52.5	134000	LNFSHGTHEYHAETIK	628.637
1	1.1	778	54	916.78	85.4	391000000	57935.9	HUMAN	P14618	Pyruvate kinase PKM		3	4.71	52.3	192000	KGVNLPGAAVDLPAVSEKDIQDLK	826.458
1	1.1	778	54	916.78	85.4	391000000	57935.9	HUMAN	P14618	Pyruvate kinase PKM		2	4.68	38	112000	GSGTAEVELKK	559.805
1	1.1	778	54	916.78	85.4	391000000	57935.9	HUMAN	P14618	Pyruvate kinase PKM		2	4.67	48.2	324000	qAHLYR	385.701
1	1.1	778	54	916.78	85.4	391000000	57935.9	HUMAN	P14618	Pyruvate kinase PKM		2	4.66	46.3	324000	qAHLYR	385.701
1	1.1	778	54	916.78	85.4	391000000	57935.9	HUMAN	P14618	Pyruvate kinase PKM		2	4.61	47.2	118000	ccSGAIIVLTK	611.321
1	1.1	778	54	916.78	85.4	391000000	57935.9	HUMAN	P14618	Pyruvate kinase PKM		2	4.6	41.5	131000	GADFLVTEVENGGSLGSKK	954.488
1	1.1	778	54	916.78	85.4	391000000	57935.9	HUMAN	P14618	Pyruvate kinase PKM		3	4.59	43.3	116000	GFFKKGDVVIVLTGWRPGSGFTNTMR	957.507
1	1.1	778	54	916.78	85.4	391000000	57935.9	HUMAN	P14618	Pyruvate kinase PKM		2	4.58	51.4	324000	qAHLYR	385.701
1	1.1	778	54	916.78	85.4	391000000	57935.9	HUMAN	P14618	Pyruvate kinase PKM		2	4.57	41.3	345000	QAHLYR	394.214
1	1.1	778	54	916.78	85.4	391000000	57935.9	HUMAN	P14618	Pyruvate kinase PKM		2	4.56	44.3	895000	GDLGIEIPAEKVFLAQK	914.511
1	1.1	778	54	916.78	85.4	391000000	57935.9	HUMAN	P14618	Pyruvate kinase PKM		3	4.54	40	223000	KGDVVIVLTGWRPGSGFTNTMR	797.756
1	1.1	778	54	916.78	85.4	391000000	57935.9	HUMAN	P14618	Pyruvate kinase PKM		2	4.5	48.5	324000	qAHLYR	385.701
1	1.1	778	54	916.78	85.4	391000000	57935.9	HUMAN	P14618	Pyruvate kinase PKM		2	4.48	45.1	330000	qAHLYR	385.701
1	1.1	778	54	916.78	85.4	391000000	57935.9	HUMAN	P14618	Pyruvate kinase PKM		3	4.41	32.1	437000	TGLIKGSGTAEVELKK	544.317
1	1.1	778	54	916.78	85.4	391000000	57935.9	HUMAN	P14618	Pyruvate kinase PKM		2	4.33	40.2	119000	QKGADFLVTEVENGGSLGSK	1018.52
1	1.1	778	54	916.78	85.4	391000000	57935.9	HUMAN	P14618	Pyruvate kinase PKM		2	4.32	46.9	69700	qAHLYR	385.701
1	1.1	778	54	916.78	85.4	391000000	57935.9	HUMAN	P14618	Pyruvate kinase PKM		3	4.32	49.9	264000	LNFSHGTHEYHAETIKNVR	751.71
1	1.1	778	54	916.78	85.4	391000000	57935.9	HUMAN	P14618	Pyruvate kinase PKM		2	4.29	54.7	786000	APIIAVTRNPQTAR	754.438
1	1.1	778	54	916.78	85.4	391000000	57935.9	HUMAN	P14618	Pyruvate kinase PKM		2	4.27	43.4	125000	ccSGAIIVLTK	611.319
1	1.1	778	54	916.78	85.4	391000000	57935.9	HUMAN	P14618	Pyruvate kinase PKM		4	4.16	42.5	592000	AGKPVIcATQMLESMIKKPRPTR	653.86
1	1.1	778	54	916.78	85.4	391000000	57935.9	HUMAN	P14618	Pyruvate kinase PKM		2	4.15	50.1	95800	qAHLYR	385.702
1	1.1	778	54	916.78	85.4	391000000	57935.9	HUMAN	P14618	Pyruvate kinase PKM		2	4.15	48	485000	AGKPVIcATQMLESMIK	938.986
2	2.1	654	44	749.07	91.2	280000000	47168.1	HUMAN	A0A024R4F1	Enolase 1, (Alpha), isoform CRA_a		3	23.41	98.2	602000	AAVPSGASTGIYEALELRDNDKTR	845.433
2	2.1	654	44	749.07	91.2	280000000	47168.1	HUMAN	A0A024R4F1	Enolase 1, (Alpha), isoform CRA_a		2	22.88	98.1	205000	VNQIGSVTESLQAcK	817.415
2	2.1	654	44	749.07	91.2	280000000	47168.1	HUMAN	A0A024R4F1	Enolase 1, (Alpha), isoform CRA_a		3	22.84	95.6	345000	DATNVGDEGGFAPNILENKEGLELLK	915.13
2	2.1	654	44	749.07	91.2	280000000	47168.1	HUMAN	A0A024R4F1	Enolase 1, (Alpha), isoform CRA_a		3	22.72	92.1	391000	FTASAGIQVVGDDLTVTNPKR	730.39
2	2.1	654	44	749.07	91.2	280000000	47168.1	HUMAN	A0A024R4F1	Enolase 1, (Alpha), isoform CRA_a		3	22.54	88.9	52400	LAQANGWGVMVSHR	509.262
2	2.1	654	44	749.07	91.2	280000000	47168.1	HUMAN	A0A024R4F1	Enolase 1, (Alpha), isoform CRA_a		4	22.42	100	786000	YGKDATNVGDEGGFAPNILENKEGLELLK	773.646
2	2.1	654	44	749.07	91.2	280000000	47168.1	HUMAN	A0A024R4F1	Enolase 1, (Alpha), isoform CRA_a		2	22.41	98.6	398000	GNPTVEVDLFTSK	703.862
2	2.1	654	44	749.07	91.2	280000000	47168.1	HUMAN	A0A024R4F1	Enolase 1, (Alpha), isoform CRA_a		2	22.38	90.5	345000	VNQIGSVTESLQAcK	817.413
2	2.1	654	44	749.07	91.2	280000000	47168.1	HUMAN	A0A024R4F1	Enolase 1, (Alpha), isoform CRA_a		4	22.38	76.3	1730000	AAVPSGASTGIYEALELRDNDKTR	634.328
2	2.1	654	44	749.07	91.2	280000000	47168.1	HUMAN	A0A024R4F1	Enolase 1, (Alpha), isoform CRA_a		3	22.26	94.4	405000	FTASAGIQVVGDDLTVTNPKR	730.388
2	2.1	654	44	749.07	91.2	280000000	47168.1	HUMAN	A0A024R4F1	Enolase 1, (Alpha), isoform CRA_a		4	21.63	97.7	721000	IGAEVYHNLKNVIKEK	464.517
2	2.1	654	44	749.07	91.2	280000000	47168.1	HUMAN	A0A024R4F1	Enolase 1, (Alpha), isoform CRA_a		2	21.55	93.4	373000	YISPDQLADLYK	713.366
2	2.1	654	44	749.07	91.2	280000000	47168.1	HUMAN	A0A024R4F1	Enolase 1, (Alpha), isoform CRA_a		2	21.39	95.3	275000	YISPDQLADLYK	713.366
2	2.1	654	44	749.07	91.2	280000000	47168.1	HUMAN	A0A024R4F1	Enolase 1, (Alpha), isoform CRA_a		3	21.35	92.4	409000	FTASAGIQVVGDDLTVTNPKR	730.389
2	2.1	654	44	749.07	91.2	280000000	47168.1	HUMAN	A0A024R4F1	Enolase 1, (Alpha), isoform CRA_a		3	21.28	92.9	152000	AGYTDKVVIGMDVAASEFFR	726.031
2	2.1	654	44	749.07	91.2	280000000	47168.1	HUMAN	A0A024R4F1	Enolase 1, (Alpha), isoform CRA_a		4	21.09	96.2	707000	IGAEVYHNLKNVIKEK	464.517
2	2.1	654	44	749.07	91.2	280000000	47168.1	HUMAN	A0A024R4F1	Enolase 1, (Alpha), isoform CRA_a		4	21.06	98	643000	YGKDATNVGDEGGFAPNILENKEGLELLK	773.645
2	2.1	654	44	749.07	91.2	280000000	47168.1	HUMAN	A0A024R4F1	Enolase 1, (Alpha), isoform CRA_a		3	21.03	93.8	440000	AVNEKScNcLLLK	516.934
2	2.1	654	44	749.07	91.2	280000000	47168.1	HUMAN	A0A024R4F1	Enolase 1, (Alpha), isoform CRA_a		3	20.94	93.5	699000	YNQLLRIEEELGSK	564.637
2	2.1	654	44	749.07	91.2	280000000	47168.1	HUMAN	A0A024R4F1	Enolase 1, (Alpha), isoform CRA_a		2	20.8	79.3	134000	LAQANGWGVMVSHR	763.393
2	2.1	654	44	749.07	91.2	280000000	47168.1	HUMAN	A0A024R4F1	Enolase 1, (Alpha), isoform CRA_a		3	20.8	87.3	391000	FTASAGIQVVGDDLTVTNPKR	730.39
2	2.1	654	44	749.07	91.2	280000000	47168.1	HUMAN	A0A024R4F1	Enolase 1, (Alpha), isoform CRA_a		3	20.78	85	405000	FTASAGIQVVGDDLTVTNPKR	730.39
2	2.1	654	44	749.07	91.2	280000000	47168.1	HUMAN	A0A024R4F1	Enolase 1, (Alpha), isoform CRA_a		3	20.68	91.6	275000	SGETEDTFIADLVVGLcTGQIK	785.057
2	2.1	654	44	749.07	91.2	280000000	47168.1	HUMAN	A0A024R4F1	Enolase 1, (Alpha), isoform CRA_a		2	20.45	89.5	238000	VNQIGSVTESLQAcK	817.418
2	2.1	654	44	749.07	91.2	280000000	47168.1	HUMAN	A0A024R4F1	Enolase 1, (Alpha), isoform CRA_a		2	20.27	92.1	302000	YISPDQLADLYK	713.366
2	2.1	654	44	749.07	91.2	280000000	47168.1	HUMAN	A0A024R4F1	Enolase 1, (Alpha), isoform CRA_a		2	20.06	82.5	225000	SGETEDTFIADLVVGLcTGQIK	1177.08
2	2.1	654	44	749.07	91.2	280000000	47168.1	HUMAN	A0A024R4F1	Enolase 1, (Alpha), isoform CRA_a		2	20.01	96.6	2590000	TIAPALVSK	450.282
2	2.1	654	44	749.07	91.2	280000000	47168.1	HUMAN	A0A024R4F1	Enolase 1, (Alpha), isoform CRA_a		3	19.93	84.8	409000	FTASAGIQVVGDDLTVTNPKR	730.389
2	2.1	654	44	749.07	91.2	280000000	47168.1	HUMAN	A0A024R4F1	Enolase 1, (Alpha), isoform CRA_a		3	19.93	83	340000	YGKDATNVGDEGGFAPNILENKEGLELLK	1031.19
2	2.1	654	44	749.07	91.2	280000000	47168.1	HUMAN	A0A024R4F1	Enolase 1, (Alpha), isoform CRA_a		2	19.85	86.1	238000	VNQIGSVTESLQAcK	817.418
2	2.1	654	44	749.07	91.2	280000000	47168.1	HUMAN	A0A024R4F1	Enolase 1, (Alpha), isoform CRA_a		3	19.79	94.2	397000	AVNEKScNcLLLK	516.934
2	2.1	654	44	749.07	91.2	280000000	47168.1	HUMAN	A0A024R4F1	Enolase 1, (Alpha), isoform CRA_a		3	19.75	86.7	32400	LAQANGWGVMVSHR	509.262
2	2.1	654	44	749.07	91.2	280000000	47168.1	HUMAN	A0A024R4F1	Enolase 1, (Alpha), isoform CRA_a		3	19.73	93	222000	FGANAILGVSLAVcK	507.282
2	2.1	654	44	749.07	91.2	280000000	47168.1	HUMAN	A0A024R4F1	Enolase 1, (Alpha), isoform CRA_a		2	19.71	96.7	514000	IGAEVYHNLK	572.312
2	2.1	654	44	749.07	91.2	280000000	47168.1	HUMAN	A0A024R4F1	Enolase 1, (Alpha), isoform CRA_a		3	19.61	91.8	382000	AGAVEKGVPLYR	420.575
2	2.1	654	44	749.07	91.2	280000000	47168.1	HUMAN	A0A024R4F1	Enolase 1, (Alpha), isoform CRA_a		3	19.39	95.5	320000	SGETEDTFIADLVVGLcTGQIK	785.058
2	2.1	654	44	749.07	91.2	280000000	47168.1	HUMAN	A0A024R4F1	Enolase 1, (Alpha), isoform CRA_a		2	19.36	90.3	310000	FGANAILGVSLAVcK	760.418
2	2.1	654	44	749.07	91.2	280000000	47168.1	HUMAN	A0A024R4F1	Enolase 1, (Alpha), isoform CRA_a		2	19.34	92.8	393000	FGANAILGVSLAVcK	760.418
2	2.1	654	44	749.07	91.2	280000000	47168.1	HUMAN	A0A024R4F1	Enolase 1, (Alpha), isoform CRA_a		2	19.33	84.7	238000	VNQIGSVTESLQAcK	817.418
2	2.1	654	44	749.07	91.2	280000000	47168.1	HUMAN	A0A024R4F1	Enolase 1, (Alpha), isoform CRA_a		3	19.25	89.8	1590000	EIFDSRGNPTVEVDLFTSK	718.696
2	2.1	654	44	749.07	91.2	280000000	47168.1	HUMAN	A0A024R4F1	Enolase 1, (Alpha), isoform CRA_a		4	19.18	92	751000	IGAEVYHNLKNVIKEK	464.517
2	2.1	654	44	749.07	91.2	280000000	47168.1	HUMAN	A0A024R4F1	Enolase 1, (Alpha), isoform CRA_a		3	19.11	93.5	282000	SGETEDTFIADLVVGLcTGQIK	785.057
2	2.1	654	44	749.07	91.2	280000000	47168.1	HUMAN	A0A024R4F1	Enolase 1, (Alpha), isoform CRA_a		2	18.98	94.7	2310000	TIAPALVSK	450.282
2	2.1	654	44	749.07	91.2	280000000	47168.1	HUMAN	A0A024R4F1	Enolase 1, (Alpha), isoform CRA_a		3	18.96	92.8	124000	TIAPALVSKK	343.222
2	2.1	654	44	749.07	91.2	280000000	47168.1	HUMAN	A0A024R4F1	Enolase 1, (Alpha), isoform CRA_a		3	18.92	93	770000	YNQLLRIEEELGSK	564.637
2	2.1	654	44	749.07	91.2	280000000	47168.1	HUMAN	A0A024R4F1	Enolase 1, (Alpha), isoform CRA_a		4	18.85	90.9	35200	IGAEVYHNLKNVIK	400.238
2	2.1	654	44	749.07	91.2	280000000	47168.1	HUMAN	A0A024R4F1	Enolase 1, (Alpha), isoform CRA_a		3	18.74	84.3	405000	FTASAGIQVVGDDLTVTNPKR	730.389
2	2.1	654	44	749.07	91.2	280000000	47168.1	HUMAN	A0A024R4F1	Enolase 1, (Alpha), isoform CRA_a		2	18.72	90.6	345000	VNQIGSVTESLQAcK	817.413
2	2.1	654	44	749.07	91.2	280000000	47168.1	HUMAN	A0A024R4F1	Enolase 1, (Alpha), isoform CRA_a		3	18.68	85.6	1620000	EIFDSRGNPTVEVDLFTSK	718.696
2	2.1	654	44	749.07	91.2	280000000	47168.1	HUMAN	A0A024R4F1	Enolase 1, (Alpha), isoform CRA_a		3	18.68	92.9	498000	AGAVEKGVPLYR	420.575
2	2.1	654	44	749.07	91.2	280000000	47168.1	HUMAN	A0A024R4F1	Enolase 1, (Alpha), isoform CRA_a		2	18.67	84.2	514000	IGAEVYHNLK	572.312
2	2.1	654	44	749.07	91.2	280000000	47168.1	HUMAN	A0A024R4F1	Enolase 1, (Alpha), isoform CRA_a		3	18.63	87.9	409000	FTASAGIQVVGDDLTVTNPKR	730.389
2	2.1	654	44	749.07	91.2	280000000	47168.1	HUMAN	A0A024R4F1	Enolase 1, (Alpha), isoform CRA_a		3	18.62	92	469000	AGAVEKGVPLYR	420.575
2	2.1	654	44	749.07	91.2	280000000	47168.1	HUMAN	A0A024R4F1	Enolase 1, (Alpha), isoform CRA_a		4	18.51	94.3	751000	IGAEVYHNLKNVIKEK	464.517
2	2.1	654	44	749.07	91.2	280000000	47168.1	HUMAN	A0A024R4F1	Enolase 1, (Alpha), isoform CRA_a		2	18.4	73.3	132000	LAQANGWGVMVSHR	763.388
2	2.1	654	44	749.07	91.2	280000000	47168.1	HUMAN	A0A024R4F1	Enolase 1, (Alpha), isoform CRA_a		4	18.36	92.1	673000	HIADLAGNSEVILPVPAFNVINGGSHAGNK	753.647
2	2.1	654	44	749.07	91.2	280000000	47168.1	HUMAN	A0A024R4F1	Enolase 1, (Alpha), isoform CRA_a		3	18.34	93	437000	AVNEKScNcLLLK	516.934
2	2.1	654	44	749.07	91.2	280000000	47168.1	HUMAN	A0A024R4F1	Enolase 1, (Alpha), isoform CRA_a		3	18.31	90	55300	AGYTDKVVIGMDVAASEFFR	726.031
2	2.1	654	44	749.07	91.2	280000000	47168.1	HUMAN	A0A024R4F1	Enolase 1, (Alpha), isoform CRA_a		4	18.3	89.1	65200	IGAEVYHNLKNVIK	400.239
2	2.1	654	44	749.07	91.2	280000000	47168.1	HUMAN	A0A024R4F1	Enolase 1, (Alpha), isoform CRA_a		2	18.26	84.5	200000	SGETEDTFIADLVVGLcTGQIK	1177.08
2	2.1	654	44	749.07	91.2	280000000	47168.1	HUMAN	A0A024R4F1	Enolase 1, (Alpha), isoform CRA_a		3	18.23	85.9	345000	DATNVGDEGGFAPNILENKEGLELLK	915.13
2	2.1	654	44	749.07	91.2	280000000	47168.1	HUMAN	A0A024R4F1	Enolase 1, (Alpha), isoform CRA_a		2	18.21	81.6	286000	LAMQEFMILPVGAANFR	954.496
2	2.1	654	44	749.07	91.2	280000000	47168.1	HUMAN	A0A024R4F1	Enolase 1, (Alpha), isoform CRA_a		3	18.17	83.7	535000	YNQLLRIEEELGSKAK	631.014
2	2.1	654	44	749.07	91.2	280000000	47168.1	HUMAN	A0A024R4F1	Enolase 1, (Alpha), isoform CRA_a		3	18.15	94.4	296000	HIADLAGNSEVILPVPAFNVINGGSHAGNK	1004.53
2	2.1	654	44	749.07	91.2	280000000	47168.1	HUMAN	A0A024R4F1	Enolase 1, (Alpha), isoform CRA_a		3	18.09	89.2	365000	HIADLAGNSEVILPVPAFNVINGGSHAGNK	1004.53
2	2.1	654	44	749.07	91.2	280000000	47168.1	HUMAN	A0A024R4F1	Enolase 1, (Alpha), isoform CRA_a		3	17.98	80.8	409000	FTASAGIQVVGDDLTVTNPKR	730.389
2	2.1	654	44	749.07	91.2	280000000	47168.1	HUMAN	A0A024R4F1	Enolase 1, (Alpha), isoform CRA_a		4	17.92	92.1	472000	IGAEVYHNLKNVIK	400.238
2	2.1	654	44	749.07	91.2	280000000	47168.1	HUMAN	A0A024R4F1	Enolase 1, (Alpha), isoform CRA_a		4	17.92	85.8	537000	YNQLLRIEEELGSKAK	473.513
2	2.1	654	44	749.07	91.2	280000000	47168.1	HUMAN	A0A024R4F1	Enolase 1, (Alpha), isoform CRA_a		3	17.9	95.2	277000	HIADLAGNSEVILPVPAFNVINGGSHAGNK	1004.53
2	2.1	654	44	749.07	91.2	280000000	47168.1	HUMAN	A0A024R4F1	Enolase 1, (Alpha), isoform CRA_a		2	17.83	89.9	347000	FGANAILGVSLAVcK	760.418
2	2.1	654	44	749.07	91.2	280000000	47168.1	HUMAN	A0A024R4F1	Enolase 1, (Alpha), isoform CRA_a		4	17.78	92.2	347000	HIADLAGNSEVILPVPAFNVINGGSHAGNKLAMQEFMILPVGAANFR	1225.89
2	2.1	654	44	749.07	91.2	280000000	47168.1	HUMAN	A0A024R4F1	Enolase 1, (Alpha), isoform CRA_a		3	17.77	94	160000	TIAPALVSKK	343.222
2	2.1	654	44	749.07	91.2	280000000	47168.1	HUMAN	A0A024R4F1	Enolase 1, (Alpha), isoform CRA_a		2	17.75	80.6	345000	VNQIGSVTESLQAcK	817.413
2	2.1	654	44	749.07	91.2	280000000	47168.1	HUMAN	A0A024R4F1	Enolase 1, (Alpha), isoform CRA_a		3	17.71	77.2	422000	YGKDATNVGDEGGFAPNILENKEGLELLK	1031.19
2	2.1	654	44	749.07	91.2	280000000	47168.1	HUMAN	A0A024R4F1	Enolase 1, (Alpha), isoform CRA_a		3	17.7	81.5	262000	LAQANGWGVMVSHR	509.261
2	2.1	654	44	749.07	91.2	280000000	47168.1	HUMAN	A0A024R4F1	Enolase 1, (Alpha), isoform CRA_a		3	17.7	94	241000	LAMQEFMILPVGAANFR	636.667
2	2.1	654	44	749.07	91.2	280000000	47168.1	HUMAN	A0A024R4F1	Enolase 1, (Alpha), isoform CRA_a		3	17.69	92.2	263000	IGAEVYHNLKNVIK	533.307
2	2.1	654	44	749.07	91.2	280000000	47168.1	HUMAN	A0A024R4F1	Enolase 1, (Alpha), isoform CRA_a		3	17.69	95	225000	LAMQEFMILPVGAANFR	636.668
2	2.1	654	44	749.07	91.2	280000000	47168.1	HUMAN	A0A024R4F1	Enolase 1, (Alpha), isoform CRA_a		3	17.67	81.2	188000	FGANAILGVSLAVcK	507.282
2	2.1	654	44	749.07	91.2	280000000	47168.1	HUMAN	A0A024R4F1	Enolase 1, (Alpha), isoform CRA_a		2	17.67	78.5	425000	IGAEVYHNLK	572.312
2	2.1	654	44	749.07	91.2	280000000	47168.1	HUMAN	A0A024R4F1	Enolase 1, (Alpha), isoform CRA_a		4	17.6	75	623000	YGKDATNVGDEGGFAPNILENKEGLELLK	773.646
2	2.1	654	44	749.07	91.2	280000000	47168.1	HUMAN	A0A024R4F1	Enolase 1, (Alpha), isoform CRA_a		2	17.59	84.3	238000	VNQIGSVTESLQAcK	817.418
2	2.1	654	44	749.07	91.2	280000000	47168.1	HUMAN	A0A024R4F1	Enolase 1, (Alpha), isoform CRA_a		2	17.57	83.1	425000	IGAEVYHNLK	572.312
2	2.1	654	44	749.07	91.2	280000000	47168.1	HUMAN	A0A024R4F1	Enolase 1, (Alpha), isoform CRA_a		2	17.53	83.9	228000	SGETEDTFIADLVVGLcTGQIK	1177.08
2	2.1	654	44	749.07	91.2	280000000	47168.1	HUMAN	A0A024R4F1	Enolase 1, (Alpha), isoform CRA_a		2	17.47	84.2	200000	SGETEDTFIADLVVGLcTGQIK	1177.08
2	2.1	654	44	749.07	91.2	280000000	47168.1	HUMAN	A0A024R4F1	Enolase 1, (Alpha), isoform CRA_a		3	17.42	94.1	274000	LAMQEFMILPVGAANFR	636.667
2	2.1	654	44	749.07	91.2	280000000	47168.1	HUMAN	A0A024R4F1	Enolase 1, (Alpha), isoform CRA_a		3	17.39	80	9290	SFIKDYPVVSIEDPFDQDDWGAWQK	995.803
2	2.1	654	44	749.07	91.2	280000000	47168.1	HUMAN	A0A024R4F1	Enolase 1, (Alpha), isoform CRA_a		2	17.36	88	238000	VNQIGSVTESLQAcK	817.418
2	2.1	654	44	749.07	91.2	280000000	47168.1	HUMAN	A0A024R4F1	Enolase 1, (Alpha), isoform CRA_a		2	17.28	77	205000	VNQIGSVTESLQAcK	817.415
2	2.1	654	44	749.07	91.2	280000000	47168.1	HUMAN	A0A024R4F1	Enolase 1, (Alpha), isoform CRA_a		2	17.23	87.6	238000	VNQIGSVTESLQAcK	817.418
2	2.1	654	44	749.07	91.2	280000000	47168.1	HUMAN	A0A024R4F1	Enolase 1, (Alpha), isoform CRA_a		3	17.22	93.4	152000	IGAEVYHNLKNVIK	533.305
2	2.1	654	44	749.07	91.2	280000000	47168.1	HUMAN	A0A024R4F1	Enolase 1, (Alpha), isoform CRA_a		2	17.21	79.9	205000	VNQIGSVTESLQAcK	817.415
2	2.1	654	44	749.07	91.2	280000000	47168.1	HUMAN	A0A024R4F1	Enolase 1, (Alpha), isoform CRA_a		3	17.16	79.3	262000	LAQANGWGVMVSHR	509.261
2	2.1	654	44	749.07	91.2	280000000	47168.1	HUMAN	A0A024R4F1	Enolase 1, (Alpha), isoform CRA_a		4	17.13	91.2	892000	AVEHINKTIAPALVSK	423.502
2	2.1	654	44	749.07	91.2	280000000	47168.1	HUMAN	A0A024R4F1	Enolase 1, (Alpha), isoform CRA_a		3	17.07	86.9	181000	AGYTDKVVIGMDVAASEFFR	726.03
2	2.1	654	44	749.07	91.2	280000000	47168.1	HUMAN	A0A024R4F1	Enolase 1, (Alpha), isoform CRA_a		3	17.03	93.3	197000	FGANAILGVSLAVcK	507.282
2	2.1	654	44	749.07	91.2	280000000	47168.1	HUMAN	A0A024R4F1	Enolase 1, (Alpha), isoform CRA_a		4	16.99	82.7	219000	HIADLAGNSEVILPVPAFNVINGGSHAGNKLAMQEFMILPVGAANFR	1225.89
2	2.1	654	44	749.07	91.2	280000000	47168.1	HUMAN	A0A024R4F1	Enolase 1, (Alpha), isoform CRA_a		3	16.99	87.5	277000	HIADLAGNSEVILPVPAFNVINGGSHAGNK	1004.53
2	2.1	654	44	749.07	91.2	280000000	47168.1	HUMAN	A0A024R4F1	Enolase 1, (Alpha), isoform CRA_a		3	16.97	81.9	1470000	EIFDSRGNPTVEVDLFTSK	718.696
2	2.1	654	44	749.07	91.2	280000000	47168.1	HUMAN	A0A024R4F1	Enolase 1, (Alpha), isoform CRA_a		5	16.91	87.3	228000	IGAEVYHNLKNVIKEK	371.815
2	2.1	654	44	749.07	91.2	280000000	47168.1	HUMAN	A0A024R4F1	Enolase 1, (Alpha), isoform CRA_a		3	16.8	92.9	181000	FGANAILGVSLAVcK	507.282
2	2.1	654	44	749.07	91.2	280000000	47168.1	HUMAN	A0A024R4F1	Enolase 1, (Alpha), isoform CRA_a		2	16.8	82.7	200000	SGETEDTFIADLVVGLcTGQIK	1177.08
2	2.1	654	44	749.07	91.2	280000000	47168.1	HUMAN	A0A024R4F1	Enolase 1, (Alpha), isoform CRA_a		2	16.78	95.9	2450000	TIAPALVSK	450.282
2	2.1	654	44	749.07	91.2	280000000	47168.1	HUMAN	A0A024R4F1	Enolase 1, (Alpha), isoform CRA_a		2	16.74	86.8	306000	LAMQEFMILPVGAANFR	954.496
2	2.1	654	44	749.07	91.2	280000000	47168.1	HUMAN	A0A024R4F1	Enolase 1, (Alpha), isoform CRA_a		2	16.71	80.9	200000	SGETEDTFIADLVVGLcTGQIK	1177.08
2	2.1	654	44	749.07	91.2	280000000	47168.1	HUMAN	A0A024R4F1	Enolase 1, (Alpha), isoform CRA_a		3	16.65	94.6	277000	HIADLAGNSEVILPVPAFNVINGGSHAGNK	1004.53
2	2.1	654	44	749.07	91.2	280000000	47168.1	HUMAN	A0A024R4F1	Enolase 1, (Alpha), isoform CRA_a		2	16.64	79.6	197000	SGETEDTFIADLVVGLcTGQIK	1177.08
2	2.1	654	44	749.07	91.2	280000000	47168.1	HUMAN	A0A024R4F1	Enolase 1, (Alpha), isoform CRA_a		2	16.55	85.2	360000	LAMQEFMILPVGAANFR	954.496
2	2.1	654	44	749.07	91.2	280000000	47168.1	HUMAN	A0A024R4F1	Enolase 1, (Alpha), isoform CRA_a		2	16.54	76.8	286000	LAMQEFMILPVGAANFR	954.496
2	2.1	654	44	749.07	91.2	280000000	47168.1	HUMAN	A0A024R4F1	Enolase 1, (Alpha), isoform CRA_a		2	16.44	76.9	514000	IGAEVYHNLK	572.312
2	2.1	654	44	749.07	91.2	280000000	47168.1	HUMAN	A0A024R4F1	Enolase 1, (Alpha), isoform CRA_a		3	16.42	83.2	448000	YNQLLRIEEELGSKAK	631.014
2	2.1	654	44	749.07	91.2	280000000	47168.1	HUMAN	A0A024R4F1	Enolase 1, (Alpha), isoform CRA_a		5	16.39	77.8	504000	HIADLAGNSEVILPVPAFNVINGGSHAGNKLAMQEFMILPVGAANFR	980.916
2	2.1	654	44	749.07	91.2	280000000	47168.1	HUMAN	A0A024R4F1	Enolase 1, (Alpha), isoform CRA_a		2	16.37	78.5	234000	SGETEDTFIADLVVGLcTGQIK	1177.08
2	2.1	654	44	749.07	91.2	280000000	47168.1	HUMAN	A0A024R4F1	Enolase 1, (Alpha), isoform CRA_a		4	16.29	84.3	530000	YNQLLRIEEELGSKAK	473.513
2	2.1	654	44	749.07	91.2	280000000	47168.1	HUMAN	A0A024R4F1	Enolase 1, (Alpha), isoform CRA_a		4	16.25	93.3	1030000	AVEHINKTIAPALVSK	423.502
2	2.1	654	44	749.07	91.2	280000000	47168.1	HUMAN	A0A024R4F1	Enolase 1, (Alpha), isoform CRA_a		2	16.24	80.7	220000	SGETEDTFIADLVVGLcTGQIK	1177.08
2	2.1	654	44	749.07	91.2	280000000	47168.1	HUMAN	A0A024R4F1	Enolase 1, (Alpha), isoform CRA_a		3	16.2	93	80400	TIAPALVSKK	343.221
2	2.1	654	44	749.07	91.2	280000000	47168.1	HUMAN	A0A024R4F1	Enolase 1, (Alpha), isoform CRA_a		2	16.2	89.6	306000	LAMQEFMILPVGAANFR	954.496
2	2.1	654	44	749.07	91.2	280000000	47168.1	HUMAN	A0A024R4F1	Enolase 1, (Alpha), isoform CRA_a		5	16.18	87.4	241000	IGAEVYHNLKNVIKEK	371.815
2	2.1	654	44	749.07	91.2	280000000	47168.1	HUMAN	A0A024R4F1	Enolase 1, (Alpha), isoform CRA_a		5	16.18	90.8	562000	HIADLAGNSEVILPVPAFNVINGGSHAGNKLAMQEFMILPVGAANFR	980.913
2	2.1	654	44	749.07	91.2	280000000	47168.1	HUMAN	A0A024R4F1	Enolase 1, (Alpha), isoform CRA_a		3	16.14	87.4	748000	YNQLLRIEEELGSK	564.637
2	2.1	654	44	749.07	91.2	280000000	47168.1	HUMAN	A0A024R4F1	Enolase 1, (Alpha), isoform CRA_a		2	16.1	77.5	514000	IGAEVYHNLK	572.312
2	2.1	654	44	749.07	91.2	280000000	47168.1	HUMAN	A0A024R4F1	Enolase 1, (Alpha), isoform CRA_a		3	16.08	71	2920	VNQIGSVTESLQAcK	545.279
2	2.1	654	44	749.07	91.2	280000000	47168.1	HUMAN	A0A024R4F1	Enolase 1, (Alpha), isoform CRA_a		2	16.04	91	155000	IEEELGSK	452.735
2	2.1	654	44	749.07	91.2	280000000	47168.1	HUMAN	A0A024R4F1	Enolase 1, (Alpha), isoform CRA_a		4	16.03	76	420000	YNQLLRIEEELGSKAK	473.513
2	2.1	654	44	749.07	91.2	280000000	47168.1	HUMAN	A0A024R4F1	Enolase 1, (Alpha), isoform CRA_a		3	16.02	84	543000	YNQLLRIEEELGSKAK	631.014
2	2.1	654	44	749.07	91.2	280000000	47168.1	HUMAN	A0A024R4F1	Enolase 1, (Alpha), isoform CRA_a		2	15.98	75.1	286000	LAMQEFMILPVGAANFR	954.496
2	2.1	654	44	749.07	91.2	280000000	47168.1	HUMAN	A0A024R4F1	Enolase 1, (Alpha), isoform CRA_a		3	15.96	76.3	52400	LAQANGWGVMVSHR	509.262
2	2.1	654	44	749.07	91.2	280000000	47168.1	HUMAN	A0A024R4F1	Enolase 1, (Alpha), isoform CRA_a		3	15.95	85.5	80400	SFIKDYPVVSIEDPFDQDDWGAWQK	995.804
2	2.1	654	44	749.07	91.2	280000000	47168.1	HUMAN	A0A024R4F1	Enolase 1, (Alpha), isoform CRA_a		2	15.91	92.8	175000	IEEELGSK	452.735
2	2.1	654	44	749.07	91.2	280000000	47168.1	HUMAN	A0A024R4F1	Enolase 1, (Alpha), isoform CRA_a		3	15.9	90.9	187000	IGAEVYHNLKNVIK	533.306
2	2.1	654	44	749.07	91.2	280000000	47168.1	HUMAN	A0A024R4F1	Enolase 1, (Alpha), isoform CRA_a		4	15.89	93.4	673000	HIADLAGNSEVILPVPAFNVINGGSHAGNK	753.647
2	2.1	654	44	749.07	91.2	280000000	47168.1	HUMAN	A0A024R4F1	Enolase 1, (Alpha), isoform CRA_a		4	15.79	96.6	673000	HIADLAGNSEVILPVPAFNVINGGSHAGNK	753.635
2	2.1	654	44	749.07	91.2	280000000	47168.1	HUMAN	A0A024R4F1	Enolase 1, (Alpha), isoform CRA_a		6	15.78	89.1	297000	HIADLAGNSEVILPVPAFNVINGGSHAGNKLAMQEFMILPVGAANFR	817.594
2	2.1	654	44	749.07	91.2	280000000	47168.1	HUMAN	A0A024R4F1	Enolase 1, (Alpha), isoform CRA_a		3	15.73	75.8	534000	YNQLLRIEEELGSKAK	631.014
2	2.1	654	44	749.07	91.2	280000000	47168.1	HUMAN	A0A024R4F1	Enolase 1, (Alpha), isoform CRA_a		4	15.73	94.5	558000	HIADLAGNSEVILPVPAFNVINGGSHAGNK	753.647
2	2.1	654	44	749.07	91.2	280000000	47168.1	HUMAN	A0A024R4F1	Enolase 1, (Alpha), isoform CRA_a		2	15.73	74.3	228000	SGETEDTFIADLVVGLcTGQIK	1177.08
2	2.1	654	44	749.07	91.2	280000000	47168.1	HUMAN	A0A024R4F1	Enolase 1, (Alpha), isoform CRA_a		3	15.67	80.2	6280	SFIKDYPVVSIEDPFDQDDWGAWQK	995.804
2	2.1	654	44	749.07	91.2	280000000	47168.1	HUMAN	A0A024R4F1	Enolase 1, (Alpha), isoform CRA_a		3	15.57	81.7	448000	YNQLLRIEEELGSKAK	631.014
2	2.1	654	44	749.07	91.2	280000000	47168.1	HUMAN	A0A024R4F1	Enolase 1, (Alpha), isoform CRA_a		2	15.57	82.4	514000	IGAEVYHNLK	572.312
2	2.1	654	44	749.07	91.2	280000000	47168.1	HUMAN	A0A024R4F1	Enolase 1, (Alpha), isoform CRA_a		3	15.56	88.5	187000	IGAEVYHNLKNVIK	533.306
2	2.1	654	44	749.07	91.2	280000000	47168.1	HUMAN	A0A024R4F1	Enolase 1, (Alpha), isoform CRA_a		3	15.55	79.9	52400	LAQANGWGVMVSHR	509.261
2	2.1	654	44	749.07	91.2	280000000	47168.1	HUMAN	A0A024R4F1	Enolase 1, (Alpha), isoform CRA_a		3	15.54	92	365000	HIADLAGNSEVILPVPAFNVINGGSHAGNK	1004.53
2	2.1	654	44	749.07	91.2	280000000	47168.1	HUMAN	A0A024R4F1	Enolase 1, (Alpha), isoform CRA_a		4	15.51	95.4	590000	HIADLAGNSEVILPVPAFNVINGGSHAGNK	753.649
2	2.1	654	44	749.07	91.2	280000000	47168.1	HUMAN	A0A024R4F1	Enolase 1, (Alpha), isoform CRA_a		3	15.51	81.9	277000	HIADLAGNSEVILPVPAFNVINGGSHAGNK	1004.53
2	2.1	654	44	749.07	91.2	280000000	47168.1	HUMAN	A0A024R4F1	Enolase 1, (Alpha), isoform CRA_a		2	15.49	61.9	193000	LAQANGWGVMVSHR	763.388
2	2.1	654	44	749.07	91.2	280000000	47168.1	HUMAN	A0A024R4F1	Enolase 1, (Alpha), isoform CRA_a		6	15.43	86.5	407000	HIADLAGNSEVILPVPAFNVINGGSHAGNKLAMQEFMILPVGAANFR	817.596
2	2.1	654	44	749.07	91.2	280000000	47168.1	HUMAN	A0A024R4F1	Enolase 1, (Alpha), isoform CRA_a		2	15.37	75.6	217000	SGETEDTFIADLVVGLcTGQIK	1177.08
2	2.1	654	44	749.07	91.2	280000000	47168.1	HUMAN	A0A024R4F1	Enolase 1, (Alpha), isoform CRA_a		3	15.29	79.3	328000	IGAEVYHNLKNVIKEK	619.02
2	2.1	654	44	749.07	91.2	280000000	47168.1	HUMAN	A0A024R4F1	Enolase 1, (Alpha), isoform CRA_a		5	15.28	84.4	243000	IGAEVYHNLKNVIKEK	371.816
2	2.1	654	44	749.07	91.2	280000000	47168.1	HUMAN	A0A024R4F1	Enolase 1, (Alpha), isoform CRA_a		3	15.23	79.2	365000	HIADLAGNSEVILPVPAFNVINGGSHAGNK	1004.53
2	2.1	654	44	749.07	91.2	280000000	47168.1	HUMAN	A0A024R4F1	Enolase 1, (Alpha), isoform CRA_a		3	15.23	87.3	365000	HIADLAGNSEVILPVPAFNVINGGSHAGNK	1004.53
2	2.1	654	44	749.07	91.2	280000000	47168.1	HUMAN	A0A024R4F1	Enolase 1, (Alpha), isoform CRA_a		2	15.23	81.4	205000	VNQIGSVTESLQAcK	817.415
2	2.1	654	44	749.07	91.2	280000000	47168.1	HUMAN	A0A024R4F1	Enolase 1, (Alpha), isoform CRA_a		2	15.18	82.5	345000	VNQIGSVTESLQAcK	817.413
2	2.1	654	44	749.07	91.2	280000000	47168.1	HUMAN	A0A024R4F1	Enolase 1, (Alpha), isoform CRA_a		3	15.13	78.8	80400	SFIKDYPVVSIEDPFDQDDWGAWQK	995.804
2	2.1	654	44	749.07	91.2	280000000	47168.1	HUMAN	A0A024R4F1	Enolase 1, (Alpha), isoform CRA_a		5	15.13	90.8	660000	HIADLAGNSEVILPVPAFNVINGGSHAGNKLAMQEFMILPVGAANFR	980.914
2	2.1	654	44	749.07	91.2	280000000	47168.1	HUMAN	A0A024R4F1	Enolase 1, (Alpha), isoform CRA_a		5	15.11	84.1	504000	HIADLAGNSEVILPVPAFNVINGGSHAGNKLAMQEFMILPVGAANFR	980.917
2	2.1	654	44	749.07	91.2	280000000	47168.1	HUMAN	A0A024R4F1	Enolase 1, (Alpha), isoform CRA_a		4	15.1	70.8	786000	YGKDATNVGDEGGFAPNILENKEGLELLK	773.646
2	2.1	654	44	749.07	91.2	280000000	47168.1	HUMAN	A0A024R4F1	Enolase 1, (Alpha), isoform CRA_a		2	15.1	72.8	238000	VNQIGSVTESLQAcK	817.418
2	2.1	654	44	749.07	91.2	280000000	47168.1	HUMAN	A0A024R4F1	Enolase 1, (Alpha), isoform CRA_a		2	15.09	81.8	1120000	ScNcLLLK	504.255
2	2.1	654	44	749.07	91.2	280000000	47168.1	HUMAN	A0A024R4F1	Enolase 1, (Alpha), isoform CRA_a		4	15.08	72.2	210000	LAKYNQLLRIEEELGSKAK	551.567
2	2.1	654	44	749.07	91.2	280000000	47168.1	HUMAN	A0A024R4F1	Enolase 1, (Alpha), isoform CRA_a		2	15.05	77.3	345000	VNQIGSVTESLQAcK	817.413
2	2.1	654	44	749.07	91.2	280000000	47168.1	HUMAN	A0A024R4F1	Enolase 1, (Alpha), isoform CRA_a		4	15.04	81.9	244000	HIADLAGNSEVILPVPAFNVINGGSHAGNKLAMQEFMILPVGAANFR	1225.89
2	2.1	654	44	749.07	91.2	280000000	47168.1	HUMAN	A0A024R4F1	Enolase 1, (Alpha), isoform CRA_a		2	15.02	72.2	360000	LAMQEFMILPVGAANFR	954.496
2	2.1	654	44	749.07	91.2	280000000	47168.1	HUMAN	A0A024R4F1	Enolase 1, (Alpha), isoform CRA_a		3	15.01	73.8	448000	YNQLLRIEEELGSKAK	631.014
2	2.1	654	44	749.07	91.2	280000000	47168.1	HUMAN	A0A024R4F1	Enolase 1, (Alpha), isoform CRA_a		3	14.99	78.2	782000	AVEHINKTIAPALVSK	564.333
2	2.1	654	44	749.07	91.2	280000000	47168.1	HUMAN	A0A024R4F1	Enolase 1, (Alpha), isoform CRA_a		2	14.89	72.1	134000	LAQANGWGVMVSHR	763.393
2	2.1	654	44	749.07	91.2	280000000	47168.1	HUMAN	A0A024R4F1	Enolase 1, (Alpha), isoform CRA_a		3	14.87	78.7	124000	TIAPALVSKK	343.222
2	2.1	654	44	749.07	91.2	280000000	47168.1	HUMAN	A0A024R4F1	Enolase 1, (Alpha), isoform CRA_a		4	14.87	67.2	330000	KLNVTEQEKIDKLMIEMDGTENKSK	731.129
2	2.1	654	44	749.07	91.2	280000000	47168.1	HUMAN	A0A024R4F1	Enolase 1, (Alpha), isoform CRA_a		4	14.84	90.7	558000	HIADLAGNSEVILPVPAFNVINGGSHAGNK	753.647
2	2.1	654	44	749.07	91.2	280000000	47168.1	HUMAN	A0A024R4F1	Enolase 1, (Alpha), isoform CRA_a		2	14.83	67.3	419000	IGAEVYHNLK	572.312
2	2.1	654	44	749.07	91.2	280000000	47168.1	HUMAN	A0A024R4F1	Enolase 1, (Alpha), isoform CRA_a		3	14.76	83.2	238000	IEEELGSKAK	368.537
2	2.1	654	44	749.07	91.2	280000000	47168.1	HUMAN	A0A024R4F1	Enolase 1, (Alpha), isoform CRA_a		2	14.75	71.1	134000	LAQANGWGVMVSHR	763.393
2	2.1	654	44	749.07	91.2	280000000	47168.1	HUMAN	A0A024R4F1	Enolase 1, (Alpha), isoform CRA_a		3	14.71	75	226000	IEEELGSKAK	368.537
2	2.1	654	44	749.07	91.2	280000000	47168.1	HUMAN	A0A024R4F1	Enolase 1, (Alpha), isoform CRA_a		3	14.71	74.9	762000	AVEHINKTIAPALVSK	564.333
2	2.1	654	44	749.07	91.2	280000000	47168.1	HUMAN	A0A024R4F1	Enolase 1, (Alpha), isoform CRA_a		2	14.67	77.1	345000	VNQIGSVTESLQAcK	817.413
2	2.1	654	44	749.07	91.2	280000000	47168.1	HUMAN	A0A024R4F1	Enolase 1, (Alpha), isoform CRA_a		2	14.66	76.1	393000	FGANAILGVSLAVcK	760.418
2	2.1	654	44	749.07	91.2	280000000	47168.1	HUMAN	A0A024R4F1	Enolase 1, (Alpha), isoform CRA_a		4	14.65	86.7	244000	HIADLAGNSEVILPVPAFNVINGGSHAGNKLAMQEFMILPVGAANFR	1225.89
2	2.1	654	44	749.07	91.2	280000000	47168.1	HUMAN	A0A024R4F1	Enolase 1, (Alpha), isoform CRA_a		3	14.64	84.5	289000	IEEELGSKAK	368.537
2	2.1	654	44	749.07	91.2	280000000	47168.1	HUMAN	A0A024R4F1	Enolase 1, (Alpha), isoform CRA_a		4	14.61	91.9	590000	HIADLAGNSEVILPVPAFNVINGGSHAGNK	753.649
2	2.1	654	44	749.07	91.2	280000000	47168.1	HUMAN	A0A024R4F1	Enolase 1, (Alpha), isoform CRA_a		3	14.59	82.6	55300	AGYTDKVVIGMDVAASEFFR	726.031
2	2.1	654	44	749.07	91.2	280000000	47168.1	HUMAN	A0A024R4F1	Enolase 1, (Alpha), isoform CRA_a		3	14.58	76.6	748000	YNQLLRIEEELGSK	564.637
2	2.1	654	44	749.07	91.2	280000000	47168.1	HUMAN	A0A024R4F1	Enolase 1, (Alpha), isoform CRA_a		2	14.57	83.9	228000	SGETEDTFIADLVVGLcTGQIK	1177.08
2	2.1	654	44	749.07	91.2	280000000	47168.1	HUMAN	A0A024R4F1	Enolase 1, (Alpha), isoform CRA_a		2	14.52	70.8	238000	VNQIGSVTESLQAcK	817.418
2	2.1	654	44	749.07	91.2	280000000	47168.1	HUMAN	A0A024R4F1	Enolase 1, (Alpha), isoform CRA_a		2	14.5	74.7	425000	IGAEVYHNLK	572.312
2	2.1	654	44	749.07	91.2	280000000	47168.1	HUMAN	A0A024R4F1	Enolase 1, (Alpha), isoform CRA_a		3	14.5	73.1	316000	IGAEVYHNLKNVIKEK	619.019
2	2.1	654	44	749.07	91.2	280000000	47168.1	HUMAN	A0A024R4F1	Enolase 1, (Alpha), isoform CRA_a		2	14.46	79.4	205000	VNQIGSVTESLQAcK	817.415
2	2.1	654	44	749.07	91.2	280000000	47168.1	HUMAN	A0A024R4F1	Enolase 1, (Alpha), isoform CRA_a		3	14.46	82	187000	IGAEVYHNLKNVIK	533.306
2	2.1	654	44	749.07	91.2	280000000	47168.1	HUMAN	A0A024R4F1	Enolase 1, (Alpha), isoform CRA_a		3	14.45	82.1	296000	HIADLAGNSEVILPVPAFNVINGGSHAGNK	1004.53
2	2.1	654	44	749.07	91.2	280000000	47168.1	HUMAN	A0A024R4F1	Enolase 1, (Alpha), isoform CRA_a		2	14.45	88.9	197000	IEEELGSK	452.734
2	2.1	654	44	749.07	91.2	280000000	47168.1	HUMAN	A0A024R4F1	Enolase 1, (Alpha), isoform CRA_a		2	14.44	63.3	193000	LAQANGWGVMVSHR	763.388
2	2.1	654	44	749.07	91.2	280000000	47168.1	HUMAN	A0A024R4F1	Enolase 1, (Alpha), isoform CRA_a		2	14.44	71.6	134000	LAQANGWGVMVSHR	763.388
2	2.1	654	44	749.07	91.2	280000000	47168.1	HUMAN	A0A024R4F1	Enolase 1, (Alpha), isoform CRA_a		2	14.42	85	205000	VNQIGSVTESLQAcK	817.415
2	2.1	654	44	749.07	91.2	280000000	47168.1	HUMAN	A0A024R4F1	Enolase 1, (Alpha), isoform CRA_a		3	14.36	80	543000	YNQLLRIEEELGSKAK	631.014
2	2.1	654	44	749.07	91.2	280000000	47168.1	HUMAN	A0A024R4F1	Enolase 1, (Alpha), isoform CRA_a		3	14.35	86.7	382000	AGAVEKGVPLYR	420.575
2	2.1	654	44	749.07	91.2	280000000	47168.1	HUMAN	A0A024R4F1	Enolase 1, (Alpha), isoform CRA_a		3	14.35	77.1	856000	AVEHINKTIAPALVSK	564.333
2	2.1	654	44	749.07	91.2	280000000	47168.1	HUMAN	A0A024R4F1	Enolase 1, (Alpha), isoform CRA_a		4	14.34	86	244000	HIADLAGNSEVILPVPAFNVINGGSHAGNKLAMQEFMILPVGAANFR	1225.89
2	2.1	654	44	749.07	91.2	280000000	47168.1	HUMAN	A0A024R4F1	Enolase 1, (Alpha), isoform CRA_a		2	14.32	67.9	636000	EIFDSRGNPTVEVDLFTSK	1077.54
2	2.1	654	44	749.07	91.2	280000000	47168.1	HUMAN	A0A024R4F1	Enolase 1, (Alpha), isoform CRA_a		2	14.29	75.3	222000	SGETEDTFIADLVVGLcTGQIK	1177.08
2	2.1	654	44	749.07	91.2	280000000	47168.1	HUMAN	A0A024R4F1	Enolase 1, (Alpha), isoform CRA_a		2	14.29	59.3	419000	IGAEVYHNLK	572.312
2	2.1	654	44	749.07	91.2	280000000	47168.1	HUMAN	A0A024R4F1	Enolase 1, (Alpha), isoform CRA_a		2	14.28	80.5	477000	GNPTVEVDLFTSK	703.861
2	2.1	654	44	749.07	91.2	280000000	47168.1	HUMAN	A0A024R4F1	Enolase 1, (Alpha), isoform CRA_a		4	14.28	82.1	984000	AVEHINKTIAPALVSK	423.502
2	2.1	654	44	749.07	91.2	280000000	47168.1	HUMAN	A0A024R4F1	Enolase 1, (Alpha), isoform CRA_a		3	14.24	76.3	195000	FGANAILGVSLAVcK	507.282
2	2.1	654	44	749.07	91.2	280000000	47168.1	HUMAN	A0A024R4F1	Enolase 1, (Alpha), isoform CRA_a		3	14.19	83.9	211000	FGANAILGVSLAVcK	507.282
2	2.1	654	44	749.07	91.2	280000000	47168.1	HUMAN	A0A024R4F1	Enolase 1, (Alpha), isoform CRA_a		3	14.17	69.3	535000	YNQLLRIEEELGSKAK	631.014
2	2.1	654	44	749.07	91.2	280000000	47168.1	HUMAN	A0A024R4F1	Enolase 1, (Alpha), isoform CRA_a		3	14.17	77.8	469000	AGAVEKGVPLYR	420.575
2	2.1	654	44	749.07	91.2	280000000	47168.1	HUMAN	A0A024R4F1	Enolase 1, (Alpha), isoform CRA_a		3	14.15	86.5	856000	AVEHINKTIAPALVSK	564.333
2	2.1	654	44	749.07	91.2	280000000	47168.1	HUMAN	A0A024R4F1	Enolase 1, (Alpha), isoform CRA_a		3	14.13	72.1	856000	AVEHINKTIAPALVSK	564.333
2	2.1	654	44	749.07	91.2	280000000	47168.1	HUMAN	A0A024R4F1	Enolase 1, (Alpha), isoform CRA_a		3	14.11	79	222000	FGANAILGVSLAVcK	507.282
2	2.1	654	44	749.07	91.2	280000000	47168.1	HUMAN	A0A024R4F1	Enolase 1, (Alpha), isoform CRA_a		2	14.09	68	114000	FTASAGIQVVGDDLTVTNPKR	1095.08
2	2.1	654	44	749.07	91.2	280000000	47168.1	HUMAN	A0A024R4F1	Enolase 1, (Alpha), isoform CRA_a		3	14.09	78.7	762000	AVEHINKTIAPALVSK	564.333
2	2.1	654	44	749.07	91.2	280000000	47168.1	HUMAN	A0A024R4F1	Enolase 1, (Alpha), isoform CRA_a		2	14.08	72.8	231000	SGETEDTFIADLVVGLcTGQIK	1177.08
2	2.1	654	44	749.07	91.2	280000000	47168.1	HUMAN	A0A024R4F1	Enolase 1, (Alpha), isoform CRA_a		3	14.05	80	148000	AGYTDKVVIGMDVAASEFFR	726.03
2	2.1	654	44	749.07	91.2	280000000	47168.1	HUMAN	A0A024R4F1	Enolase 1, (Alpha), isoform CRA_a		3	14.01	75.7	534000	YNQLLRIEEELGSKAK	631.014
2	2.1	654	44	749.07	91.2	280000000	47168.1	HUMAN	A0A024R4F1	Enolase 1, (Alpha), isoform CRA_a		4	13.96	63.8	330000	KLNVTEQEKIDKLMIEMDGTENKSK	731.129
2	2.1	654	44	749.07	91.2	280000000	47168.1	HUMAN	A0A024R4F1	Enolase 1, (Alpha), isoform CRA_a		4	13.95	74.3	707000	IGAEVYHNLKNVIKEK	464.517
2	2.1	654	44	749.07	91.2	280000000	47168.1	HUMAN	A0A024R4F1	Enolase 1, (Alpha), isoform CRA_a		3	13.95	72.4	304000	SGETEDTFIADLVVGLcTGQIK	785.058
2	2.1	654	44	749.07	91.2	280000000	47168.1	HUMAN	A0A024R4F1	Enolase 1, (Alpha), isoform CRA_a		4	13.94	71.5	537000	YNQLLRIEEELGSKAK	473.513
2	2.1	654	44	749.07	91.2	280000000	47168.1	HUMAN	A0A024R4F1	Enolase 1, (Alpha), isoform CRA_a		5	13.93	66.8	585000	KLNVTEQEKIDKLMIEMDGTENKSK	585.106
2	2.1	654	44	749.07	91.2	280000000	47168.1	HUMAN	A0A024R4F1	Enolase 1, (Alpha), isoform CRA_a		5	13.91	72.7	36200	NVIKEKYGKDATNVGDEGGFAPNILENKEGLELLK	761.412
2	2.1	654	44	749.07	91.2	280000000	47168.1	HUMAN	A0A024R4F1	Enolase 1, (Alpha), isoform CRA_a		3	13.91	76.5	316000	IGAEVYHNLKNVIKEK	619.019
2	2.1	654	44	749.07	91.2	280000000	47168.1	HUMAN	A0A024R4F1	Enolase 1, (Alpha), isoform CRA_a		2	13.89	72.5	193000	SGETEDTFIADLVVGLcTGQIK	1177.08
2	2.1	654	44	749.07	91.2	280000000	47168.1	HUMAN	A0A024R4F1	Enolase 1, (Alpha), isoform CRA_a		2	13.86	66	134000	LAQANGWGVMVSHR	763.388
2	2.1	654	44	749.07	91.2	280000000	47168.1	HUMAN	A0A024R4F1	Enolase 1, (Alpha), isoform CRA_a		6	13.82	84.9	361000	HIADLAGNSEVILPVPAFNVINGGSHAGNKLAMQEFMILPVGAANFR	817.599
2	2.1	654	44	749.07	91.2	280000000	47168.1	HUMAN	A0A024R4F1	Enolase 1, (Alpha), isoform CRA_a		4	13.79	79.8	472000	IGAEVYHNLKNVIK	400.238
2	2.1	654	44	749.07	91.2	280000000	47168.1	HUMAN	A0A024R4F1	Enolase 1, (Alpha), isoform CRA_a		3	13.73	81.7	296000	HIADLAGNSEVILPVPAFNVINGGSHAGNK	1004.53
2	2.1	654	44	749.07	91.2	280000000	47168.1	HUMAN	A0A024R4F1	Enolase 1, (Alpha), isoform CRA_a		3	13.71	78.4	80400	SFIKDYPVVSIEDPFDQDDWGAWQK	995.804
2	2.1	654	44	749.07	91.2	280000000	47168.1	HUMAN	A0A024R4F1	Enolase 1, (Alpha), isoform CRA_a		2	13.67	75.8	224000	SGETEDTFIADLVVGLcTGQIK	1177.08
2	2.1	654	44	749.07	91.2	280000000	47168.1	HUMAN	A0A024R4F1	Enolase 1, (Alpha), isoform CRA_a		3	13.62	76.7	80400	SFIKDYPVVSIEDPFDQDDWGAWQK	995.804
2	2.1	654	44	749.07	91.2	280000000	47168.1	HUMAN	A0A024R4F1	Enolase 1, (Alpha), isoform CRA_a		2	13.62	75.1	128000	IEEELGSKAK	552.306
2	2.1	654	44	749.07	91.2	280000000	47168.1	HUMAN	A0A024R4F1	Enolase 1, (Alpha), isoform CRA_a		2	13.6	72.7	286000	LAMQEFMILPVGAANFR	954.496
2	2.1	654	44	749.07	91.2	280000000	47168.1	HUMAN	A0A024R4F1	Enolase 1, (Alpha), isoform CRA_a		2	13.59	69.8	393000	FGANAILGVSLAVcK	760.418
2	2.1	654	44	749.07	91.2	280000000	47168.1	HUMAN	A0A024R4F1	Enolase 1, (Alpha), isoform CRA_a		2	13.59	69.6	286000	LAMQEFMILPVGAANFR	954.496
2	2.1	654	44	749.07	91.2	280000000	47168.1	HUMAN	A0A024R4F1	Enolase 1, (Alpha), isoform CRA_a		3	13.57	72.5	448000	YNQLLRIEEELGSKAK	631.014
2	2.1	654	44	749.07	91.2	280000000	47168.1	HUMAN	A0A024R4F1	Enolase 1, (Alpha), isoform CRA_a		3	13.56	71.8	782000	AVEHINKTIAPALVSK	564.333
2	2.1	654	44	749.07	91.2	280000000	47168.1	HUMAN	A0A024R4F1	Enolase 1, (Alpha), isoform CRA_a		3	13.55	69.6	543000	YNQLLRIEEELGSKAK	631.014
2	2.1	654	44	749.07	91.2	280000000	47168.1	HUMAN	A0A024R4F1	Enolase 1, (Alpha), isoform CRA_a		2	13.55	68.9	234000	SGETEDTFIADLVVGLcTGQIK	1177.08
2	2.1	654	44	749.07	91.2	280000000	47168.1	HUMAN	A0A024R4F1	Enolase 1, (Alpha), isoform CRA_a		3	13.5	81.3	762000	AVEHINKTIAPALVSK	564.333
2	2.1	654	44	749.07	91.2	280000000	47168.1	HUMAN	A0A024R4F1	Enolase 1, (Alpha), isoform CRA_a		2	13.49	73.8	286000	LAMQEFMILPVGAANFR	954.496
2	2.1	654	44	749.07	91.2	280000000	47168.1	HUMAN	A0A024R4F1	Enolase 1, (Alpha), isoform CRA_a		2	13.49	69.1	425000	IGAEVYHNLK	572.312
2	2.1	654	44	749.07	91.2	280000000	47168.1	HUMAN	A0A024R4F1	Enolase 1, (Alpha), isoform CRA_a		2	13.48	78.6	306000	LAMQEFMILPVGAANFR	954.496
2	2.1	654	44	749.07	91.2	280000000	47168.1	HUMAN	A0A024R4F1	Enolase 1, (Alpha), isoform CRA_a		2	13.44	74.1	128000	IEEELGSKAK	552.306
2	2.1	654	44	749.07	91.2	280000000	47168.1	HUMAN	A0A024R4F1	Enolase 1, (Alpha), isoform CRA_a		2	13.4	77.2	205000	VNQIGSVTESLQAcK	817.415
2	2.1	654	44	749.07	91.2	280000000	47168.1	HUMAN	A0A024R4F1	Enolase 1, (Alpha), isoform CRA_a		2	13.4	79.4	398000	GNPTVEVDLFTSK	703.862
2	2.1	654	44	749.07	91.2	280000000	47168.1	HUMAN	A0A024R4F1	Enolase 1, (Alpha), isoform CRA_a		2	13.39	77.4	393000	FGANAILGVSLAVcK	760.418
2	2.1	654	44	749.07	91.2	280000000	47168.1	HUMAN	A0A024R4F1	Enolase 1, (Alpha), isoform CRA_a		2	13.39	62.5	220000	SGETEDTFIADLVVGLcTGQIK	1177.08
2	2.1	654	44	749.07	91.2	280000000	47168.1	HUMAN	A0A024R4F1	Enolase 1, (Alpha), isoform CRA_a		2	13.36	75.8	419000	IGAEVYHNLK	572.312
2	2.1	654	44	749.07	91.2	280000000	47168.1	HUMAN	A0A024R4F1	Enolase 1, (Alpha), isoform CRA_a		3	13.35	73.6	543000	YNQLLRIEEELGSKAK	631.014
2	2.1	654	44	749.07	91.2	280000000	47168.1	HUMAN	A0A024R4F1	Enolase 1, (Alpha), isoform CRA_a		2	13.35	72.6	286000	LAMQEFMILPVGAANFR	954.496
2	2.1	654	44	749.07	91.2	280000000	47168.1	HUMAN	A0A024R4F1	Enolase 1, (Alpha), isoform CRA_a		2	13.32	80.9	393000	FGANAILGVSLAVcK	760.418
2	2.1	654	44	749.07	91.2	280000000	47168.1	HUMAN	A0A024R4F1	Enolase 1, (Alpha), isoform CRA_a		3	13.31	83.3	365000	HIADLAGNSEVILPVPAFNVINGGSHAGNK	1004.53
2	2.1	654	44	749.07	91.2	280000000	47168.1	HUMAN	A0A024R4F1	Enolase 1, (Alpha), isoform CRA_a		3	13.28	76.8	365000	IGAEVYHNLKNVIKEK	619.019
2	2.1	654	44	749.07	91.2	280000000	47168.1	HUMAN	A0A024R4F1	Enolase 1, (Alpha), isoform CRA_a		2	13.27	67.6	193000	LAQANGWGVMVSHR	763.388
2	2.1	654	44	749.07	91.2	280000000	47168.1	HUMAN	A0A024R4F1	Enolase 1, (Alpha), isoform CRA_a		4	13.27	67.1	786000	YGKDATNVGDEGGFAPNILENKEGLELLK	773.646
2	2.1	654	44	749.07	91.2	280000000	47168.1	HUMAN	A0A024R4F1	Enolase 1, (Alpha), isoform CRA_a		3	13.26	75.5	543000	YNQLLRIEEELGSKAK	631.014
2	2.1	654	44	749.07	91.2	280000000	47168.1	HUMAN	A0A024R4F1	Enolase 1, (Alpha), isoform CRA_a		2	13.17	75	347000	FGANAILGVSLAVcK	760.418
2	2.1	654	44	749.07	91.2	280000000	47168.1	HUMAN	A0A024R4F1	Enolase 1, (Alpha), isoform CRA_a		2	13.15	72.9	238000	VNQIGSVTESLQAcK	817.418
2	2.1	654	44	749.07	91.2	280000000	47168.1	HUMAN	A0A024R4F1	Enolase 1, (Alpha), isoform CRA_a		2	13.12	78.9	62700	AVEHINK	405.727
2	2.1	654	44	749.07	91.2	280000000	47168.1	HUMAN	A0A024R4F1	Enolase 1, (Alpha), isoform CRA_a		5	13.1	76.8	243000	IGAEVYHNLKNVIKEK	371.816
2	2.1	654	44	749.07	91.2	280000000	47168.1	HUMAN	A0A024R4F1	Enolase 1, (Alpha), isoform CRA_a		2	13.09	64.2	193000	LAQANGWGVMVSHR	763.388
2	2.1	654	44	749.07	91.2	280000000	47168.1	HUMAN	A0A024R4F1	Enolase 1, (Alpha), isoform CRA_a		3	13.09	71.9	770000	YNQLLRIEEELGSK	564.637
2	2.1	654	44	749.07	91.2	280000000	47168.1	HUMAN	A0A024R4F1	Enolase 1, (Alpha), isoform CRA_a		2	13.05	73.4	360000	LAMQEFMILPVGAANFR	954.496
2	2.1	654	44	749.07	91.2	280000000	47168.1	HUMAN	A0A024R4F1	Enolase 1, (Alpha), isoform CRA_a		2	13.05	75.1	347000	FGANAILGVSLAVcK	760.418
2	2.1	654	44	749.07	91.2	280000000	47168.1	HUMAN	A0A024R4F1	Enolase 1, (Alpha), isoform CRA_a		2	13.01	77.8	1380000	ScNcLLLK	504.254
2	2.1	654	44	749.07	91.2	280000000	47168.1	HUMAN	A0A024R4F1	Enolase 1, (Alpha), isoform CRA_a		3	13.01	73.3	238000	IEEELGSKAK	368.537
2	2.1	654	44	749.07	91.2	280000000	47168.1	HUMAN	A0A024R4F1	Enolase 1, (Alpha), isoform CRA_a		3	12.9	78.1	328000	IGAEVYHNLKNVIKEK	619.02
2	2.1	654	44	749.07	91.2	280000000	47168.1	HUMAN	A0A024R4F1	Enolase 1, (Alpha), isoform CRA_a		3	12.9	74.1	316000	IGAEVYHNLKNVIKEK	619.019
2	2.1	654	44	749.07	91.2	280000000	47168.1	HUMAN	A0A024R4F1	Enolase 1, (Alpha), isoform CRA_a		3	12.89	70.7	422000	YGKDATNVGDEGGFAPNILENKEGLELLK	1031.19
2	2.1	654	44	749.07	91.2	280000000	47168.1	HUMAN	A0A024R4F1	Enolase 1, (Alpha), isoform CRA_a		5	12.87	68.5	537000	KLNVTEQEKIDKLMIEMDGTENKSK	585.106
2	2.1	654	44	749.07	91.2	280000000	47168.1	HUMAN	A0A024R4F1	Enolase 1, (Alpha), isoform CRA_a		2	12.81	79.5	360000	LAMQEFMILPVGAANFR	954.496
2	2.1	654	44	749.07	91.2	280000000	47168.1	HUMAN	A0A024R4F1	Enolase 1, (Alpha), isoform CRA_a		2	12.81	85.6	841000	GVPLYR	352.708
2	2.1	654	44	749.07	91.2	280000000	47168.1	HUMAN	A0A024R4F1	Enolase 1, (Alpha), isoform CRA_a		2	12.8	86.2	866000	GVPLYR	352.708
2	2.1	654	44	749.07	91.2	280000000	47168.1	HUMAN	A0A024R4F1	Enolase 1, (Alpha), isoform CRA_a		2	12.8	75.9	347000	FGANAILGVSLAVcK	760.418
2	2.1	654	44	749.07	91.2	280000000	47168.1	HUMAN	A0A024R4F1	Enolase 1, (Alpha), isoform CRA_a		2	12.77	70.4	7610	AAVPSGASTGIYEALELR	902.975
2	2.1	654	44	749.07	91.2	280000000	47168.1	HUMAN	A0A024R4F1	Enolase 1, (Alpha), isoform CRA_a		3	12.77	81.3	762000	AVEHINKTIAPALVSK	564.333
2	2.1	654	44	749.07	91.2	280000000	47168.1	HUMAN	A0A024R4F1	Enolase 1, (Alpha), isoform CRA_a		3	12.75	76.7	856000	AVEHINKTIAPALVSK	564.333
2	2.1	654	44	749.07	91.2	280000000	47168.1	HUMAN	A0A024R4F1	Enolase 1, (Alpha), isoform CRA_a		2	12.74	77.3	659000	EIFDSRGNPTVEVDLFTSK	1077.54
2	2.1	654	44	749.07	91.2	280000000	47168.1	HUMAN	A0A024R4F1	Enolase 1, (Alpha), isoform CRA_a		3	12.73	69.6	856000	AVEHINKTIAPALVSK	564.333
2	2.1	654	44	749.07	91.2	280000000	47168.1	HUMAN	A0A024R4F1	Enolase 1, (Alpha), isoform CRA_a		4	12.73	60.7	530000	YNQLLRIEEELGSKAK	473.513
2	2.1	654	44	749.07	91.2	280000000	47168.1	HUMAN	A0A024R4F1	Enolase 1, (Alpha), isoform CRA_a		2	12.72	63.9	419000	IGAEVYHNLK	572.312
2	2.1	654	44	749.07	91.2	280000000	47168.1	HUMAN	A0A024R4F1	Enolase 1, (Alpha), isoform CRA_a		4	12.7	56.1	537000	YNQLLRIEEELGSKAK	473.513
2	2.1	654	44	749.07	91.2	280000000	47168.1	HUMAN	A0A024R4F1	Enolase 1, (Alpha), isoform CRA_a		4	12.69	63.6	623000	YGKDATNVGDEGGFAPNILENKEGLELLK	773.646
2	2.1	654	44	749.07	91.2	280000000	47168.1	HUMAN	A0A024R4F1	Enolase 1, (Alpha), isoform CRA_a		3	12.68	76	163000	AGYTDKVVIGMDVAASEFFR	726.03
2	2.1	654	44	749.07	91.2	280000000	47168.1	HUMAN	A0A024R4F1	Enolase 1, (Alpha), isoform CRA_a		3	12.67	69	365000	IGAEVYHNLKNVIKEK	619.019
2	2.1	654	44	749.07	91.2	280000000	47168.1	HUMAN	A0A024R4F1	Enolase 1, (Alpha), isoform CRA_a		2	12.65	69.4	360000	LAMQEFMILPVGAANFR	954.496
2	2.1	654	44	749.07	91.2	280000000	47168.1	HUMAN	A0A024R4F1	Enolase 1, (Alpha), isoform CRA_a		5	12.64	76	243000	IGAEVYHNLKNVIKEK	371.816
2	2.1	654	44	749.07	91.2	280000000	47168.1	HUMAN	A0A024R4F1	Enolase 1, (Alpha), isoform CRA_a		3	12.59	69.7	328000	IGAEVYHNLKNVIKEK	619.02
2	2.1	654	44	749.07	91.2	280000000	47168.1	HUMAN	A0A024R4F1	Enolase 1, (Alpha), isoform CRA_a		3	12.54	74.2	535000	YNQLLRIEEELGSKAK	631.014
2	2.1	654	44	749.07	91.2	280000000	47168.1	HUMAN	A0A024R4F1	Enolase 1, (Alpha), isoform CRA_a		4	12.53	71.1	984000	AVEHINKTIAPALVSK	423.502
2	2.1	654	44	749.07	91.2	280000000	47168.1	HUMAN	A0A024R4F1	Enolase 1, (Alpha), isoform CRA_a		4	12.48	80.9	112000	LAKYNQLLRIEEELGSK	501.783
2	2.1	654	44	749.07	91.2	280000000	47168.1	HUMAN	A0A024R4F1	Enolase 1, (Alpha), isoform CRA_a		2	12.47	78.5	1180000	ScNcLLLK	504.254
2	2.1	654	44	749.07	91.2	280000000	47168.1	HUMAN	A0A024R4F1	Enolase 1, (Alpha), isoform CRA_a		4	12.46	74.7	219000	HIADLAGNSEVILPVPAFNVINGGSHAGNKLAMQEFMILPVGAANFR	1225.89
2	2.1	654	44	749.07	91.2	280000000	47168.1	HUMAN	A0A024R4F1	Enolase 1, (Alpha), isoform CRA_a		3	12.4	64.8	316000	IGAEVYHNLKNVIKEK	619.019
2	2.1	654	44	749.07	91.2	280000000	47168.1	HUMAN	A0A024R4F1	Enolase 1, (Alpha), isoform CRA_a		2	12.4	68.7	636000	EIFDSRGNPTVEVDLFTSK	1077.54
2	2.1	654	44	749.07	91.2	280000000	47168.1	HUMAN	A0A024R4F1	Enolase 1, (Alpha), isoform CRA_a		2	12.38	84.5	636000	EIFDSRGNPTVEVDLFTSK	1077.54
2	2.1	654	44	749.07	91.2	280000000	47168.1	HUMAN	A0A024R4F1	Enolase 1, (Alpha), isoform CRA_a		2	12.34	75.9	128000	IEEELGSKAK	552.306
2	2.1	654	44	749.07	91.2	280000000	47168.1	HUMAN	A0A024R4F1	Enolase 1, (Alpha), isoform CRA_a		3	12.31	75.7	762000	AVEHINKTIAPALVSK	564.333
2	2.1	654	44	749.07	91.2	280000000	47168.1	HUMAN	A0A024R4F1	Enolase 1, (Alpha), isoform CRA_a		4	12.26	61.4	643000	YGKDATNVGDEGGFAPNILENKEGLELLK	773.645
2	2.1	654	44	749.07	91.2	280000000	47168.1	HUMAN	A0A024R4F1	Enolase 1, (Alpha), isoform CRA_a		2	12.22	72.4	286000	LAMQEFMILPVGAANFR	954.496
2	2.1	654	44	749.07	91.2	280000000	47168.1	HUMAN	A0A024R4F1	Enolase 1, (Alpha), isoform CRA_a		2	12.2	83.4	827000	GVPLYR	352.708
2	2.1	654	44	749.07	91.2	280000000	47168.1	HUMAN	A0A024R4F1	Enolase 1, (Alpha), isoform CRA_a		2	12.19	68.6	225000	SGETEDTFIADLVVGLcTGQIK	1177.08
2	2.1	654	44	749.07	91.2	280000000	47168.1	HUMAN	A0A024R4F1	Enolase 1, (Alpha), isoform CRA_a		2	12.19	71.8	128000	IEEELGSKAK	552.306
2	2.1	654	44	749.07	91.2	280000000	47168.1	HUMAN	A0A024R4F1	Enolase 1, (Alpha), isoform CRA_a		3	12.18	58.9	1590000	EIFDSRGNPTVEVDLFTSK	718.701
2	2.1	654	44	749.07	91.2	280000000	47168.1	HUMAN	A0A024R4F1	Enolase 1, (Alpha), isoform CRA_a		4	12.15	70	643000	YGKDATNVGDEGGFAPNILENKEGLELLK	773.645
2	2.1	654	44	749.07	91.2	280000000	47168.1	HUMAN	A0A024R4F1	Enolase 1, (Alpha), isoform CRA_a		2	12.15	70.7	419000	IGAEVYHNLK	572.312
2	2.1	654	44	749.07	91.2	280000000	47168.1	HUMAN	A0A024R4F1	Enolase 1, (Alpha), isoform CRA_a		2	12.14	72.5	345000	VNQIGSVTESLQAcK	817.413
2	2.1	654	44	749.07	91.2	280000000	47168.1	HUMAN	A0A024R4F1	Enolase 1, (Alpha), isoform CRA_a		4	12.13	71.8	537000	YNQLLRIEEELGSKAK	473.513
2	2.1	654	44	749.07	91.2	280000000	47168.1	HUMAN	A0A024R4F1	Enolase 1, (Alpha), isoform CRA_a		2	12.12	70.9	238000	VNQIGSVTESLQAcK	817.418
2	2.1	654	44	749.07	91.2	280000000	47168.1	HUMAN	A0A024R4F1	Enolase 1, (Alpha), isoform CRA_a		2	12.1	72.8	134000	LAQANGWGVMVSHR	763.388
2	2.1	654	44	749.07	91.2	280000000	47168.1	HUMAN	A0A024R4F1	Enolase 1, (Alpha), isoform CRA_a		2	12.09	71.4	425000	IGAEVYHNLK	572.312
2	2.1	654	44	749.07	91.2	280000000	47168.1	HUMAN	A0A024R4F1	Enolase 1, (Alpha), isoform CRA_a		3	12.04	82.9	182000	TIAPALVSKK	343.222
2	2.1	654	44	749.07	91.2	280000000	47168.1	HUMAN	A0A024R4F1	Enolase 1, (Alpha), isoform CRA_a		5	12.04	71.4	241000	IGAEVYHNLKNVIKEK	371.815
2	2.1	654	44	749.07	91.2	280000000	47168.1	HUMAN	A0A024R4F1	Enolase 1, (Alpha), isoform CRA_a		2	12.03	71.8	360000	LAMQEFMILPVGAANFR	954.496
2	2.1	654	44	749.07	91.2	280000000	47168.1	HUMAN	A0A024R4F1	Enolase 1, (Alpha), isoform CRA_a		2	12.03	65.8	196000	AGAVEKGVPLYR	630.365
2	2.1	654	44	749.07	91.2	280000000	47168.1	HUMAN	A0A024R4F1	Enolase 1, (Alpha), isoform CRA_a		5	12.02	70.3	537000	KLNVTEQEKIDKLMIEMDGTENKSK	585.106
2	2.1	654	44	749.07	91.2	280000000	47168.1	HUMAN	A0A024R4F1	Enolase 1, (Alpha), isoform CRA_a		2	12.02	64.6	98100	IEEELGSKAK	552.305
2	2.1	654	44	749.07	91.2	280000000	47168.1	HUMAN	A0A024R4F1	Enolase 1, (Alpha), isoform CRA_a		3	12.01	69.7	365000	IGAEVYHNLKNVIKEK	619.019
2	2.1	654	44	749.07	91.2	280000000	47168.1	HUMAN	A0A024R4F1	Enolase 1, (Alpha), isoform CRA_a		5	12.01	75.1	660000	HIADLAGNSEVILPVPAFNVINGGSHAGNKLAMQEFMILPVGAANFR	980.914
2	2.1	654	44	749.07	91.2	280000000	47168.1	HUMAN	A0A024R4F1	Enolase 1, (Alpha), isoform CRA_a		3	12	66.4	498000	AGAVEKGVPLYR	420.575
2	2.1	654	44	749.07	91.2	280000000	47168.1	HUMAN	A0A024R4F1	Enolase 1, (Alpha), isoform CRA_a		3	11.98	72.7	365000	IGAEVYHNLKNVIKEK	619.019
2	2.1	654	44	749.07	91.2	280000000	47168.1	HUMAN	A0A024R4F1	Enolase 1, (Alpha), isoform CRA_a		2	11.93	70.1	1120000	ScNcLLLK	504.255
2	2.1	654	44	749.07	91.2	280000000	47168.1	HUMAN	A0A024R4F1	Enolase 1, (Alpha), isoform CRA_a		3	11.92	78.6	263000	IGAEVYHNLKNVIK	533.307
2	2.1	654	44	749.07	91.2	280000000	47168.1	HUMAN	A0A024R4F1	Enolase 1, (Alpha), isoform CRA_a		3	11.88	69.1	782000	AVEHINKTIAPALVSK	564.333
2	2.1	654	44	749.07	91.2	280000000	47168.1	HUMAN	A0A024R4F1	Enolase 1, (Alpha), isoform CRA_a		2	11.88	63.3	659000	EIFDSRGNPTVEVDLFTSK	1077.54
2	2.1	654	44	749.07	91.2	280000000	47168.1	HUMAN	A0A024R4F1	Enolase 1, (Alpha), isoform CRA_a		2	11.8	66.6	316000	AVEHINKTIAPALVSK	845.995
2	2.1	654	44	749.07	91.2	280000000	47168.1	HUMAN	A0A024R4F1	Enolase 1, (Alpha), isoform CRA_a		3	11.78	73.9	748000	YNQLLRIEEELGSK	564.637
2	2.1	654	44	749.07	91.2	280000000	47168.1	HUMAN	A0A024R4F1	Enolase 1, (Alpha), isoform CRA_a		2	11.78	61.9	686000	EIFDSRGNPTVEVDLFTSK	1077.54
2	2.1	654	44	749.07	91.2	280000000	47168.1	HUMAN	A0A024R4F1	Enolase 1, (Alpha), isoform CRA_a		3	11.77	77.4	782000	AVEHINKTIAPALVSK	564.333
2	2.1	654	44	749.07	91.2	280000000	47168.1	HUMAN	A0A024R4F1	Enolase 1, (Alpha), isoform CRA_a		3	11.77	69.7	80400	SFIKDYPVVSIEDPFDQDDWGAWQK	995.804
2	2.1	654	44	749.07	91.2	280000000	47168.1	HUMAN	A0A024R4F1	Enolase 1, (Alpha), isoform CRA_a		2	11.76	75.2	205000	VNQIGSVTESLQAcK	817.415
2	2.1	654	44	749.07	91.2	280000000	47168.1	HUMAN	A0A024R4F1	Enolase 1, (Alpha), isoform CRA_a		3	11.71	68.2	262000	LAQANGWGVMVSHR	509.261
2	2.1	654	44	749.07	91.2	280000000	47168.1	HUMAN	A0A024R4F1	Enolase 1, (Alpha), isoform CRA_a		3	11.69	65.7	282000	SGETEDTFIADLVVGLcTGQIK	785.057
2	2.1	654	44	749.07	91.2	280000000	47168.1	HUMAN	A0A024R4F1	Enolase 1, (Alpha), isoform CRA_a		5	11.65	64.8	585000	KLNVTEQEKIDKLMIEMDGTENKSK	585.106
2	2.1	654	44	749.07	91.2	280000000	47168.1	HUMAN	A0A024R4F1	Enolase 1, (Alpha), isoform CRA_a		2	11.61	81.6	1330000	YNQLLR	403.729
2	2.1	654	44	749.07	91.2	280000000	47168.1	HUMAN	A0A024R4F1	Enolase 1, (Alpha), isoform CRA_a		2	11.6	68.5	134000	LAQANGWGVMVSHR	763.393
2	2.1	654	44	749.07	91.2	280000000	47168.1	HUMAN	A0A024R4F1	Enolase 1, (Alpha), isoform CRA_a		2	11.6	77.9	302000	YISPDQLADLYK	713.366
2	2.1	654	44	749.07	91.2	280000000	47168.1	HUMAN	A0A024R4F1	Enolase 1, (Alpha), isoform CRA_a		3	11.58	78.8	152000	IGAEVYHNLKNVIK	533.305
2	2.1	654	44	749.07	91.2	280000000	47168.1	HUMAN	A0A024R4F1	Enolase 1, (Alpha), isoform CRA_a		2	11.54	65.8	228000	SGETEDTFIADLVVGLcTGQIK	1177.08
2	2.1	654	44	749.07	91.2	280000000	47168.1	HUMAN	A0A024R4F1	Enolase 1, (Alpha), isoform CRA_a		3	11.51	64.6	448000	YNQLLRIEEELGSKAK	631.014
2	2.1	654	44	749.07	91.2	280000000	47168.1	HUMAN	A0A024R4F1	Enolase 1, (Alpha), isoform CRA_a		3	11.51	71.9	152000	IGAEVYHNLKNVIK	533.305
2	2.1	654	44	749.07	91.2	280000000	47168.1	HUMAN	A0A024R4F1	Enolase 1, (Alpha), isoform CRA_a		5	11.51	57.7	522000	KLNVTEQEKIDKLMIEMDGTENKSK	585.105
2	2.1	654	44	749.07	91.2	280000000	47168.1	HUMAN	A0A024R4F1	Enolase 1, (Alpha), isoform CRA_a		2	11.5	71.4	286000	LAMQEFMILPVGAANFR	954.496
2	2.1	654	44	749.07	91.2	280000000	47168.1	HUMAN	A0A024R4F1	Enolase 1, (Alpha), isoform CRA_a		3	11.46	62.5	365000	IGAEVYHNLKNVIKEK	619.019
2	2.1	654	44	749.07	91.2	280000000	47168.1	HUMAN	A0A024R4F1	Enolase 1, (Alpha), isoform CRA_a		3	11.46	74.9	263000	IGAEVYHNLKNVIK	533.307
2	2.1	654	44	749.07	91.2	280000000	47168.1	HUMAN	A0A024R4F1	Enolase 1, (Alpha), isoform CRA_a		2	11.43	68	263000	AVEHINKTIAPALVSK	845.995
2	2.1	654	44	749.07	91.2	280000000	47168.1	HUMAN	A0A024R4F1	Enolase 1, (Alpha), isoform CRA_a		3	11.41	71.6	262000	LAQANGWGVMVSHR	509.261
2	2.1	654	44	749.07	91.2	280000000	47168.1	HUMAN	A0A024R4F1	Enolase 1, (Alpha), isoform CRA_a		2	11.41	69.4	393000	FGANAILGVSLAVcK	760.418
2	2.1	654	44	749.07	91.2	280000000	47168.1	HUMAN	A0A024R4F1	Enolase 1, (Alpha), isoform CRA_a		2	11.4	74.6	1290000	YNQLLR	403.729
2	2.1	654	44	749.07	91.2	280000000	47168.1	HUMAN	A0A024R4F1	Enolase 1, (Alpha), isoform CRA_a		5	11.39	79.9	200000	SGKYDLDFKSPDDPSRYISPDQLADLYK	647.529
2	2.1	654	44	749.07	91.2	280000000	47168.1	HUMAN	A0A024R4F1	Enolase 1, (Alpha), isoform CRA_a		3	11.37	64.4	699000	YNQLLRIEEELGSK	564.637
2	2.1	654	44	749.07	91.2	280000000	47168.1	HUMAN	A0A024R4F1	Enolase 1, (Alpha), isoform CRA_a		2	11.37	63.1	636000	EIFDSRGNPTVEVDLFTSK	1077.54
2	2.1	654	44	749.07	91.2	280000000	47168.1	HUMAN	A0A024R4F1	Enolase 1, (Alpha), isoform CRA_a		2	11.36	64.1	686000	EIFDSRGNPTVEVDLFTSK	1077.54
2	2.1	654	44	749.07	91.2	280000000	47168.1	HUMAN	A0A024R4F1	Enolase 1, (Alpha), isoform CRA_a		3	11.35	36.8	1620000	EIFDSRGNPTVEVDLFTSK	718.706
2	2.1	654	44	749.07	91.2	280000000	47168.1	HUMAN	A0A024R4F1	Enolase 1, (Alpha), isoform CRA_a		2	11.31	74.5	180000	EIFDSR	383.69
2	2.1	654	44	749.07	91.2	280000000	47168.1	HUMAN	A0A024R4F1	Enolase 1, (Alpha), isoform CRA_a		2	11.27	78.1	316000	AVEHINKTIAPALVSK	845.995
2	2.1	654	44	749.07	91.2	280000000	47168.1	HUMAN	A0A024R4F1	Enolase 1, (Alpha), isoform CRA_a		4	11.27	70.8	1030000	AVEHINKTIAPALVSK	423.502
2	2.1	654	44	749.07	91.2	280000000	47168.1	HUMAN	A0A024R4F1	Enolase 1, (Alpha), isoform CRA_a		3	11.26	68.2	328000	IGAEVYHNLKNVIKEK	619.02
2	2.1	654	44	749.07	91.2	280000000	47168.1	HUMAN	A0A024R4F1	Enolase 1, (Alpha), isoform CRA_a		2	11.23	71.2	98100	IEEELGSKAK	552.305
2	2.1	654	44	749.07	91.2	280000000	47168.1	HUMAN	A0A024R4F1	Enolase 1, (Alpha), isoform CRA_a		3	11.22	56	340000	YGKDATNVGDEGGFAPNILENKEGLELLK	1031.19
2	2.1	654	44	749.07	91.2	280000000	47168.1	HUMAN	A0A024R4F1	Enolase 1, (Alpha), isoform CRA_a		2	11.21	67.9	1380000	ScNcLLLK	504.254
2	2.1	654	44	749.07	91.2	280000000	47168.1	HUMAN	A0A024R4F1	Enolase 1, (Alpha), isoform CRA_a		2	11.17	70.8	17300	AAVPSGASTGIYEALELR	902.98
2	2.1	654	44	749.07	91.2	280000000	47168.1	HUMAN	A0A024R4F1	Enolase 1, (Alpha), isoform CRA_a		4	11.15	67.5	210000	LAKYNQLLRIEEELGSKAK	551.567
2	2.1	654	44	749.07	91.2	280000000	47168.1	HUMAN	A0A024R4F1	Enolase 1, (Alpha), isoform CRA_a		3	11.12	59.1	321000	YGKDATNVGDEGGFAPNILENKEGLELLK	1031.19
2	2.1	654	44	749.07	91.2	280000000	47168.1	HUMAN	A0A024R4F1	Enolase 1, (Alpha), isoform CRA_a		2	11.11	73.1	360000	LAMQEFMILPVGAANFR	954.496
2	2.1	654	44	749.07	91.2	280000000	47168.1	HUMAN	A0A024R4F1	Enolase 1, (Alpha), isoform CRA_a		3	11.09	70.8	856000	AVEHINKTIAPALVSK	564.333
2	2.1	654	44	749.07	91.2	280000000	47168.1	HUMAN	A0A024R4F1	Enolase 1, (Alpha), isoform CRA_a		3	11.08	72.8	80400	SFIKDYPVVSIEDPFDQDDWGAWQK	995.804
2	2.1	654	44	749.07	91.2	280000000	47168.1	HUMAN	A0A024R4F1	Enolase 1, (Alpha), isoform CRA_a		3	11.08	76	316000	IGAEVYHNLKNVIKEK	619.019
2	2.1	654	44	749.07	91.2	280000000	47168.1	HUMAN	A0A024R4F1	Enolase 1, (Alpha), isoform CRA_a		4	11.07	89.1	558000	HIADLAGNSEVILPVPAFNVINGGSHAGNK	753.647
2	2.1	654	44	749.07	91.2	280000000	47168.1	HUMAN	A0A024R4F1	Enolase 1, (Alpha), isoform CRA_a		2	11.04	77.7	1210000	YNQLLR	403.729
2	2.1	654	44	749.07	91.2	280000000	47168.1	HUMAN	A0A024R4F1	Enolase 1, (Alpha), isoform CRA_a		3	11.03	78.1	187000	IGAEVYHNLKNVIK	533.306
2	2.1	654	44	749.07	91.2	280000000	47168.1	HUMAN	A0A024R4F1	Enolase 1, (Alpha), isoform CRA_a		2	11.02	65	445000	GNPTVEVDLFTSK	703.862
2	2.1	654	44	749.07	91.2	280000000	47168.1	HUMAN	A0A024R4F1	Enolase 1, (Alpha), isoform CRA_a		3	10.96	70	782000	AVEHINKTIAPALVSK	564.333
2	2.1	654	44	749.07	91.2	280000000	47168.1	HUMAN	A0A024R4F1	Enolase 1, (Alpha), isoform CRA_a		3	10.96	47.2	1930000	NFRNPLAK	320.519
2	2.1	654	44	749.07	91.2	280000000	47168.1	HUMAN	A0A024R4F1	Enolase 1, (Alpha), isoform CRA_a		4	10.94	62.2	420000	YNQLLRIEEELGSKAK	473.513
2	2.1	654	44	749.07	91.2	280000000	47168.1	HUMAN	A0A024R4F1	Enolase 1, (Alpha), isoform CRA_a		3	10.93	73.9	296000	HIADLAGNSEVILPVPAFNVINGGSHAGNK	1004.53
2	2.1	654	44	749.07	91.2	280000000	47168.1	HUMAN	A0A024R4F1	Enolase 1, (Alpha), isoform CRA_a		2	10.91	64.7	514000	IGAEVYHNLK	572.312
2	2.1	654	44	749.07	91.2	280000000	47168.1	HUMAN	A0A024R4F1	Enolase 1, (Alpha), isoform CRA_a		3	10.91	74.4	187000	IGAEVYHNLKNVIK	533.306
2	2.1	654	44	749.07	91.2	280000000	47168.1	HUMAN	A0A024R4F1	Enolase 1, (Alpha), isoform CRA_a		2	10.85	63.7	134000	LAQANGWGVMVSHR	763.393
2	2.1	654	44	749.07	91.2	280000000	47168.1	HUMAN	A0A024R4F1	Enolase 1, (Alpha), isoform CRA_a		4	10.83	73.8	219000	HIADLAGNSEVILPVPAFNVINGGSHAGNKLAMQEFMILPVGAANFR	1225.89
2	2.1	654	44	749.07	91.2	280000000	47168.1	HUMAN	A0A024R4F1	Enolase 1, (Alpha), isoform CRA_a		2	10.8	67.9	1380000	ScNcLLLK	504.254
2	2.1	654	44	749.07	91.2	280000000	47168.1	HUMAN	A0A024R4F1	Enolase 1, (Alpha), isoform CRA_a		2	10.8	71.4	347000	FGANAILGVSLAVcK	760.418
2	2.1	654	44	749.07	91.2	280000000	47168.1	HUMAN	A0A024R4F1	Enolase 1, (Alpha), isoform CRA_a		3	10.79	63.8	534000	YNQLLRIEEELGSKAK	631.014
2	2.1	654	44	749.07	91.2	280000000	47168.1	HUMAN	A0A024R4F1	Enolase 1, (Alpha), isoform CRA_a		2	10.79	57.8	228000	SGETEDTFIADLVVGLcTGQIK	1177.08
2	2.1	654	44	749.07	91.2	280000000	47168.1	HUMAN	A0A024R4F1	Enolase 1, (Alpha), isoform CRA_a		2	10.78	68	636000	EIFDSRGNPTVEVDLFTSK	1077.54
2	2.1	654	44	749.07	91.2	280000000	47168.1	HUMAN	A0A024R4F1	Enolase 1, (Alpha), isoform CRA_a		2	10.74	63.8	659000	EIFDSRGNPTVEVDLFTSK	1077.54
2	2.1	654	44	749.07	91.2	280000000	47168.1	HUMAN	A0A024R4F1	Enolase 1, (Alpha), isoform CRA_a		2	10.74	70.9	306000	LAMQEFMILPVGAANFR	954.496
2	2.1	654	44	749.07	91.2	280000000	47168.1	HUMAN	A0A024R4F1	Enolase 1, (Alpha), isoform CRA_a		2	10.73	71.2	128000	IEEELGSKAK	552.306
2	2.1	654	44	749.07	91.2	280000000	47168.1	HUMAN	A0A024R4F1	Enolase 1, (Alpha), isoform CRA_a		2	10.71	61.5	419000	IGAEVYHNLK	572.312
2	2.1	654	44	749.07	91.2	280000000	47168.1	HUMAN	A0A024R4F1	Enolase 1, (Alpha), isoform CRA_a		3	10.68	69.6	762000	AVEHINKTIAPALVSK	564.333
2	2.1	654	44	749.07	91.2	280000000	47168.1	HUMAN	A0A024R4F1	Enolase 1, (Alpha), isoform CRA_a		3	10.66	83.6	296000	HIADLAGNSEVILPVPAFNVINGGSHAGNK	1004.53
2	2.1	654	44	749.07	91.2	280000000	47168.1	HUMAN	A0A024R4F1	Enolase 1, (Alpha), isoform CRA_a		2	10.65	61.5	13600	AGYTDKVVIGMDVAASEFFR	1088.54
2	2.1	654	44	749.07	91.2	280000000	47168.1	HUMAN	A0A024R4F1	Enolase 1, (Alpha), isoform CRA_a		2	10.64	68.9	686000	EIFDSRGNPTVEVDLFTSK	1077.54
2	2.1	654	44	749.07	91.2	280000000	47168.1	HUMAN	A0A024R4F1	Enolase 1, (Alpha), isoform CRA_a		3	10.61	68.4	55300	AGYTDKVVIGMDVAASEFFR	726.031
2	2.1	654	44	749.07	91.2	280000000	47168.1	HUMAN	A0A024R4F1	Enolase 1, (Alpha), isoform CRA_a		2	10.54	63.6	425000	IGAEVYHNLK	572.312
2	2.1	654	44	749.07	91.2	280000000	47168.1	HUMAN	A0A024R4F1	Enolase 1, (Alpha), isoform CRA_a		2	10.49	64.5	238000	VNQIGSVTESLQAcK	817.418
2	2.1	654	44	749.07	91.2	280000000	47168.1	HUMAN	A0A024R4F1	Enolase 1, (Alpha), isoform CRA_a		2	10.45	69.9	275000	YISPDQLADLYK	713.366
2	2.1	654	44	749.07	91.2	280000000	47168.1	HUMAN	A0A024R4F1	Enolase 1, (Alpha), isoform CRA_a		4	10.41	71.9	472000	IGAEVYHNLKNVIK	400.238
2	2.1	654	44	749.07	91.2	280000000	47168.1	HUMAN	A0A024R4F1	Enolase 1, (Alpha), isoform CRA_a		2	10.41	67.8	1450000	NFRNPLAK	480.275
2	2.1	654	44	749.07	91.2	280000000	47168.1	HUMAN	A0A024R4F1	Enolase 1, (Alpha), isoform CRA_a		2	10.4	68.1	200000	SGETEDTFIADLVVGLcTGQIK	1177.08
2	2.1	654	44	749.07	91.2	280000000	47168.1	HUMAN	A0A024R4F1	Enolase 1, (Alpha), isoform CRA_a		4	10.38	66.3	65200	IGAEVYHNLKNVIK	400.239
2	2.1	654	44	749.07	91.2	280000000	47168.1	HUMAN	A0A024R4F1	Enolase 1, (Alpha), isoform CRA_a		2	10.36	66	264000	AVEHINKTIAPALVSK	845.995
2	2.1	654	44	749.07	91.2	280000000	47168.1	HUMAN	A0A024R4F1	Enolase 1, (Alpha), isoform CRA_a		2	10.35	62.8	113000	IEEELGSKAK	552.307
2	2.1	654	44	749.07	91.2	280000000	47168.1	HUMAN	A0A024R4F1	Enolase 1, (Alpha), isoform CRA_a		3	10.35	69.4	60500	LAKYNQLLR	373.561
2	2.1	654	44	749.07	91.2	280000000	47168.1	HUMAN	A0A024R4F1	Enolase 1, (Alpha), isoform CRA_a		3	10.35	69.1	748000	YNQLLRIEEELGSK	564.637
2	2.1	654	44	749.07	91.2	280000000	47168.1	HUMAN	A0A024R4F1	Enolase 1, (Alpha), isoform CRA_a		2	10.35	58.2	134000	LAQANGWGVMVSHR	763.388
2	2.1	654	44	749.07	91.2	280000000	47168.1	HUMAN	A0A024R4F1	Enolase 1, (Alpha), isoform CRA_a		2	10.34	74.1	316000	AVEHINKTIAPALVSK	845.995
2	2.1	654	44	749.07	91.2	280000000	47168.1	HUMAN	A0A024R4F1	Enolase 1, (Alpha), isoform CRA_a		4	10.34	68.8	673000	HIADLAGNSEVILPVPAFNVINGGSHAGNK	753.647
2	2.1	654	44	749.07	91.2	280000000	47168.1	HUMAN	A0A024R4F1	Enolase 1, (Alpha), isoform CRA_a		2	10.34	65	514000	IGAEVYHNLK	572.312
2	2.1	654	44	749.07	91.2	280000000	47168.1	HUMAN	A0A024R4F1	Enolase 1, (Alpha), isoform CRA_a		3	10.32	71.8	782000	AVEHINKTIAPALVSK	564.333
2	2.1	654	44	749.07	91.2	280000000	47168.1	HUMAN	A0A024R4F1	Enolase 1, (Alpha), isoform CRA_a		3	10.31	64.3	770000	YNQLLRIEEELGSK	564.637
2	2.1	654	44	749.07	91.2	280000000	47168.1	HUMAN	A0A024R4F1	Enolase 1, (Alpha), isoform CRA_a		3	10.31	67.6	49300	LAKYNQLLR	373.561
2	2.1	654	44	749.07	91.2	280000000	47168.1	HUMAN	A0A024R4F1	Enolase 1, (Alpha), isoform CRA_a		3	10.3	64.9	535000	YNQLLRIEEELGSKAK	631.014
2	2.1	654	44	749.07	91.2	280000000	47168.1	HUMAN	A0A024R4F1	Enolase 1, (Alpha), isoform CRA_a		3	10.28	71.4	856000	AVEHINKTIAPALVSK	564.333
2	2.1	654	44	749.07	91.2	280000000	47168.1	HUMAN	A0A024R4F1	Enolase 1, (Alpha), isoform CRA_a		2	10.27	62.3	78300	AVEHINK	405.727
2	2.1	654	44	749.07	91.2	280000000	47168.1	HUMAN	A0A024R4F1	Enolase 1, (Alpha), isoform CRA_a		4	10.27	74.6	340000	HIADLAGNSEVILPVPAFNVINGGSHAGNKLAMQEFMILPVGAANFR	1225.89
2	2.1	654	44	749.07	91.2	280000000	47168.1	HUMAN	A0A024R4F1	Enolase 1, (Alpha), isoform CRA_a		3	10.24	61	83200	LAKYNQLLR	373.56
2	2.1	654	44	749.07	91.2	280000000	47168.1	HUMAN	A0A024R4F1	Enolase 1, (Alpha), isoform CRA_a		2	10.23	50.5	228000	SGETEDTFIADLVVGLcTGQIK	1177.08
2	2.1	654	44	749.07	91.2	280000000	47168.1	HUMAN	A0A024R4F1	Enolase 1, (Alpha), isoform CRA_a		4	10.22	70.2	347000	HIADLAGNSEVILPVPAFNVINGGSHAGNKLAMQEFMILPVGAANFR	1225.89
2	2.1	654	44	749.07	91.2	280000000	47168.1	HUMAN	A0A024R4F1	Enolase 1, (Alpha), isoform CRA_a		2	10.2	74.5	78300	AVEHINK	405.727
2	2.1	654	44	749.07	91.2	280000000	47168.1	HUMAN	A0A024R4F1	Enolase 1, (Alpha), isoform CRA_a		3	10.17	63.2	543000	YNQLLRIEEELGSKAK	631.014
2	2.1	654	44	749.07	91.2	280000000	47168.1	HUMAN	A0A024R4F1	Enolase 1, (Alpha), isoform CRA_a		3	10.14	66.3	181000	AGYTDKVVIGMDVAASEFFR	726.03
2	2.1	654	44	749.07	91.2	280000000	47168.1	HUMAN	A0A024R4F1	Enolase 1, (Alpha), isoform CRA_a		2	10.14	62.5	316000	AVEHINKTIAPALVSK	845.994
2	2.1	654	44	749.07	91.2	280000000	47168.1	HUMAN	A0A024R4F1	Enolase 1, (Alpha), isoform CRA_a		2	10.11	67	105000	IGAEVYHNLKNVIK	799.457
2	2.1	654	44	749.07	91.2	280000000	47168.1	HUMAN	A0A024R4F1	Enolase 1, (Alpha), isoform CRA_a		2	10.11	74.1	275000	YISPDQLADLYK	713.366
2	2.1	654	44	749.07	91.2	280000000	47168.1	HUMAN	A0A024R4F1	Enolase 1, (Alpha), isoform CRA_a		2	10.09	67.5	425000	IGAEVYHNLK	572.312
2	2.1	654	44	749.07	91.2	280000000	47168.1	HUMAN	A0A024R4F1	Enolase 1, (Alpha), isoform CRA_a		3	10.07	64.1	187000	IGAEVYHNLKNVIK	533.306
2	2.1	654	44	749.07	91.2	280000000	47168.1	HUMAN	A0A024R4F1	Enolase 1, (Alpha), isoform CRA_a		3	10.06	49.9	448000	YNQLLRIEEELGSKAK	631.014
2	2.1	654	44	749.07	91.2	280000000	47168.1	HUMAN	A0A024R4F1	Enolase 1, (Alpha), isoform CRA_a		3	10.05	41.2	1950000	NFRNPLAK	320.519
2	2.1	654	44	749.07	91.2	280000000	47168.1	HUMAN	A0A024R4F1	Enolase 1, (Alpha), isoform CRA_a		2	10.05	65.5	419000	IGAEVYHNLK	572.312
2	2.1	654	44	749.07	91.2	280000000	47168.1	HUMAN	A0A024R4F1	Enolase 1, (Alpha), isoform CRA_a		4	10.01	66.4	244000	HIADLAGNSEVILPVPAFNVINGGSHAGNKLAMQEFMILPVGAANFR	1225.89
2	2.1	654	44	749.07	91.2	280000000	47168.1	HUMAN	A0A024R4F1	Enolase 1, (Alpha), isoform CRA_a		3	10.01	63.9	543000	YNQLLRIEEELGSKAK	631.014
2	2.1	654	44	749.07	91.2	280000000	47168.1	HUMAN	A0A024R4F1	Enolase 1, (Alpha), isoform CRA_a		3	9.92	68.8	6280	SFIKDYPVVSIEDPFDQDDWGAWQK	995.804
2	2.1	654	44	749.07	91.2	280000000	47168.1	HUMAN	A0A024R4F1	Enolase 1, (Alpha), isoform CRA_a		3	9.89	61.8	9290	SFIKDYPVVSIEDPFDQDDWGAWQK	995.803
2	2.1	654	44	749.07	91.2	280000000	47168.1	HUMAN	A0A024R4F1	Enolase 1, (Alpha), isoform CRA_a		2	9.88	64.7	360000	LAMQEFMILPVGAANFR	954.496
2	2.1	654	44	749.07	91.2	280000000	47168.1	HUMAN	A0A024R4F1	Enolase 1, (Alpha), isoform CRA_a		2	9.84	58	134000	LAQANGWGVMVSHR	763.393
2	2.1	654	44	749.07	91.2	280000000	47168.1	HUMAN	A0A024R4F1	Enolase 1, (Alpha), isoform CRA_a		2	9.83	64.2	98100	IEEELGSKAK	552.305
2	2.1	654	44	749.07	91.2	280000000	47168.1	HUMAN	A0A024R4F1	Enolase 1, (Alpha), isoform CRA_a		5	9.82	60.2	537000	KLNVTEQEKIDKLMIEMDGTENKSK	585.106
2	2.1	654	44	749.07	91.2	280000000	47168.1	HUMAN	A0A024R4F1	Enolase 1, (Alpha), isoform CRA_a		5	9.81	68.6	520000	KLNVTEQEKIDKLMIEMDGTENKSK	585.106
2	2.1	654	44	749.07	91.2	280000000	47168.1	HUMAN	A0A024R4F1	Enolase 1, (Alpha), isoform CRA_a		3	9.71	52.2	1620000	EIFDSRGNPTVEVDLFTSK	718.696
2	2.1	654	44	749.07	91.2	280000000	47168.1	HUMAN	A0A024R4F1	Enolase 1, (Alpha), isoform CRA_a		4	9.7	73.5	340000	HIADLAGNSEVILPVPAFNVINGGSHAGNKLAMQEFMILPVGAANFR	1225.89
2	2.1	654	44	749.07	91.2	280000000	47168.1	HUMAN	A0A024R4F1	Enolase 1, (Alpha), isoform CRA_a		5	9.69	55.7	539000	KLNVTEQEKIDKLMIEMDGTENKSK	585.105
2	2.1	654	44	749.07	91.2	280000000	47168.1	HUMAN	A0A024R4F1	Enolase 1, (Alpha), isoform CRA_a		2	9.68	68.3	347000	FGANAILGVSLAVcK	760.418
2	2.1	654	44	749.07	91.2	280000000	47168.1	HUMAN	A0A024R4F1	Enolase 1, (Alpha), isoform CRA_a		2	9.66	64.6	373000	YISPDQLADLYK	713.366
2	2.1	654	44	749.07	91.2	280000000	47168.1	HUMAN	A0A024R4F1	Enolase 1, (Alpha), isoform CRA_a		2	9.64	63.6	30700	YMGKGVSK	435.236
2	2.1	654	44	749.07	91.2	280000000	47168.1	HUMAN	A0A024R4F1	Enolase 1, (Alpha), isoform CRA_a		2	9.63	52	5020	AGYTDKVVIGMDVAASEFFR	1088.54
2	2.1	654	44	749.07	91.2	280000000	47168.1	HUMAN	A0A024R4F1	Enolase 1, (Alpha), isoform CRA_a		4	9.61	62.6	139000	KLNVTEQEKIDKLMIEMDGTENKSK	731.129
2	2.1	654	44	749.07	91.2	280000000	47168.1	HUMAN	A0A024R4F1	Enolase 1, (Alpha), isoform CRA_a		2	9.61	69.7	228000	SGETEDTFIADLVVGLcTGQIK	1177.08
2	2.1	654	44	749.07	91.2	280000000	47168.1	HUMAN	A0A024R4F1	Enolase 1, (Alpha), isoform CRA_a		3	9.6	58.6	282000	SGETEDTFIADLVVGLcTGQIK	785.057
2	2.1	654	44	749.07	91.2	280000000	47168.1	HUMAN	A0A024R4F1	Enolase 1, (Alpha), isoform CRA_a		2	9.6	65.9	1120000	ScNcLLLK	504.255
2	2.1	654	44	749.07	91.2	280000000	47168.1	HUMAN	A0A024R4F1	Enolase 1, (Alpha), isoform CRA_a		2	9.56	66	78300	AVEHINK	405.727
2	2.1	654	44	749.07	91.2	280000000	47168.1	HUMAN	A0A024R4F1	Enolase 1, (Alpha), isoform CRA_a		2	9.52	66	310000	FGANAILGVSLAVcK	760.418
2	2.1	654	44	749.07	91.2	280000000	47168.1	HUMAN	A0A024R4F1	Enolase 1, (Alpha), isoform CRA_a		3	9.52	64.6	179000	FGANAILGVSLAVcK	507.282
2	2.1	654	44	749.07	91.2	280000000	47168.1	HUMAN	A0A024R4F1	Enolase 1, (Alpha), isoform CRA_a		3	9.51	64.6	9290	SFIKDYPVVSIEDPFDQDDWGAWQK	995.803
2	2.1	654	44	749.07	91.2	280000000	47168.1	HUMAN	A0A024R4F1	Enolase 1, (Alpha), isoform CRA_a		2	9.51	60.5	425000	IGAEVYHNLK	572.312
2	2.1	654	44	749.07	91.2	280000000	47168.1	HUMAN	A0A024R4F1	Enolase 1, (Alpha), isoform CRA_a		5	9.5	57.7	585000	KLNVTEQEKIDKLMIEMDGTENKSK	585.106
2	2.1	654	44	749.07	91.2	280000000	47168.1	HUMAN	A0A024R4F1	Enolase 1, (Alpha), isoform CRA_a		3	9.49	61.7	275000	SGETEDTFIADLVVGLcTGQIK	785.057
2	2.1	654	44	749.07	91.2	280000000	47168.1	HUMAN	A0A024R4F1	Enolase 1, (Alpha), isoform CRA_a		2	9.45	61.2	636000	EIFDSRGNPTVEVDLFTSK	1077.54
2	2.1	654	44	749.07	91.2	280000000	47168.1	HUMAN	A0A024R4F1	Enolase 1, (Alpha), isoform CRA_a		4	9.43	56.5	984000	AVEHINKTIAPALVSK	423.502
2	2.1	654	44	749.07	91.2	280000000	47168.1	HUMAN	A0A024R4F1	Enolase 1, (Alpha), isoform CRA_a		3	9.43	64.4	226000	FGANAILGVSLAVcK	507.282
2	2.1	654	44	749.07	91.2	280000000	47168.1	HUMAN	A0A024R4F1	Enolase 1, (Alpha), isoform CRA_a		2	9.42	58.4	234000	SGETEDTFIADLVVGLcTGQIK	1177.08
2	2.1	654	44	749.07	91.2	280000000	47168.1	HUMAN	A0A024R4F1	Enolase 1, (Alpha), isoform CRA_a		3	9.41	72.4	152000	IGAEVYHNLKNVIK	533.305
2	2.1	654	44	749.07	91.2	280000000	47168.1	HUMAN	A0A024R4F1	Enolase 1, (Alpha), isoform CRA_a		2	9.38	55.2	659000	EIFDSRGNPTVEVDLFTSK	1077.54
2	2.1	654	44	749.07	91.2	280000000	47168.1	HUMAN	A0A024R4F1	Enolase 1, (Alpha), isoform CRA_a		4	9.38	70.1	49400	LAKYNQLLRIEEELGSK	501.786
2	2.1	654	44	749.07	91.2	280000000	47168.1	HUMAN	A0A024R4F1	Enolase 1, (Alpha), isoform CRA_a		3	9.37	60.9	275000	SGETEDTFIADLVVGLcTGQIK	785.067
2	2.1	654	44	749.07	91.2	280000000	47168.1	HUMAN	A0A024R4F1	Enolase 1, (Alpha), isoform CRA_a		4	9.36	55.7	139000	KLNVTEQEKIDKLMIEMDGTENKSK	731.129
2	2.1	654	44	749.07	91.2	280000000	47168.1	HUMAN	A0A024R4F1	Enolase 1, (Alpha), isoform CRA_a		3	9.35	46.2	1800000	NFRNPLAK	320.519
2	2.1	654	44	749.07	91.2	280000000	47168.1	HUMAN	A0A024R4F1	Enolase 1, (Alpha), isoform CRA_a		5	9.32	54.8	539000	KLNVTEQEKIDKLMIEMDGTENKSK	585.105
2	2.1	654	44	749.07	91.2	280000000	47168.1	HUMAN	A0A024R4F1	Enolase 1, (Alpha), isoform CRA_a		2	9.32	70.4	686000	EIFDSRGNPTVEVDLFTSK	1077.54
2	2.1	654	44	749.07	91.2	280000000	47168.1	HUMAN	A0A024R4F1	Enolase 1, (Alpha), isoform CRA_a		3	9.31	71.7	263000	IGAEVYHNLKNVIK	533.307
2	2.1	654	44	749.07	91.2	280000000	47168.1	HUMAN	A0A024R4F1	Enolase 1, (Alpha), isoform CRA_a		2	9.31	61.3	636000	EIFDSRGNPTVEVDLFTSK	1077.54
2	2.1	654	44	749.07	91.2	280000000	47168.1	HUMAN	A0A024R4F1	Enolase 1, (Alpha), isoform CRA_a		4	9.3	63	49400	LAKYNQLLRIEEELGSK	501.785
2	2.1	654	44	749.07	91.2	280000000	47168.1	HUMAN	A0A024R4F1	Enolase 1, (Alpha), isoform CRA_a		2	9.29	65.9	193000	LAQANGWGVMVSHR	763.388
2	2.1	654	44	749.07	91.2	280000000	47168.1	HUMAN	A0A024R4F1	Enolase 1, (Alpha), isoform CRA_a		3	9.26	44.2	1930000	NFRNPLAK	320.519
2	2.1	654	44	749.07	91.2	280000000	47168.1	HUMAN	A0A024R4F1	Enolase 1, (Alpha), isoform CRA_a		2	9.25	62.9	659000	EIFDSRGNPTVEVDLFTSK	1077.54
2	2.1	654	44	749.07	91.2	280000000	47168.1	HUMAN	A0A024R4F1	Enolase 1, (Alpha), isoform CRA_a		3	9.23	66	238000	IEEELGSKAK	368.537
2	2.1	654	44	749.07	91.2	280000000	47168.1	HUMAN	A0A024R4F1	Enolase 1, (Alpha), isoform CRA_a		5	9.21	49.5	539000	KLNVTEQEKIDKLMIEMDGTENKSK	585.105
2	2.1	654	44	749.07	91.2	280000000	47168.1	HUMAN	A0A024R4F1	Enolase 1, (Alpha), isoform CRA_a		5	9.2	62.9	520000	KLNVTEQEKIDKLMIEMDGTENKSK	585.106
2	2.1	654	44	749.07	91.2	280000000	47168.1	HUMAN	A0A024R4F1	Enolase 1, (Alpha), isoform CRA_a		3	9.13	59.4	328000	IGAEVYHNLKNVIKEK	619.02
2	2.1	654	44	749.07	91.2	280000000	47168.1	HUMAN	A0A024R4F1	Enolase 1, (Alpha), isoform CRA_a		3	9.11	68.4	274000	LAMQEFMILPVGAANFR	636.667
2	2.1	654	44	749.07	91.2	280000000	47168.1	HUMAN	A0A024R4F1	Enolase 1, (Alpha), isoform CRA_a		3	9.1	63.4	782000	AVEHINKTIAPALVSK	564.333
2	2.1	654	44	749.07	91.2	280000000	47168.1	HUMAN	A0A024R4F1	Enolase 1, (Alpha), isoform CRA_a		2	9.09	61.6	636000	EIFDSRGNPTVEVDLFTSK	1077.54
2	2.1	654	44	749.07	91.2	280000000	47168.1	HUMAN	A0A024R4F1	Enolase 1, (Alpha), isoform CRA_a		2	9.09	50.1	636000	EIFDSRGNPTVEVDLFTSK	1077.54
2	2.1	654	44	749.07	91.2	280000000	47168.1	HUMAN	A0A024R4F1	Enolase 1, (Alpha), isoform CRA_a		2	9.07	62.3	73600	FTASAGIQVVGDDLTVTNPK	1017.03
2	2.1	654	44	749.07	91.2	280000000	47168.1	HUMAN	A0A024R4F1	Enolase 1, (Alpha), isoform CRA_a		4	9.05	56.9	210000	LAKYNQLLRIEEELGSKAK	551.567
2	2.1	654	44	749.07	91.2	280000000	47168.1	HUMAN	A0A024R4F1	Enolase 1, (Alpha), isoform CRA_a		4	9.04	51.4	420000	YNQLLRIEEELGSKAK	473.513
2	2.1	654	44	749.07	91.2	280000000	47168.1	HUMAN	A0A024R4F1	Enolase 1, (Alpha), isoform CRA_a		3	9.02	65.1	282000	SGETEDTFIADLVVGLcTGQIK	785.057
2	2.1	654	44	749.07	91.2	280000000	47168.1	HUMAN	A0A024R4F1	Enolase 1, (Alpha), isoform CRA_a		2	9.01	63.5	234000	SGETEDTFIADLVVGLcTGQIK	1177.08
2	2.1	654	44	749.07	91.2	280000000	47168.1	HUMAN	A0A024R4F1	Enolase 1, (Alpha), isoform CRA_a		2	8.99	62.4	15300	AGYTDKVVIGMDVAASEFFR	1088.54
2	2.1	654	44	749.07	91.2	280000000	47168.1	HUMAN	A0A024R4F1	Enolase 1, (Alpha), isoform CRA_a		5	8.96	43	585000	KLNVTEQEKIDKLMIEMDGTENKSK	585.106
2	2.1	654	44	749.07	91.2	280000000	47168.1	HUMAN	A0A024R4F1	Enolase 1, (Alpha), isoform CRA_a		5	8.95	59.5	585000	KLNVTEQEKIDKLMIEMDGTENKSK	585.106
2	2.1	654	44	749.07	91.2	280000000	47168.1	HUMAN	A0A024R4F1	Enolase 1, (Alpha), isoform CRA_a		2	8.95	63	228000	SGETEDTFIADLVVGLcTGQIK	1177.08
2	2.1	654	44	749.07	91.2	280000000	47168.1	HUMAN	A0A024R4F1	Enolase 1, (Alpha), isoform CRA_a		2	8.9	66.6	275000	YISPDQLADLYK	713.366
2	2.1	654	44	749.07	91.2	280000000	47168.1	HUMAN	A0A024R4F1	Enolase 1, (Alpha), isoform CRA_a		2	8.87	44	134000	LAQANGWGVMVSHR	763.388
2	2.1	654	44	749.07	91.2	280000000	47168.1	HUMAN	A0A024R4F1	Enolase 1, (Alpha), isoform CRA_a		3	8.86	63.2	535000	YNQLLRIEEELGSKAK	631.014
2	2.1	654	44	749.07	91.2	280000000	47168.1	HUMAN	A0A024R4F1	Enolase 1, (Alpha), isoform CRA_a		4	8.79	56.3	225000	KLNVTEQEKIDKLMIEMDGTENKSK	731.129
2	2.1	654	44	749.07	91.2	280000000	47168.1	HUMAN	A0A024R4F1	Enolase 1, (Alpha), isoform CRA_a		3	8.74	65.3	782000	AVEHINKTIAPALVSK	564.333
2	2.1	654	44	749.07	91.2	280000000	47168.1	HUMAN	A0A024R4F1	Enolase 1, (Alpha), isoform CRA_a		2	8.72	70.8	177000	EIFDSR	383.69
2	2.1	654	44	749.07	91.2	280000000	47168.1	HUMAN	A0A024R4F1	Enolase 1, (Alpha), isoform CRA_a		2	8.7	60.8	686000	EIFDSRGNPTVEVDLFTSK	1077.54
2	2.1	654	44	749.07	91.2	280000000	47168.1	HUMAN	A0A024R4F1	Enolase 1, (Alpha), isoform CRA_a		2	8.7	61.8	13600	AGYTDKVVIGMDVAASEFFR	1088.54
2	2.1	654	44	749.07	91.2	280000000	47168.1	HUMAN	A0A024R4F1	Enolase 1, (Alpha), isoform CRA_a		2	8.65	60	306000	LAMQEFMILPVGAANFR	954.496
2	2.1	654	44	749.07	91.2	280000000	47168.1	HUMAN	A0A024R4F1	Enolase 1, (Alpha), isoform CRA_a		2	8.62	65.6	182000	EIFDSR	383.69
2	2.1	654	44	749.07	91.2	280000000	47168.1	HUMAN	A0A024R4F1	Enolase 1, (Alpha), isoform CRA_a		2	8.56	59.1	78300	AVEHINK	405.727
2	2.1	654	44	749.07	91.2	280000000	47168.1	HUMAN	A0A024R4F1	Enolase 1, (Alpha), isoform CRA_a		3	8.54	55.2	340000	YGKDATNVGDEGGFAPNILENKEGLELLK	1031.19
2	2.1	654	44	749.07	91.2	280000000	47168.1	HUMAN	A0A024R4F1	Enolase 1, (Alpha), isoform CRA_a		2	8.43	63.3	636000	EIFDSRGNPTVEVDLFTSK	1077.54
2	2.1	654	44	749.07	91.2	280000000	47168.1	HUMAN	A0A024R4F1	Enolase 1, (Alpha), isoform CRA_a		2	8.36	57.9	196000	AGAVEKGVPLYR	630.365
2	2.1	654	44	749.07	91.2	280000000	47168.1	HUMAN	A0A024R4F1	Enolase 1, (Alpha), isoform CRA_a		3	8.31	54.3	422000	YGKDATNVGDEGGFAPNILENKEGLELLK	1031.19
2	2.1	654	44	749.07	91.2	280000000	47168.1	HUMAN	A0A024R4F1	Enolase 1, (Alpha), isoform CRA_a		3	8.3	46.7	49300	LAKYNQLLR	373.562
2	2.1	654	44	749.07	91.2	280000000	47168.1	HUMAN	A0A024R4F1	Enolase 1, (Alpha), isoform CRA_a		3	8.29	60.7	748000	YNQLLRIEEELGSK	564.637
2	2.1	654	44	749.07	91.2	280000000	47168.1	HUMAN	A0A024R4F1	Enolase 1, (Alpha), isoform CRA_a		2	8.23	63.1	316000	AVEHINKTIAPALVSK	845.995
2	2.1	654	44	749.07	91.2	280000000	47168.1	HUMAN	A0A024R4F1	Enolase 1, (Alpha), isoform CRA_a		5	8.23	50.4	537000	KLNVTEQEKIDKLMIEMDGTENKSK	585.106
2	2.1	654	44	749.07	91.2	280000000	47168.1	HUMAN	A0A024R4F1	Enolase 1, (Alpha), isoform CRA_a		2	8.23	65.9	98100	IEEELGSKAK	552.305
2	2.1	654	44	749.07	91.2	280000000	47168.1	HUMAN	A0A024R4F1	Enolase 1, (Alpha), isoform CRA_a		2	8.16	57	134000	LAQANGWGVMVSHR	763.393
2	2.1	654	44	749.07	91.2	280000000	47168.1	HUMAN	A0A024R4F1	Enolase 1, (Alpha), isoform CRA_a		2	8.14	59.2	15300	AGYTDKVVIGMDVAASEFFR	1088.54
2	2.1	654	44	749.07	91.2	280000000	47168.1	HUMAN	A0A024R4F1	Enolase 1, (Alpha), isoform CRA_a		3	8.1	50.4	448000	YNQLLRIEEELGSKAK	631.014
2	2.1	654	44	749.07	91.2	280000000	47168.1	HUMAN	A0A024R4F1	Enolase 1, (Alpha), isoform CRA_a		4	8.07	59.3	191000	LAKYNQLLRIEEELGSKAK	551.568
2	2.1	654	44	749.07	91.2	280000000	47168.1	HUMAN	A0A024R4F1	Enolase 1, (Alpha), isoform CRA_a		3	8.05	66.8	80400	SFIKDYPVVSIEDPFDQDDWGAWQK	995.804
2	2.1	654	44	749.07	91.2	280000000	47168.1	HUMAN	A0A024R4F1	Enolase 1, (Alpha), isoform CRA_a		2	8.02	54.9	636000	EIFDSRGNPTVEVDLFTSK	1077.54
2	2.1	654	44	749.07	91.2	280000000	47168.1	HUMAN	A0A024R4F1	Enolase 1, (Alpha), isoform CRA_a		4	7.99	56.9	225000	KLNVTEQEKIDKLMIEMDGTENKSK	731.129
2	2.1	654	44	749.07	91.2	280000000	47168.1	HUMAN	A0A024R4F1	Enolase 1, (Alpha), isoform CRA_a		3	7.98	62.7	197000	FGANAILGVSLAVcK	507.282
2	2.1	654	44	749.07	91.2	280000000	47168.1	HUMAN	A0A024R4F1	Enolase 1, (Alpha), isoform CRA_a		2	7.97	52.9	113000	IEEELGSKAK	552.307
2	2.1	654	44	749.07	91.2	280000000	47168.1	HUMAN	A0A024R4F1	Enolase 1, (Alpha), isoform CRA_a		3	7.97	45	1800000	NFRNPLAK	320.519
2	2.1	654	44	749.07	91.2	280000000	47168.1	HUMAN	A0A024R4F1	Enolase 1, (Alpha), isoform CRA_a		3	7.96	59.5	699000	YNQLLRIEEELGSK	564.637
2	2.1	654	44	749.07	91.2	280000000	47168.1	HUMAN	A0A024R4F1	Enolase 1, (Alpha), isoform CRA_a		2	7.89	66.8	686000	EIFDSRGNPTVEVDLFTSK	1077.54
2	2.1	654	44	749.07	91.2	280000000	47168.1	HUMAN	A0A024R4F1	Enolase 1, (Alpha), isoform CRA_a		3	7.88	42.6	1800000	NFRNPLAK	320.519
2	2.1	654	44	749.07	91.2	280000000	47168.1	HUMAN	A0A024R4F1	Enolase 1, (Alpha), isoform CRA_a		2	7.88	53.7	128000	IEEELGSKAK	552.306
2	2.1	654	44	749.07	91.2	280000000	47168.1	HUMAN	A0A024R4F1	Enolase 1, (Alpha), isoform CRA_a		3	7.84	50.7	422000	YGKDATNVGDEGGFAPNILENKEGLELLK	1031.19
2	2.1	654	44	749.07	91.2	280000000	47168.1	HUMAN	A0A024R4F1	Enolase 1, (Alpha), isoform CRA_a		3	7.84	53.1	321000	YGKDATNVGDEGGFAPNILENKEGLELLK	1031.19
2	2.1	654	44	749.07	91.2	280000000	47168.1	HUMAN	A0A024R4F1	Enolase 1, (Alpha), isoform CRA_a		4	7.78	61	530000	YNQLLRIEEELGSKAK	473.513
2	2.1	654	44	749.07	91.2	280000000	47168.1	HUMAN	A0A024R4F1	Enolase 1, (Alpha), isoform CRA_a		2	7.78	58.3	13600	AGYTDKVVIGMDVAASEFFR	1088.54
2	2.1	654	44	749.07	91.2	280000000	47168.1	HUMAN	A0A024R4F1	Enolase 1, (Alpha), isoform CRA_a		3	7.78	57.6	48000	AGYTDKVVIGMDVAASEFFR	726.031
2	2.1	654	44	749.07	91.2	280000000	47168.1	HUMAN	A0A024R4F1	Enolase 1, (Alpha), isoform CRA_a		2	7.77	50.7	109000	FTASAGIQVVGDDLTVTNPKR	1095.08
2	2.1	654	44	749.07	91.2	280000000	47168.1	HUMAN	A0A024R4F1	Enolase 1, (Alpha), isoform CRA_a		5	7.76	53.5	527000	KLNVTEQEKIDKLMIEMDGTENKSK	585.106
2	2.1	654	44	749.07	91.2	280000000	47168.1	HUMAN	A0A024R4F1	Enolase 1, (Alpha), isoform CRA_a		2	7.72	57.6	345000	VNQIGSVTESLQAcK	817.413
2	2.1	654	44	749.07	91.2	280000000	47168.1	HUMAN	A0A024R4F1	Enolase 1, (Alpha), isoform CRA_a		3	7.71	40.2	1950000	NFRNPLAK	320.519
2	2.1	654	44	749.07	91.2	280000000	47168.1	HUMAN	A0A024R4F1	Enolase 1, (Alpha), isoform CRA_a		2	7.69	64.5	57700	IGAEVYHNLKNVIK	799.456
2	2.1	654	44	749.07	91.2	280000000	47168.1	HUMAN	A0A024R4F1	Enolase 1, (Alpha), isoform CRA_a		3	7.67	71.8	365000	HIADLAGNSEVILPVPAFNVINGGSHAGNK	1004.53
2	2.1	654	44	749.07	91.2	280000000	47168.1	HUMAN	A0A024R4F1	Enolase 1, (Alpha), isoform CRA_a		2	7.65	58.4	360000	LAMQEFMILPVGAANFR	954.492
2	2.1	654	44	749.07	91.2	280000000	47168.1	HUMAN	A0A024R4F1	Enolase 1, (Alpha), isoform CRA_a		3	7.65	54.6	328000	IGAEVYHNLKNVIKEK	619.02
2	2.1	654	44	749.07	91.2	280000000	47168.1	HUMAN	A0A024R4F1	Enolase 1, (Alpha), isoform CRA_a		3	7.64	47.6	1930000	NFRNPLAK	320.519
2	2.1	654	44	749.07	91.2	280000000	47168.1	HUMAN	A0A024R4F1	Enolase 1, (Alpha), isoform CRA_a		2	7.6	64.2	659000	EIFDSRGNPTVEVDLFTSK	1077.54
2	2.1	654	44	749.07	91.2	280000000	47168.1	HUMAN	A0A024R4F1	Enolase 1, (Alpha), isoform CRA_a		4	7.58	57.2	225000	KLNVTEQEKIDKLMIEMDGTENKSK	731.129
2	2.1	654	44	749.07	91.2	280000000	47168.1	HUMAN	A0A024R4F1	Enolase 1, (Alpha), isoform CRA_a		2	7.57	70	316000	AVEHINKTIAPALVSK	845.995
2	2.1	654	44	749.07	91.2	280000000	47168.1	HUMAN	A0A024R4F1	Enolase 1, (Alpha), isoform CRA_a		3	7.56	44.2	1950000	NFRNPLAK	320.519
2	2.1	654	44	749.07	91.2	280000000	47168.1	HUMAN	A0A024R4F1	Enolase 1, (Alpha), isoform CRA_a		2	7.56	60.1	263000	AVEHINKTIAPALVSK	845.995
2	2.1	654	44	749.07	91.2	280000000	47168.1	HUMAN	A0A024R4F1	Enolase 1, (Alpha), isoform CRA_a		2	7.53	49.4	193000	AGAVEKGVPLYR	630.363
2	2.1	654	44	749.07	91.2	280000000	47168.1	HUMAN	A0A024R4F1	Enolase 1, (Alpha), isoform CRA_a		2	7.49	60.2	316000	AVEHINKTIAPALVSK	845.994
2	2.1	654	44	749.07	91.2	280000000	47168.1	HUMAN	A0A024R4F1	Enolase 1, (Alpha), isoform CRA_a		3	7.47	51.8	422000	YGKDATNVGDEGGFAPNILENKEGLELLK	1031.19
2	2.1	654	44	749.07	91.2	280000000	47168.1	HUMAN	A0A024R4F1	Enolase 1, (Alpha), isoform CRA_a		2	7.36	64.6	1140000	YNQLLR	403.729
2	2.1	654	44	749.07	91.2	280000000	47168.1	HUMAN	A0A024R4F1	Enolase 1, (Alpha), isoform CRA_a		2	7.34	63.1	1450000	NFRNPLAK	480.275
2	2.1	654	44	749.07	91.2	280000000	47168.1	HUMAN	A0A024R4F1	Enolase 1, (Alpha), isoform CRA_a		2	7.33	52.1	15300	AGYTDKVVIGMDVAASEFFR	1088.54
2	2.1	654	44	749.07	91.2	280000000	47168.1	HUMAN	A0A024R4F1	Enolase 1, (Alpha), isoform CRA_a		2	7.29	54.9	200000	SGETEDTFIADLVVGLcTGQIK	1177.08
2	2.1	654	44	749.07	91.2	280000000	47168.1	HUMAN	A0A024R4F1	Enolase 1, (Alpha), isoform CRA_a		5	7.29	50.7	585000	KLNVTEQEKIDKLMIEMDGTENKSK	585.106
2	2.1	654	44	749.07	91.2	280000000	47168.1	HUMAN	A0A024R4F1	Enolase 1, (Alpha), isoform CRA_a		2	7.28	51.3	167000	AVNEKScNcLLLK	774.896
2	2.1	654	44	749.07	91.2	280000000	47168.1	HUMAN	A0A024R4F1	Enolase 1, (Alpha), isoform CRA_a		2	7.25	48.3	128000	IEEELGSKAK	552.306
2	2.1	654	44	749.07	91.2	280000000	47168.1	HUMAN	A0A024R4F1	Enolase 1, (Alpha), isoform CRA_a		2	7.21	53.5	13600	AGYTDKVVIGMDVAASEFFR	1088.54
2	2.1	654	44	749.07	91.2	280000000	47168.1	HUMAN	A0A024R4F1	Enolase 1, (Alpha), isoform CRA_a		2	7.17	55.3	30700	YMGKGVSK	435.236
2	2.1	654	44	749.07	91.2	280000000	47168.1	HUMAN	A0A024R4F1	Enolase 1, (Alpha), isoform CRA_a		3	7.15	54	321000	YGKDATNVGDEGGFAPNILENKEGLELLK	1031.19
2	2.1	654	44	749.07	91.2	280000000	47168.1	HUMAN	A0A024R4F1	Enolase 1, (Alpha), isoform CRA_a		2	7.05	56	193000	AGAVEKGVPLYR	630.363
2	2.1	654	44	749.07	91.2	280000000	47168.1	HUMAN	A0A024R4F1	Enolase 1, (Alpha), isoform CRA_a		2	7.03	53.6	43100	IGAEVYHNLKNVIK	799.457
2	2.1	654	44	749.07	91.2	280000000	47168.1	HUMAN	A0A024R4F1	Enolase 1, (Alpha), isoform CRA_a		2	7.02	68.9	105000	IGAEVYHNLKNVIK	799.457
2	2.1	654	44	749.07	91.2	280000000	47168.1	HUMAN	A0A024R4F1	Enolase 1, (Alpha), isoform CRA_a		3	7.01	42.3	1800000	NFRNPLAK	320.519
2	2.1	654	44	749.07	91.2	280000000	47168.1	HUMAN	A0A024R4F1	Enolase 1, (Alpha), isoform CRA_a		2	6.98	50.4	29400	LAKYNQLLR	559.835
2	2.1	654	44	749.07	91.2	280000000	47168.1	HUMAN	A0A024R4F1	Enolase 1, (Alpha), isoform CRA_a		2	6.93	61	86900	AVEHINK	405.727
2	2.1	654	44	749.07	91.2	280000000	47168.1	HUMAN	A0A024R4F1	Enolase 1, (Alpha), isoform CRA_a		2	6.85	60.9	86900	AVEHINK	405.727
2	2.1	654	44	749.07	91.2	280000000	47168.1	HUMAN	A0A024R4F1	Enolase 1, (Alpha), isoform CRA_a		2	6.84	65	43100	IGAEVYHNLKNVIK	799.457
2	2.1	654	44	749.07	91.2	280000000	47168.1	HUMAN	A0A024R4F1	Enolase 1, (Alpha), isoform CRA_a		2	6.81	65.9	174000	AVNEKScNcLLLK	774.896
2	2.1	654	44	749.07	91.2	280000000	47168.1	HUMAN	A0A024R4F1	Enolase 1, (Alpha), isoform CRA_a		2	6.8	62.7	1350000	NFRNPLAK	480.275
2	2.1	654	44	749.07	91.2	280000000	47168.1	HUMAN	A0A024R4F1	Enolase 1, (Alpha), isoform CRA_a		2	6.78	47.3	224000	AGAVEKGVPLYR	630.364
2	2.1	654	44	749.07	91.2	280000000	47168.1	HUMAN	A0A024R4F1	Enolase 1, (Alpha), isoform CRA_a		2	6.75	47.9	134000	LAQANGWGVMVSHR	763.388
2	2.1	654	44	749.07	91.2	280000000	47168.1	HUMAN	A0A024R4F1	Enolase 1, (Alpha), isoform CRA_a		3	6.72	45.5	422000	YGKDATNVGDEGGFAPNILENKEGLELLK	1031.19
2	2.1	654	44	749.07	91.2	280000000	47168.1	HUMAN	A0A024R4F1	Enolase 1, (Alpha), isoform CRA_a		2	6.63	59.6	1090000	YNQLLR	403.729
2	2.1	654	44	749.07	91.2	280000000	47168.1	HUMAN	A0A024R4F1	Enolase 1, (Alpha), isoform CRA_a		3	6.63	42.3	1930000	NFRNPLAK	320.519
2	2.1	654	44	749.07	91.2	280000000	47168.1	HUMAN	A0A024R4F1	Enolase 1, (Alpha), isoform CRA_a		3	6.61	56.2	321000	YGKDATNVGDEGGFAPNILENKEGLELLK	1031.19
2	2.1	654	44	749.07	91.2	280000000	47168.1	HUMAN	A0A024R4F1	Enolase 1, (Alpha), isoform CRA_a		2	6.58	49.4	514000	IGAEVYHNLK	572.312
2	2.1	654	44	749.07	91.2	280000000	47168.1	HUMAN	A0A024R4F1	Enolase 1, (Alpha), isoform CRA_a		2	6.58	49.6	224000	AGAVEKGVPLYR	630.364
2	2.1	654	44	749.07	91.2	280000000	47168.1	HUMAN	A0A024R4F1	Enolase 1, (Alpha), isoform CRA_a		2	6.52	53.2	13600	AGYTDKVVIGMDVAASEFFR	1088.54
2	2.1	654	44	749.07	91.2	280000000	47168.1	HUMAN	A0A024R4F1	Enolase 1, (Alpha), isoform CRA_a		2	6.48	65.2	302000	YISPDQLADLYK	713.366
2	2.1	654	44	749.07	91.2	280000000	47168.1	HUMAN	A0A024R4F1	Enolase 1, (Alpha), isoform CRA_a		3	6.47	59.3	282000	SGETEDTFIADLVVGLcTGQIK	785.057
2	2.1	654	44	749.07	91.2	280000000	47168.1	HUMAN	A0A024R4F1	Enolase 1, (Alpha), isoform CRA_a		2	6.37	51.7	15300	AGYTDKVVIGMDVAASEFFR	1088.54
2	2.1	654	44	749.07	91.2	280000000	47168.1	HUMAN	A0A024R4F1	Enolase 1, (Alpha), isoform CRA_a		2	6.37	57.5	57700	IGAEVYHNLKNVIK	799.456
2	2.1	654	44	749.07	91.2	280000000	47168.1	HUMAN	A0A024R4F1	Enolase 1, (Alpha), isoform CRA_a		2	6.31	57	43100	IGAEVYHNLKNVIK	799.457
2	2.1	654	44	749.07	91.2	280000000	47168.1	HUMAN	A0A024R4F1	Enolase 1, (Alpha), isoform CRA_a		2	6.29	45.9	198000	AVNEKScNcLLLK	774.896
2	2.1	654	44	749.07	91.2	280000000	47168.1	HUMAN	A0A024R4F1	Enolase 1, (Alpha), isoform CRA_a		2	6.25	54.6	316000	AVEHINKTIAPALVSK	845.994
2	2.1	654	44	749.07	91.2	280000000	47168.1	HUMAN	A0A024R4F1	Enolase 1, (Alpha), isoform CRA_a		2	6.24	44.9	15300	AGYTDKVVIGMDVAASEFFR	1088.54
2	2.1	654	44	749.07	91.2	280000000	47168.1	HUMAN	A0A024R4F1	Enolase 1, (Alpha), isoform CRA_a		3	6.22	50	535000	YNQLLRIEEELGSKAK	631.014
2	2.1	654	44	749.07	91.2	280000000	47168.1	HUMAN	A0A024R4F1	Enolase 1, (Alpha), isoform CRA_a		4	6.14	55.6	892000	AVEHINKTIAPALVSK	423.502
2	2.1	654	44	749.07	91.2	280000000	47168.1	HUMAN	A0A024R4F1	Enolase 1, (Alpha), isoform CRA_a		3	6.09	63.2	762000	AVEHINKTIAPALVSK	564.333
2	2.1	654	44	749.07	91.2	280000000	47168.1	HUMAN	A0A024R4F1	Enolase 1, (Alpha), isoform CRA_a		2	6.08	53.4	1480000	NFRNPLAK	480.275
2	2.1	654	44	749.07	91.2	280000000	47168.1	HUMAN	A0A024R4F1	Enolase 1, (Alpha), isoform CRA_a		2	6.07	44	478000	YNQLLRIEEELGSK	846.451
2	2.1	654	44	749.07	91.2	280000000	47168.1	HUMAN	A0A024R4F1	Enolase 1, (Alpha), isoform CRA_a		2	6.04	57.2	316000	AVEHINKTIAPALVSK	845.995
2	2.1	654	44	749.07	91.2	280000000	47168.1	HUMAN	A0A024R4F1	Enolase 1, (Alpha), isoform CRA_a		2	5.96	51.3	1380000	ScNcLLLK	504.254
2	2.1	654	44	749.07	91.2	280000000	47168.1	HUMAN	A0A024R4F1	Enolase 1, (Alpha), isoform CRA_a		2	5.92	47.1	109000	FTASAGIQVVGDDLTVTNPKR	1095.08
2	2.1	654	44	749.07	91.2	280000000	47168.1	HUMAN	A0A024R4F1	Enolase 1, (Alpha), isoform CRA_a		2	5.9	51.4	200000	SGETEDTFIADLVVGLcTGQIK	1177.08
2	2.1	654	44	749.07	91.2	280000000	47168.1	HUMAN	A0A024R4F1	Enolase 1, (Alpha), isoform CRA_a		2	5.81	62.7	62700	AVEHINK	405.727
2	2.1	654	44	749.07	91.2	280000000	47168.1	HUMAN	A0A024R4F1	Enolase 1, (Alpha), isoform CRA_a		2	5.79	55.6	128000	IEEELGSKAK	552.306
2	2.1	654	44	749.07	91.2	280000000	47168.1	HUMAN	A0A024R4F1	Enolase 1, (Alpha), isoform CRA_a		2	5.73	41.8	114000	FTASAGIQVVGDDLTVTNPKR	1095.08
2	2.1	654	44	749.07	91.2	280000000	47168.1	HUMAN	A0A024R4F1	Enolase 1, (Alpha), isoform CRA_a		2	5.73	65.1	1450000	NFRNPLAK	480.275
2	2.1	654	44	749.07	91.2	280000000	47168.1	HUMAN	A0A024R4F1	Enolase 1, (Alpha), isoform CRA_a		2	5.72	44.2	154000	SGETEDTFIADLVVGLcTGQIK	1177.08
2	2.1	654	44	749.07	91.2	280000000	47168.1	HUMAN	A0A024R4F1	Enolase 1, (Alpha), isoform CRA_a		2	5.72	50	201000	AGAVEKGVPLYR	630.363
2	2.1	654	44	749.07	91.2	280000000	47168.1	HUMAN	A0A024R4F1	Enolase 1, (Alpha), isoform CRA_a		2	5.69	56.9	659000	EIFDSRGNPTVEVDLFTSK	1077.54
2	2.1	654	44	749.07	91.2	280000000	47168.1	HUMAN	A0A024R4F1	Enolase 1, (Alpha), isoform CRA_a		4	5.69	52.2	139000	KLNVTEQEKIDKLMIEMDGTENKSK	731.129
2	2.1	654	44	749.07	91.2	280000000	47168.1	HUMAN	A0A024R4F1	Enolase 1, (Alpha), isoform CRA_a		2	5.66	54.5	316000	AVEHINKTIAPALVSK	845.994
2	2.1	654	44	749.07	91.2	280000000	47168.1	HUMAN	A0A024R4F1	Enolase 1, (Alpha), isoform CRA_a		2	5.64	46	57700	IGAEVYHNLKNVIK	799.456
2	2.1	654	44	749.07	91.2	280000000	47168.1	HUMAN	A0A024R4F1	Enolase 1, (Alpha), isoform CRA_a		2	5.63	44.4	167000	AVNEKScNcLLLK	774.896
2	2.1	654	44	749.07	91.2	280000000	47168.1	HUMAN	A0A024R4F1	Enolase 1, (Alpha), isoform CRA_a		2	5.6	52.7	686000	EIFDSRGNPTVEVDLFTSK	1077.54
2	2.1	654	44	749.07	91.2	280000000	47168.1	HUMAN	A0A024R4F1	Enolase 1, (Alpha), isoform CRA_a		2	5.59	45.8	13600	AGYTDKVVIGMDVAASEFFR	1088.54
2	2.1	654	44	749.07	91.2	280000000	47168.1	HUMAN	A0A024R4F1	Enolase 1, (Alpha), isoform CRA_a		2	5.58	52.6	636000	EIFDSRGNPTVEVDLFTSK	1077.54
2	2.1	654	44	749.07	91.2	280000000	47168.1	HUMAN	A0A024R4F1	Enolase 1, (Alpha), isoform CRA_a		2	5.56	47.9	174000	AVNEKScNcLLLK	774.896
2	2.1	654	44	749.07	91.2	280000000	47168.1	HUMAN	A0A024R4F1	Enolase 1, (Alpha), isoform CRA_a		2	5.51	50.3	57700	IGAEVYHNLKNVIK	799.456
2	2.1	654	44	749.07	91.2	280000000	47168.1	HUMAN	A0A024R4F1	Enolase 1, (Alpha), isoform CRA_a		3	5.49	46.6	28600	AGYTDKVVIGMDVAASEFFR	726.031
2	2.1	654	44	749.07	91.2	280000000	47168.1	HUMAN	A0A024R4F1	Enolase 1, (Alpha), isoform CRA_a		2	5.49	66.9	1350000	NFRNPLAK	480.275
2	2.1	654	44	749.07	91.2	280000000	47168.1	HUMAN	A0A024R4F1	Enolase 1, (Alpha), isoform CRA_a		2	5.44	55.3	174000	AVNEKScNcLLLK	774.896
2	2.1	654	44	749.07	91.2	280000000	47168.1	HUMAN	A0A024R4F1	Enolase 1, (Alpha), isoform CRA_a		2	5.44	46.8	37200	YMGKGVSK	435.233
2	2.1	654	44	749.07	91.2	280000000	47168.1	HUMAN	A0A024R4F1	Enolase 1, (Alpha), isoform CRA_a		2	5.38	54.9	105000	IGAEVYHNLKNVIK	799.457
2	2.1	654	44	749.07	91.2	280000000	47168.1	HUMAN	A0A024R4F1	Enolase 1, (Alpha), isoform CRA_a		2	5.37	43.1	686000	EIFDSRGNPTVEVDLFTSK	1077.54
2	2.1	654	44	749.07	91.2	280000000	47168.1	HUMAN	A0A024R4F1	Enolase 1, (Alpha), isoform CRA_a		2	5.33	60.2	316000	AVEHINKTIAPALVSK	845.994
2	2.1	654	44	749.07	91.2	280000000	47168.1	HUMAN	A0A024R4F1	Enolase 1, (Alpha), isoform CRA_a		2	5.32	52.2	286000	LAMQEFMILPVGAANFR	954.497
2	2.1	654	44	749.07	91.2	280000000	47168.1	HUMAN	A0A024R4F1	Enolase 1, (Alpha), isoform CRA_a		2	5.3	42.6	422000	YNQLLRIEEELGSK	846.45
2	2.1	654	44	749.07	91.2	280000000	47168.1	HUMAN	A0A024R4F1	Enolase 1, (Alpha), isoform CRA_a		2	5.26	44.2	1180000	ScNcLLLK	504.254
2	2.1	654	44	749.07	91.2	280000000	47168.1	HUMAN	A0A024R4F1	Enolase 1, (Alpha), isoform CRA_a		2	5.26	50.5	62700	AVEHINK	405.727
2	2.1	654	44	749.07	91.2	280000000	47168.1	HUMAN	A0A024R4F1	Enolase 1, (Alpha), isoform CRA_a		2	5.24	47.9	686000	EIFDSRGNPTVEVDLFTSK	1077.54
2	2.1	654	44	749.07	91.2	280000000	47168.1	HUMAN	A0A024R4F1	Enolase 1, (Alpha), isoform CRA_a		2	5.24	49.9	302000	YISPDQLADLYK	713.366
2	2.1	654	44	749.07	91.2	280000000	47168.1	HUMAN	A0A024R4F1	Enolase 1, (Alpha), isoform CRA_a		2	5.22	48.5	263000	AVEHINKTIAPALVSK	845.995
2	2.1	654	44	749.07	91.2	280000000	47168.1	HUMAN	A0A024R4F1	Enolase 1, (Alpha), isoform CRA_a		2	5.18	50.2	1290000	YNQLLR	403.729
2	2.1	654	44	749.07	91.2	280000000	47168.1	HUMAN	A0A024R4F1	Enolase 1, (Alpha), isoform CRA_a		4	5.14	44.2	330000	KLNVTEQEKIDKLMIEMDGTENKSK	731.129
2	2.1	654	44	749.07	91.2	280000000	47168.1	HUMAN	A0A024R4F1	Enolase 1, (Alpha), isoform CRA_a		4	5.14	45.4	191000	LAKYNQLLRIEEELGSKAK	551.568
2	2.1	654	44	749.07	91.2	280000000	47168.1	HUMAN	A0A024R4F1	Enolase 1, (Alpha), isoform CRA_a		2	5.11	47.2	659000	EIFDSRGNPTVEVDLFTSK	1077.54
2	2.1	654	44	749.07	91.2	280000000	47168.1	HUMAN	A0A024R4F1	Enolase 1, (Alpha), isoform CRA_a		3	5.11	36.8	535000	YNQLLRIEEELGSKAK	631.014
2	2.1	654	44	749.07	91.2	280000000	47168.1	HUMAN	A0A024R4F1	Enolase 1, (Alpha), isoform CRA_a		2	5.08	42.4	5020	AGYTDKVVIGMDVAASEFFR	1088.54
2	2.1	654	44	749.07	91.2	280000000	47168.1	HUMAN	A0A024R4F1	Enolase 1, (Alpha), isoform CRA_a		2	5.07	41.5	134000	LAQANGWGVMVSHR	763.388
2	2.1	654	44	749.07	91.2	280000000	47168.1	HUMAN	A0A024R4F1	Enolase 1, (Alpha), isoform CRA_a		5	4.91	48.2	585000	KLNVTEQEKIDKLMIEMDGTENKSK	585.106
2	2.1	654	44	749.07	91.2	280000000	47168.1	HUMAN	A0A024R4F1	Enolase 1, (Alpha), isoform CRA_a		2	4.9	49	198000	AVNEKScNcLLLK	774.896
2	2.1	654	44	749.07	91.2	280000000	47168.1	HUMAN	A0A024R4F1	Enolase 1, (Alpha), isoform CRA_a		2	4.78	33.5	113000	DATNVGDEGGFAPNILENKEGLELLK	1372.19
2	2.1	654	44	749.07	91.2	280000000	47168.1	HUMAN	A0A024R4F1	Enolase 1, (Alpha), isoform CRA_a		2	4.74	46.1	196000	AGAVEKGVPLYR	630.365
2	2.1	654	44	749.07	91.2	280000000	47168.1	HUMAN	A0A024R4F1	Enolase 1, (Alpha), isoform CRA_a		4	4.67	44	225000	KLNVTEQEKIDKLMIEMDGTENKSK	731.129
2	2.1	654	44	749.07	91.2	280000000	47168.1	HUMAN	A0A024R4F1	Enolase 1, (Alpha), isoform CRA_a		2	4.66	48.7	26300	LAKYNQLLR	559.837
2	2.1	654	44	749.07	91.2	280000000	47168.1	HUMAN	A0A024R4F1	Enolase 1, (Alpha), isoform CRA_a		3	4.61	39.1	33700	AGYTDKVVIGMDVAASEFFR	726.031
2	2.1	654	44	749.07	91.2	280000000	47168.1	HUMAN	A0A024R4F1	Enolase 1, (Alpha), isoform CRA_a		2	4.59	50.3	30700	YMGKGVSK	435.236
2	2.1	654	44	749.07	91.2	280000000	47168.1	HUMAN	A0A024R4F1	Enolase 1, (Alpha), isoform CRA_a		2	4.59	49.4	686000	EIFDSRGNPTVEVDLFTSK	1077.54
2	2.1	654	44	749.07	91.2	280000000	47168.1	HUMAN	A0A024R4F1	Enolase 1, (Alpha), isoform CRA_a		3	4.58	43.9	1930000	NFRNPLAK	320.519
2	2.1	654	44	749.07	91.2	280000000	47168.1	HUMAN	A0A024R4F1	Enolase 1, (Alpha), isoform CRA_a		2	4.55	42.4	478000	YNQLLRIEEELGSK	846.451
2	2.1	654	44	749.07	91.2	280000000	47168.1	HUMAN	A0A024R4F1	Enolase 1, (Alpha), isoform CRA_a		2	4.55	49.9	57700	IGAEVYHNLKNVIK	799.456
2	2.1	654	44	749.07	91.2	280000000	47168.1	HUMAN	A0A024R4F1	Enolase 1, (Alpha), isoform CRA_a		2	4.54	41.6	196000	AGAVEKGVPLYR	630.365
2	2.1	654	44	749.07	91.2	280000000	47168.1	HUMAN	A0A024R4F1	Enolase 1, (Alpha), isoform CRA_a		2	4.54	53.7	13600	AGYTDKVVIGMDVAASEFFR	1088.54
2	2.1	654	44	749.07	91.2	280000000	47168.1	HUMAN	A0A024R4F1	Enolase 1, (Alpha), isoform CRA_a		2	4.53	42.7	224000	AGAVEKGVPLYR	630.364
2	2.1	654	44	749.07	91.2	280000000	47168.1	HUMAN	A0A024R4F1	Enolase 1, (Alpha), isoform CRA_a		2	4.52	59.9	1450000	NFRNPLAK	480.275
2	2.1	654	44	749.07	91.2	280000000	47168.1	HUMAN	A0A024R4F1	Enolase 1, (Alpha), isoform CRA_a		2	4.5	42.7	198000	AGAVEKGVPLYR	630.365
2	2.1	654	44	749.07	91.2	280000000	47168.1	HUMAN	A0A024R4F1	Enolase 1, (Alpha), isoform CRA_a		2	4.39	44.4	43100	IGAEVYHNLKNVIK	799.457
2	2.1	654	44	749.07	91.2	280000000	47168.1	HUMAN	A0A024R4F1	Enolase 1, (Alpha), isoform CRA_a		2	4.32	49.6	45300	NVIKEK	365.724
2	2.1	654	44	749.07	91.2	280000000	47168.1	HUMAN	A0A024R4F1	Enolase 1, (Alpha), isoform CRA_a		2	4.25	46.1	30700	YMGKGVSK	435.236
2	2.1	654	44	749.07	91.2	280000000	47168.1	HUMAN	A0A024R4F1	Enolase 1, (Alpha), isoform CRA_a		2	4.23	48.8	15300	AGYTDKVVIGMDVAASEFFR	1088.54
2	2.1	654	44	749.07	91.2	280000000	47168.1	HUMAN	A0A024R4F1	Enolase 1, (Alpha), isoform CRA_a		2	4.22	59.6	2310000	TIAPALVSK	450.281
2	2.1	654	44	749.07	91.2	280000000	47168.1	HUMAN	A0A024R4F1	Enolase 1, (Alpha), isoform CRA_a		3	4.21	49.4	181000	AGYTDKVVIGMDVAASEFFR	726.03
2	2.1	654	44	749.07	91.2	280000000	47168.1	HUMAN	A0A024R4F1	Enolase 1, (Alpha), isoform CRA_a		2	4.16	50.1	98100	IEEELGSKAK	552.305
2	2.2	112	7	116.07	24.1	33300000	46986	HUMAN	P13929	Beta-enolase		2	22.88	98.1	205000	VNQIGSVTESIQAcK	817.415
2	2.2	112	7	116.07	24.1	33300000	46986	HUMAN	P13929	Beta-enolase		4	22.42	100	786000	YGKDATNVGDEGGFAPNILENNEALELLK	773.646
2	2.2	112	7	116.07	24.1	33300000	46986	HUMAN	P13929	Beta-enolase		2	22.38	90.5	345000	VNQIGSVTESIQAcK	817.413
2	2.2	112	7	116.07	24.1	33300000	46986	HUMAN	P13929	Beta-enolase		4	21.06	98	643000	YGKDATNVGDEGGFAPNILENNEALELLK	773.645
2	2.2	112	7	116.07	24.1	33300000	46986	HUMAN	P13929	Beta-enolase		3	20.68	91.6	275000	SGETEDTFIADLVVGLcTGQIK	785.057
2	2.2	112	7	116.07	24.1	33300000	46986	HUMAN	P13929	Beta-enolase		2	20.45	89.5	238000	VNQIGSVTESIQAcK	817.418
2	2.2	112	7	116.07	24.1	33300000	46986	HUMAN	P13929	Beta-enolase		2	20.06	82.5	225000	SGETEDTFIADLVVGLcTGQIK	1177.08
2	2.2	112	7	116.07	24.1	33300000	46986	HUMAN	P13929	Beta-enolase		2	19.85	86.1	238000	VNQIGSVTESIQAcK	817.418
2	2.2	112	7	116.07	24.1	33300000	46986	HUMAN	P13929	Beta-enolase		3	19.73	93	222000	FGANAILGVSLAVcK	507.282
2	2.2	112	7	116.07	24.1	33300000	46986	HUMAN	P13929	Beta-enolase		3	19.39	95.5	320000	SGETEDTFIADLVVGLcTGQIK	785.058
2	2.2	112	7	116.07	24.1	33300000	46986	HUMAN	P13929	Beta-enolase		2	19.36	90.3	310000	FGANAILGVSLAVcK	760.418
2	2.2	112	7	116.07	24.1	33300000	46986	HUMAN	P13929	Beta-enolase		2	19.34	92.8	393000	FGANAILGVSLAVcK	760.418
2	2.2	112	7	116.07	24.1	33300000	46986	HUMAN	P13929	Beta-enolase		2	19.33	84.7	238000	VNQIGSVTESIQAcK	817.418
2	2.2	112	7	116.07	24.1	33300000	46986	HUMAN	P13929	Beta-enolase		3	19.11	93.5	282000	SGETEDTFIADLVVGLcTGQIK	785.057
2	2.2	112	7	116.07	24.1	33300000	46986	HUMAN	P13929	Beta-enolase		2	18.72	90.6	345000	VNQIGSVTESIQAcK	817.413
2	2.2	112	7	116.07	24.1	33300000	46986	HUMAN	P13929	Beta-enolase		2	18.26	84.5	200000	SGETEDTFIADLVVGLcTGQIK	1177.08
2	2.2	112	7	116.07	24.1	33300000	46986	HUMAN	P13929	Beta-enolase		2	17.83	89.9	347000	FGANAILGVSLAVcK	760.418
2	2.2	112	7	116.07	24.1	33300000	46986	HUMAN	P13929	Beta-enolase		2	17.75	80.6	345000	VNQIGSVTESIQAcK	817.413
2	2.2	112	7	116.07	24.1	33300000	46986	HUMAN	P13929	Beta-enolase		3	17.67	81.2	188000	FGANAILGVSLAVcK	507.282
2	2.2	112	7	116.07	24.1	33300000	46986	HUMAN	P13929	Beta-enolase		4	17.6	75	623000	YGKDATNVGDEGGFAPNILENNEALELLK	773.646
2	2.2	112	7	116.07	24.1	33300000	46986	HUMAN	P13929	Beta-enolase		2	17.59	84.3	238000	VNQIGSVTESIQAcK	817.418
2	2.2	112	7	116.07	24.1	33300000	46986	HUMAN	P13929	Beta-enolase		2	17.53	83.9	228000	SGETEDTFIADLVVGLcTGQIK	1177.08
2	2.2	112	7	116.07	24.1	33300000	46986	HUMAN	P13929	Beta-enolase		2	17.47	84.2	200000	SGETEDTFIADLVVGLcTGQIK	1177.08
2	2.2	112	7	116.07	24.1	33300000	46986	HUMAN	P13929	Beta-enolase		2	17.36	88	238000	VNQIGSVTESIQAcK	817.418
2	2.2	112	7	116.07	24.1	33300000	46986	HUMAN	P13929	Beta-enolase		2	17.28	77	205000	VNQIGSVTESIQAcK	817.415
2	2.2	112	7	116.07	24.1	33300000	46986	HUMAN	P13929	Beta-enolase		2	17.23	87.6	238000	VNQIGSVTESIQAcK	817.418
2	2.2	112	7	116.07	24.1	33300000	46986	HUMAN	P13929	Beta-enolase		2	17.21	79.9	205000	VNQIGSVTESIQAcK	817.415
2	2.2	112	7	116.07	24.1	33300000	46986	HUMAN	P13929	Beta-enolase		3	17.03	93.3	197000	FGANAILGVSLAVcK	507.282
2	2.2	112	7	116.07	24.1	33300000	46986	HUMAN	P13929	Beta-enolase		3	16.8	92.9	181000	FGANAILGVSLAVcK	507.282
2	2.2	112	7	116.07	24.1	33300000	46986	HUMAN	P13929	Beta-enolase		2	16.8	82.7	200000	SGETEDTFIADLVVGLcTGQIK	1177.08
2	2.2	112	7	116.07	24.1	33300000	46986	HUMAN	P13929	Beta-enolase		2	16.71	80.9	200000	SGETEDTFIADLVVGLcTGQIK	1177.08
2	2.2	112	7	116.07	24.1	33300000	46986	HUMAN	P13929	Beta-enolase		2	16.64	79.6	197000	SGETEDTFIADLVVGLcTGQIK	1177.08
2	2.2	112	7	116.07	24.1	33300000	46986	HUMAN	P13929	Beta-enolase		2	16.37	78.5	234000	SGETEDTFIADLVVGLcTGQIK	1177.08
2	2.2	112	7	116.07	24.1	33300000	46986	HUMAN	P13929	Beta-enolase		2	16.24	80.7	220000	SGETEDTFIADLVVGLcTGQIK	1177.08
2	2.2	112	7	116.07	24.1	33300000	46986	HUMAN	P13929	Beta-enolase		3	16.08	71	2920	VNQIGSVTESIQAcK	545.279
2	2.2	112	7	116.07	24.1	33300000	46986	HUMAN	P13929	Beta-enolase		2	15.73	74.3	228000	SGETEDTFIADLVVGLcTGQIK	1177.08
2	2.2	112	7	116.07	24.1	33300000	46986	HUMAN	P13929	Beta-enolase		2	15.37	75.6	217000	SGETEDTFIADLVVGLcTGQIK	1177.08
2	2.2	112	7	116.07	24.1	33300000	46986	HUMAN	P13929	Beta-enolase		2	15.23	81.4	205000	VNQIGSVTESIQAcK	817.415
2	2.2	112	7	116.07	24.1	33300000	46986	HUMAN	P13929	Beta-enolase		2	15.18	82.5	345000	VNQIGSVTESIQAcK	817.413
2	2.2	112	7	116.07	24.1	33300000	46986	HUMAN	P13929	Beta-enolase		2	15.1	72.8	238000	VNQIGSVTESIQAcK	817.418
2	2.2	112	7	116.07	24.1	33300000	46986	HUMAN	P13929	Beta-enolase		2	15.05	77.3	345000	VNQIGSVTESIQAcK	817.413
2	2.2	112	7	116.07	24.1	33300000	46986	HUMAN	P13929	Beta-enolase		2	14.67	77.1	345000	VNQIGSVTESIQAcK	817.413
2	2.2	112	7	116.07	24.1	33300000	46986	HUMAN	P13929	Beta-enolase		2	14.66	76.1	393000	FGANAILGVSLAVcK	760.418
2	2.2	112	7	116.07	24.1	33300000	46986	HUMAN	P13929	Beta-enolase		2	14.57	83.9	228000	SGETEDTFIADLVVGLcTGQIK	1177.08
2	2.2	112	7	116.07	24.1	33300000	46986	HUMAN	P13929	Beta-enolase		2	14.52	70.8	238000	VNQIGSVTESIQAcK	817.418
2	2.2	112	7	116.07	24.1	33300000	46986	HUMAN	P13929	Beta-enolase		2	14.46	79.4	205000	VNQIGSVTESIQAcK	817.415
2	2.2	112	7	116.07	24.1	33300000	46986	HUMAN	P13929	Beta-enolase		2	14.42	85	205000	VNQIGSVTESIQAcK	817.415
2	2.2	112	7	116.07	24.1	33300000	46986	HUMAN	P13929	Beta-enolase		2	14.29	75.3	222000	SGETEDTFIADLVVGLcTGQIK	1177.08
2	2.2	112	7	116.07	24.1	33300000	46986	HUMAN	P13929	Beta-enolase		3	14.24	76.3	195000	FGANAILGVSLAVcK	507.282
2	2.2	112	7	116.07	24.1	33300000	46986	HUMAN	P13929	Beta-enolase		3	14.19	83.9	211000	FGANAILGVSLAVcK	507.282
2	2.2	112	7	116.07	24.1	33300000	46986	HUMAN	P13929	Beta-enolase		3	14.11	79	222000	FGANAILGVSLAVcK	507.282
2	2.2	112	7	116.07	24.1	33300000	46986	HUMAN	P13929	Beta-enolase		2	14.08	72.8	231000	SGETEDTFIADLVVGLcTGQIK	1177.08
2	2.2	112	7	116.07	24.1	33300000	46986	HUMAN	P13929	Beta-enolase		3	13.95	72.4	304000	SGETEDTFIADLVVGLcTGQIK	785.058
2	2.2	112	7	116.07	24.1	33300000	46986	HUMAN	P13929	Beta-enolase		2	13.89	72.5	193000	SGETEDTFIADLVVGLcTGQIK	1177.08
2	2.2	112	7	116.07	24.1	33300000	46986	HUMAN	P13929	Beta-enolase		2	13.67	75.8	224000	SGETEDTFIADLVVGLcTGQIK	1177.08
2	2.2	112	7	116.07	24.1	33300000	46986	HUMAN	P13929	Beta-enolase		2	13.59	69.8	393000	FGANAILGVSLAVcK	760.418
2	2.2	112	7	116.07	24.1	33300000	46986	HUMAN	P13929	Beta-enolase		2	13.55	68.9	234000	SGETEDTFIADLVVGLcTGQIK	1177.08
2	2.2	112	7	116.07	24.1	33300000	46986	HUMAN	P13929	Beta-enolase		2	13.4	77.2	205000	VNQIGSVTESIQAcK	817.415
2	2.2	112	7	116.07	24.1	33300000	46986	HUMAN	P13929	Beta-enolase		2	13.39	77.4	393000	FGANAILGVSLAVcK	760.418
2	2.2	112	7	116.07	24.1	33300000	46986	HUMAN	P13929	Beta-enolase		2	13.39	62.5	220000	SGETEDTFIADLVVGLcTGQIK	1177.08
2	2.2	112	7	116.07	24.1	33300000	46986	HUMAN	P13929	Beta-enolase		2	13.32	80.9	393000	FGANAILGVSLAVcK	760.418
2	2.2	112	7	116.07	24.1	33300000	46986	HUMAN	P13929	Beta-enolase		4	13.27	67.1	786000	YGKDATNVGDEGGFAPNILENNEALELLK	773.646
2	2.2	112	7	116.07	24.1	33300000	46986	HUMAN	P13929	Beta-enolase		2	13.17	75	347000	FGANAILGVSLAVcK	760.418
2	2.2	112	7	116.07	24.1	33300000	46986	HUMAN	P13929	Beta-enolase		2	13.15	72.9	238000	VNQIGSVTESIQAcK	817.418
2	2.2	112	7	116.07	24.1	33300000	46986	HUMAN	P13929	Beta-enolase		2	13.05	75.1	347000	FGANAILGVSLAVcK	760.418
2	2.2	112	7	116.07	24.1	33300000	46986	HUMAN	P13929	Beta-enolase		3	12.89	70.7	422000	YGKDATNVGDEGGFAPNILENNEALELLK	1031.19
2	2.2	112	7	116.07	24.1	33300000	46986	HUMAN	P13929	Beta-enolase		2	12.81	85.6	841000	GVPLYR	352.708
2	2.2	112	7	116.07	24.1	33300000	46986	HUMAN	P13929	Beta-enolase		2	12.8	86.2	866000	GVPLYR	352.708
2	2.2	112	7	116.07	24.1	33300000	46986	HUMAN	P13929	Beta-enolase		2	12.8	75.9	347000	FGANAILGVSLAVcK	760.418
2	2.2	112	7	116.07	24.1	33300000	46986	HUMAN	P13929	Beta-enolase		2	12.77	70.4	7610	AAVPSGASTGIYEALELR	902.975
2	2.2	112	7	116.07	24.1	33300000	46986	HUMAN	P13929	Beta-enolase		4	12.69	63.6	623000	YGKDATNVGDEGGFAPNILENNEALELLK	773.646
2	2.2	112	7	116.07	24.1	33300000	46986	HUMAN	P13929	Beta-enolase		4	12.26	61.4	643000	YGKDATNVGDEGGFAPNILENNEALELLK	773.645
2	2.2	112	7	116.07	24.1	33300000	46986	HUMAN	P13929	Beta-enolase		2	12.2	83.4	827000	GVPLYR	352.708
2	2.2	112	7	116.07	24.1	33300000	46986	HUMAN	P13929	Beta-enolase		2	12.19	68.6	225000	SGETEDTFIADLVVGLcTGQIK	1177.08
2	2.2	112	7	116.07	24.1	33300000	46986	HUMAN	P13929	Beta-enolase		4	12.15	70	643000	YGKDATNVGDEGGFAPNILENNEALELLK	773.645
2	2.2	112	7	116.07	24.1	33300000	46986	HUMAN	P13929	Beta-enolase		2	12.14	72.5	345000	VNQIGSVTESIQAcK	817.413
2	2.2	112	7	116.07	24.1	33300000	46986	HUMAN	P13929	Beta-enolase		2	12.12	70.9	238000	VNQIGSVTESIQAcK	817.418
2	2.2	112	7	116.07	24.1	33300000	46986	HUMAN	P13929	Beta-enolase		2	11.76	75.2	205000	VNQIGSVTESIQAcK	817.415
2	2.2	112	7	116.07	24.1	33300000	46986	HUMAN	P13929	Beta-enolase		3	11.69	65.7	282000	SGETEDTFIADLVVGLcTGQIK	785.057
2	2.2	112	7	116.07	24.1	33300000	46986	HUMAN	P13929	Beta-enolase		2	11.54	65.8	228000	SGETEDTFIADLVVGLcTGQIK	1177.08
2	2.2	112	7	116.07	24.1	33300000	46986	HUMAN	P13929	Beta-enolase		2	11.41	69.4	393000	FGANAILGVSLAVcK	760.418
2	2.2	112	7	116.07	24.1	33300000	46986	HUMAN	P13929	Beta-enolase		3	11.22	56	340000	YGKDATNVGDEGGFAPNILENNEALELLK	1031.19
2	2.2	112	7	116.07	24.1	33300000	46986	HUMAN	P13929	Beta-enolase		2	11.17	70.8	17300	AAVPSGASTGIYEALELR	902.98
2	2.2	112	7	116.07	24.1	33300000	46986	HUMAN	P13929	Beta-enolase		3	11.12	59.1	321000	YGKDATNVGDEGGFAPNILENNEALELLK	1031.19
2	2.2	112	7	116.07	24.1	33300000	46986	HUMAN	P13929	Beta-enolase		2	10.8	71.4	347000	FGANAILGVSLAVcK	760.418
2	2.2	112	7	116.07	24.1	33300000	46986	HUMAN	P13929	Beta-enolase		2	10.79	57.8	228000	SGETEDTFIADLVVGLcTGQIK	1177.08
2	2.2	112	7	116.07	24.1	33300000	46986	HUMAN	P13929	Beta-enolase		2	10.49	64.5	238000	VNQIGSVTESIQAcK	817.418
2	2.2	112	7	116.07	24.1	33300000	46986	HUMAN	P13929	Beta-enolase		2	10.4	68.1	200000	SGETEDTFIADLVVGLcTGQIK	1177.08
2	2.2	112	7	116.07	24.1	33300000	46986	HUMAN	P13929	Beta-enolase		2	10.23	50.5	228000	SGETEDTFIADLVVGLcTGQIK	1177.08
2	2.2	112	7	116.07	24.1	33300000	46986	HUMAN	P13929	Beta-enolase		2	9.68	68.3	347000	FGANAILGVSLAVcK	760.418
2	2.2	112	7	116.07	24.1	33300000	46986	HUMAN	P13929	Beta-enolase		2	9.61	69.7	228000	SGETEDTFIADLVVGLcTGQIK	1177.08
2	2.2	112	7	116.07	24.1	33300000	46986	HUMAN	P13929	Beta-enolase		3	9.6	58.6	282000	SGETEDTFIADLVVGLcTGQIK	785.057
2	2.2	112	7	116.07	24.1	33300000	46986	HUMAN	P13929	Beta-enolase		2	9.52	66	310000	FGANAILGVSLAVcK	760.418
2	2.2	112	7	116.07	24.1	33300000	46986	HUMAN	P13929	Beta-enolase		3	9.52	64.6	179000	FGANAILGVSLAVcK	507.282
2	2.2	112	7	116.07	24.1	33300000	46986	HUMAN	P13929	Beta-enolase		3	9.49	61.7	275000	SGETEDTFIADLVVGLcTGQIK	785.057
2	2.2	112	7	116.07	24.1	33300000	46986	HUMAN	P13929	Beta-enolase		3	9.43	64.4	226000	FGANAILGVSLAVcK	507.282
2	2.2	112	7	116.07	24.1	33300000	46986	HUMAN	P13929	Beta-enolase		2	9.42	58.4	234000	SGETEDTFIADLVVGLcTGQIK	1177.08
2	2.2	112	7	116.07	24.1	33300000	46986	HUMAN	P13929	Beta-enolase		3	9.37	60.9	275000	SGETEDTFIADLVVGLcTGQIK	785.067
2	2.2	112	7	116.07	24.1	33300000	46986	HUMAN	P13929	Beta-enolase		3	9.02	65.1	282000	SGETEDTFIADLVVGLcTGQIK	785.057
2	2.2	112	7	116.07	24.1	33300000	46986	HUMAN	P13929	Beta-enolase		2	9.01	63.5	234000	SGETEDTFIADLVVGLcTGQIK	1177.08
2	2.2	112	7	116.07	24.1	33300000	46986	HUMAN	P13929	Beta-enolase		2	8.95	63	228000	SGETEDTFIADLVVGLcTGQIK	1177.08
2	2.2	112	7	116.07	24.1	33300000	46986	HUMAN	P13929	Beta-enolase		3	8.54	55.2	340000	YGKDATNVGDEGGFAPNILENNEALELLK	1031.19
2	2.2	112	7	116.07	24.1	33300000	46986	HUMAN	P13929	Beta-enolase		3	7.98	62.7	197000	FGANAILGVSLAVcK	507.282
2	2.2	112	7	116.07	24.1	33300000	46986	HUMAN	P13929	Beta-enolase		3	7.84	53.1	321000	YGKDATNVGDEGGFAPNILENNEALELLK	1031.19
2	2.2	112	7	116.07	24.1	33300000	46986	HUMAN	P13929	Beta-enolase		2	7.72	57.6	345000	VNQIGSVTESIQAcK	817.413
2	2.2	112	7	116.07	24.1	33300000	46986	HUMAN	P13929	Beta-enolase		3	7.47	51.8	422000	YGKDATNVGDEGGFAPNILENNEALELLK	1031.19
2	2.2	112	7	116.07	24.1	33300000	46986	HUMAN	P13929	Beta-enolase		2	7.29	54.9	200000	SGETEDTFIADLVVGLcTGQIK	1177.08
2	2.2	112	7	116.07	24.1	33300000	46986	HUMAN	P13929	Beta-enolase		3	7.15	54	321000	YGKDATNVGDEGGFAPNILENNEALELLK	1031.19
2	2.2	112	7	116.07	24.1	33300000	46986	HUMAN	P13929	Beta-enolase		3	6.47	59.3	282000	SGETEDTFIADLVVGLcTGQIK	785.057
2	2.2	112	7	116.07	24.1	33300000	46986	HUMAN	P13929	Beta-enolase		2	5.9	51.4	200000	SGETEDTFIADLVVGLcTGQIK	1177.08
2	2.2	112	7	116.07	24.1	33300000	46986	HUMAN	P13929	Beta-enolase		2	5.72	44.2	154000	SGETEDTFIADLVVGLcTGQIK	1177.08
2	2.2	112	7	116.07	24.1	33300000	46986	HUMAN	P13929	Beta-enolase		2	4.78	33.5	113000	DATNVGDEGGFAPNILENNEALELLK	1372.19
2	2.3	69	4	67.46	15.6	17800000	47267.7	HUMAN	P09104	Gamma-enolase		3	20.68	91.6	275000	SGETEDTFIADLVVGLcTGQIK	785.057
2	2.3	69	4	67.46	15.6	17800000	47267.7	HUMAN	P09104	Gamma-enolase		2	20.06	82.5	225000	SGETEDTFIADLVVGLcTGQIK	1177.08
2	2.3	69	4	67.46	15.6	17800000	47267.7	HUMAN	P09104	Gamma-enolase		3	19.73	93	222000	FGANAILGVSLAVcK	507.282
2	2.3	69	4	67.46	15.6	17800000	47267.7	HUMAN	P09104	Gamma-enolase		3	19.39	95.5	320000	SGETEDTFIADLVVGLcTGQIK	785.058
2	2.3	69	4	67.46	15.6	17800000	47267.7	HUMAN	P09104	Gamma-enolase		2	19.36	90.3	310000	FGANAILGVSLAVcK	760.418
2	2.3	69	4	67.46	15.6	17800000	47267.7	HUMAN	P09104	Gamma-enolase		2	19.34	92.8	393000	FGANAILGVSLAVcK	760.418
2	2.3	69	4	67.46	15.6	17800000	47267.7	HUMAN	P09104	Gamma-enolase		3	19.11	93.5	282000	SGETEDTFIADLVVGLcTGQIK	785.057
2	2.3	69	4	67.46	15.6	17800000	47267.7	HUMAN	P09104	Gamma-enolase		2	18.26	84.5	200000	SGETEDTFIADLVVGLcTGQIK	1177.08
2	2.3	69	4	67.46	15.6	17800000	47267.7	HUMAN	P09104	Gamma-enolase		2	17.83	89.9	347000	FGANAILGVSLAVcK	760.418
2	2.3	69	4	67.46	15.6	17800000	47267.7	HUMAN	P09104	Gamma-enolase		3	17.67	81.2	188000	FGANAILGVSLAVcK	507.282
2	2.3	69	4	67.46	15.6	17800000	47267.7	HUMAN	P09104	Gamma-enolase		2	17.53	83.9	228000	SGETEDTFIADLVVGLcTGQIK	1177.08
2	2.3	69	4	67.46	15.6	17800000	47267.7	HUMAN	P09104	Gamma-enolase		2	17.47	84.2	200000	SGETEDTFIADLVVGLcTGQIK	1177.08
2	2.3	69	4	67.46	15.6	17800000	47267.7	HUMAN	P09104	Gamma-enolase		3	17.03	93.3	197000	FGANAILGVSLAVcK	507.282
2	2.3	69	4	67.46	15.6	17800000	47267.7	HUMAN	P09104	Gamma-enolase		3	16.8	92.9	181000	FGANAILGVSLAVcK	507.282
2	2.3	69	4	67.46	15.6	17800000	47267.7	HUMAN	P09104	Gamma-enolase		2	16.8	82.7	200000	SGETEDTFIADLVVGLcTGQIK	1177.08
2	2.3	69	4	67.46	15.6	17800000	47267.7	HUMAN	P09104	Gamma-enolase		2	16.71	80.9	200000	SGETEDTFIADLVVGLcTGQIK	1177.08
2	2.3	69	4	67.46	15.6	17800000	47267.7	HUMAN	P09104	Gamma-enolase		2	16.64	79.6	197000	SGETEDTFIADLVVGLcTGQIK	1177.08
2	2.3	69	4	67.46	15.6	17800000	47267.7	HUMAN	P09104	Gamma-enolase		2	16.37	78.5	234000	SGETEDTFIADLVVGLcTGQIK	1177.08
2	2.3	69	4	67.46	15.6	17800000	47267.7	HUMAN	P09104	Gamma-enolase		2	16.24	80.7	220000	SGETEDTFIADLVVGLcTGQIK	1177.08
2	2.3	69	4	67.46	15.6	17800000	47267.7	HUMAN	P09104	Gamma-enolase		2	15.73	74.3	228000	SGETEDTFIADLVVGLcTGQIK	1177.08
2	2.3	69	4	67.46	15.6	17800000	47267.7	HUMAN	P09104	Gamma-enolase		2	15.37	75.6	217000	SGETEDTFIADLVVGLcTGQIK	1177.08
2	2.3	69	4	67.46	15.6	17800000	47267.7	HUMAN	P09104	Gamma-enolase		2	14.66	76.1	393000	FGANAILGVSLAVcK	760.418
2	2.3	69	4	67.46	15.6	17800000	47267.7	HUMAN	P09104	Gamma-enolase		2	14.57	83.9	228000	SGETEDTFIADLVVGLcTGQIK	1177.08
2	2.3	69	4	67.46	15.6	17800000	47267.7	HUMAN	P09104	Gamma-enolase		2	14.29	75.3	222000	SGETEDTFIADLVVGLcTGQIK	1177.08
2	2.3	69	4	67.46	15.6	17800000	47267.7	HUMAN	P09104	Gamma-enolase		2	14.28	80.5	477000	GNPTVEVDLYTAK	703.861
2	2.3	69	4	67.46	15.6	17800000	47267.7	HUMAN	P09104	Gamma-enolase		3	14.24	76.3	195000	FGANAILGVSLAVcK	507.282
2	2.3	69	4	67.46	15.6	17800000	47267.7	HUMAN	P09104	Gamma-enolase		3	14.19	83.9	211000	FGANAILGVSLAVcK	507.282
2	2.3	69	4	67.46	15.6	17800000	47267.7	HUMAN	P09104	Gamma-enolase		3	14.11	79	222000	FGANAILGVSLAVcK	507.282
2	2.3	69	4	67.46	15.6	17800000	47267.7	HUMAN	P09104	Gamma-enolase		2	14.08	72.8	231000	SGETEDTFIADLVVGLcTGQIK	1177.08
2	2.3	69	4	67.46	15.6	17800000	47267.7	HUMAN	P09104	Gamma-enolase		3	13.95	72.4	304000	SGETEDTFIADLVVGLcTGQIK	785.058
2	2.3	69	4	67.46	15.6	17800000	47267.7	HUMAN	P09104	Gamma-enolase		2	13.89	72.5	193000	SGETEDTFIADLVVGLcTGQIK	1177.08
2	2.3	69	4	67.46	15.6	17800000	47267.7	HUMAN	P09104	Gamma-enolase		2	13.67	75.8	224000	SGETEDTFIADLVVGLcTGQIK	1177.08
2	2.3	69	4	67.46	15.6	17800000	47267.7	HUMAN	P09104	Gamma-enolase		2	13.59	69.8	393000	FGANAILGVSLAVcK	760.418
2	2.3	69	4	67.46	15.6	17800000	47267.7	HUMAN	P09104	Gamma-enolase		2	13.55	68.9	234000	SGETEDTFIADLVVGLcTGQIK	1177.08
2	2.3	69	4	67.46	15.6	17800000	47267.7	HUMAN	P09104	Gamma-enolase		2	13.4	79.4	398000	GNPTVEVDLYTAK	703.862
2	2.3	69	4	67.46	15.6	17800000	47267.7	HUMAN	P09104	Gamma-enolase		2	13.39	77.4	393000	FGANAILGVSLAVcK	760.418
2	2.3	69	4	67.46	15.6	17800000	47267.7	HUMAN	P09104	Gamma-enolase		2	13.39	62.5	220000	SGETEDTFIADLVVGLcTGQIK	1177.08
2	2.3	69	4	67.46	15.6	17800000	47267.7	HUMAN	P09104	Gamma-enolase		2	13.32	80.9	393000	FGANAILGVSLAVcK	760.418
2	2.3	69	4	67.46	15.6	17800000	47267.7	HUMAN	P09104	Gamma-enolase		2	13.17	75	347000	FGANAILGVSLAVcK	760.418
2	2.3	69	4	67.46	15.6	17800000	47267.7	HUMAN	P09104	Gamma-enolase		2	13.05	75.1	347000	FGANAILGVSLAVcK	760.418
2	2.3	69	4	67.46	15.6	17800000	47267.7	HUMAN	P09104	Gamma-enolase		2	12.8	75.9	347000	FGANAILGVSLAVcK	760.418
2	2.3	69	4	67.46	15.6	17800000	47267.7	HUMAN	P09104	Gamma-enolase		2	12.77	70.4	7610	AAVPSGASTGIYEALELR	902.975
2	2.3	69	4	67.46	15.6	17800000	47267.7	HUMAN	P09104	Gamma-enolase		2	12.19	68.6	225000	SGETEDTFIADLVVGLcTGQIK	1177.08
2	2.3	69	4	67.46	15.6	17800000	47267.7	HUMAN	P09104	Gamma-enolase		3	11.69	65.7	282000	SGETEDTFIADLVVGLcTGQIK	785.057
2	2.3	69	4	67.46	15.6	17800000	47267.7	HUMAN	P09104	Gamma-enolase		2	11.54	65.8	228000	SGETEDTFIADLVVGLcTGQIK	1177.08
2	2.3	69	4	67.46	15.6	17800000	47267.7	HUMAN	P09104	Gamma-enolase		2	11.41	69.4	393000	FGANAILGVSLAVcK	760.418
2	2.3	69	4	67.46	15.6	17800000	47267.7	HUMAN	P09104	Gamma-enolase		2	11.17	70.8	17300	AAVPSGASTGIYEALELR	902.98
2	2.3	69	4	67.46	15.6	17800000	47267.7	HUMAN	P09104	Gamma-enolase		2	11.02	65	445000	GNPTVEVDLYTAK	703.862
2	2.3	69	4	67.46	15.6	17800000	47267.7	HUMAN	P09104	Gamma-enolase		2	10.8	71.4	347000	FGANAILGVSLAVcK	760.418
2	2.3	69	4	67.46	15.6	17800000	47267.7	HUMAN	P09104	Gamma-enolase		2	10.79	57.8	228000	SGETEDTFIADLVVGLcTGQIK	1177.08
2	2.3	69	4	67.46	15.6	17800000	47267.7	HUMAN	P09104	Gamma-enolase		2	10.4	68.1	200000	SGETEDTFIADLVVGLcTGQIK	1177.08
2	2.3	69	4	67.46	15.6	17800000	47267.7	HUMAN	P09104	Gamma-enolase		2	10.23	50.5	228000	SGETEDTFIADLVVGLcTGQIK	1177.08
2	2.3	69	4	67.46	15.6	17800000	47267.7	HUMAN	P09104	Gamma-enolase		2	9.68	68.3	347000	FGANAILGVSLAVcK	760.418
2	2.3	69	4	67.46	15.6	17800000	47267.7	HUMAN	P09104	Gamma-enolase		2	9.61	69.7	228000	SGETEDTFIADLVVGLcTGQIK	1177.08
2	2.3	69	4	67.46	15.6	17800000	47267.7	HUMAN	P09104	Gamma-enolase		3	9.6	58.6	282000	SGETEDTFIADLVVGLcTGQIK	785.057
2	2.3	69	4	67.46	15.6	17800000	47267.7	HUMAN	P09104	Gamma-enolase		2	9.52	66	310000	FGANAILGVSLAVcK	760.418
2	2.3	69	4	67.46	15.6	17800000	47267.7	HUMAN	P09104	Gamma-enolase		3	9.52	64.6	179000	FGANAILGVSLAVcK	507.282
2	2.3	69	4	67.46	15.6	17800000	47267.7	HUMAN	P09104	Gamma-enolase		3	9.49	61.7	275000	SGETEDTFIADLVVGLcTGQIK	785.057
2	2.3	69	4	67.46	15.6	17800000	47267.7	HUMAN	P09104	Gamma-enolase		3	9.43	64.4	226000	FGANAILGVSLAVcK	507.282
2	2.3	69	4	67.46	15.6	17800000	47267.7	HUMAN	P09104	Gamma-enolase		2	9.42	58.4	234000	SGETEDTFIADLVVGLcTGQIK	1177.08
2	2.3	69	4	67.46	15.6	17800000	47267.7	HUMAN	P09104	Gamma-enolase		3	9.37	60.9	275000	SGETEDTFIADLVVGLcTGQIK	785.067
2	2.3	69	4	67.46	15.6	17800000	47267.7	HUMAN	P09104	Gamma-enolase		3	9.02	65.1	282000	SGETEDTFIADLVVGLcTGQIK	785.057
2	2.3	69	4	67.46	15.6	17800000	47267.7	HUMAN	P09104	Gamma-enolase		2	9.01	63.5	234000	SGETEDTFIADLVVGLcTGQIK	1177.08
2	2.3	69	4	67.46	15.6	17800000	47267.7	HUMAN	P09104	Gamma-enolase		2	8.95	63	228000	SGETEDTFIADLVVGLcTGQIK	1177.08
2	2.3	69	4	67.46	15.6	17800000	47267.7	HUMAN	P09104	Gamma-enolase		3	7.98	62.7	197000	FGANAILGVSLAVcK	507.282
2	2.3	69	4	67.46	15.6	17800000	47267.7	HUMAN	P09104	Gamma-enolase		2	7.29	54.9	200000	SGETEDTFIADLVVGLcTGQIK	1177.08
2	2.3	69	4	67.46	15.6	17800000	47267.7	HUMAN	P09104	Gamma-enolase		3	6.47	59.3	282000	SGETEDTFIADLVVGLcTGQIK	785.057
2	2.3	69	4	67.46	15.6	17800000	47267.7	HUMAN	P09104	Gamma-enolase		2	5.9	51.4	200000	SGETEDTFIADLVVGLcTGQIK	1177.08
2	2.3	69	4	67.46	15.6	17800000	47267.7	HUMAN	P09104	Gamma-enolase		2	5.72	44.2	154000	SGETEDTFIADLVVGLcTGQIK	1177.08
3	3.1	530	39	666.6	83.2	447000000	36052.6	HUMAN	P04406	Glyceraldehyde-3-phosphate dehydrogenase		3	27.11	96.2	4030000	VIHDNFGIVEGLMTTVHAITATQK	865.792
3	3.1	530	39	666.6	83.2	447000000	36052.6	HUMAN	P04406	Glyceraldehyde-3-phosphate dehydrogenase		2	26.14	97	1000000	IISNAScTTNcLAPLAK	917.462
3	3.1	530	39	666.6	83.2	447000000	36052.6	HUMAN	P04406	Glyceraldehyde-3-phosphate dehydrogenase		2	25.87	98.7	818000	LISWYDNEFGYSNR	882.404
3	3.1	530	39	666.6	83.2	447000000	36052.6	HUMAN	P04406	Glyceraldehyde-3-phosphate dehydrogenase		5	25.58	97.9	273000	VIHDNFGIVEGLMTTVHAITATQKTVDGPSGK	668.15
3	3.1	530	39	666.6	83.2	447000000	36052.6	HUMAN	P04406	Glyceraldehyde-3-phosphate dehydrogenase		2	25.35	98.4	720000	LISWYDNEFGYSNR	882.404
3	3.1	530	39	666.6	83.2	447000000	36052.6	HUMAN	P04406	Glyceraldehyde-3-phosphate dehydrogenase		2	25.24	97	742000	LISWYDNEFGYSNR	882.404
3	3.1	530	39	666.6	83.2	447000000	36052.6	HUMAN	P04406	Glyceraldehyde-3-phosphate dehydrogenase		2	25.2	98.8	1430000	IISNAScTTNcLAPLAK	917.463
3	3.1	530	39	666.6	83.2	447000000	36052.6	HUMAN	P04406	Glyceraldehyde-3-phosphate dehydrogenase		2	24.79	94.9	1170000	IISNAScTTNcLAPLAK	917.463
3	3.1	530	39	666.6	83.2	447000000	36052.6	HUMAN	P04406	Glyceraldehyde-3-phosphate dehydrogenase		6	24.61	90.4	133000	VIHDNFGIVEGLMTTVHAITATQKTVDGPSGKLWR	632.835
3	3.1	530	39	666.6	83.2	447000000	36052.6	HUMAN	P04406	Glyceraldehyde-3-phosphate dehydrogenase		4	24.54	96.6	742000	VIISAPSADAPMFVMGVNHEKYDNSLK	734.119
3	3.1	530	39	666.6	83.2	447000000	36052.6	HUMAN	P04406	Glyceraldehyde-3-phosphate dehydrogenase		4	24.41	95.3	733000	LISWYDNEFGYSNRVVDLMAHMASKE	769.615
3	3.1	530	39	666.6	83.2	447000000	36052.6	HUMAN	P04406	Glyceraldehyde-3-phosphate dehydrogenase		4	24.23	96.5	677000	LISWYDNEFGYSNRVVDLMAHMASKE	769.615
3	3.1	530	39	666.6	83.2	447000000	36052.6	HUMAN	P04406	Glyceraldehyde-3-phosphate dehydrogenase		3	24.21	94.4	3550000	VIHDNFGIVEGLMTTVHAITATQK	865.792
3	3.1	530	39	666.6	83.2	447000000	36052.6	HUMAN	P04406	Glyceraldehyde-3-phosphate dehydrogenase		5	24.17	95.7	221000	VIHDNFGIVEGLMTTVHAITATQKTVDGPSGK	668.153
3	3.1	530	39	666.6	83.2	447000000	36052.6	HUMAN	P04406	Glyceraldehyde-3-phosphate dehydrogenase		3	24.14	90.5	3790000	VIHDNFGIVEGLMTTVHAITATQK	865.792
3	3.1	530	39	666.6	83.2	447000000	36052.6	HUMAN	P04406	Glyceraldehyde-3-phosphate dehydrogenase		4	23.81	97.7	238000	RVIISAPSADAPMFVMGVNHEKYDNSLK	773.145
3	3.1	530	39	666.6	83.2	447000000	36052.6	HUMAN	P04406	Glyceraldehyde-3-phosphate dehydrogenase		3	23.47	100	4030000	VIHDNFGIVEGLMTTVHAITATQK	865.792
3	3.1	530	39	666.6	83.2	447000000	36052.6	HUMAN	P04406	Glyceraldehyde-3-phosphate dehydrogenase		4	23.46	93.7	708000	VIISAPSADAPMFVMGVNHEKYDNSLK	734.119
3	3.1	530	39	666.6	83.2	447000000	36052.6	HUMAN	P04406	Glyceraldehyde-3-phosphate dehydrogenase		5	23.31	98.2	247000	VIHDNFGIVEGLMTTVHAITATQKTVDGPSGK	668.153
3	3.1	530	39	666.6	83.2	447000000	36052.6	HUMAN	P04406	Glyceraldehyde-3-phosphate dehydrogenase		4	23.26	92.1	772000	LISWYDNEFGYSNRVVDLMAHMASKE	769.614
3	3.1	530	39	666.6	83.2	447000000	36052.6	HUMAN	P04406	Glyceraldehyde-3-phosphate dehydrogenase		2	23.25	95.6	742000	LISWYDNEFGYSNR	882.404
3	3.1	530	39	666.6	83.2	447000000	36052.6	HUMAN	P04406	Glyceraldehyde-3-phosphate dehydrogenase		3	22.99	92	3790000	VIHDNFGIVEGLMTTVHAITATQK	865.792
3	3.1	530	39	666.6	83.2	447000000	36052.6	HUMAN	P04406	Glyceraldehyde-3-phosphate dehydrogenase		4	21.97	100	5680000	VIHDNFGIVEGLMTTVHAITATQK	649.596
3	3.1	530	39	666.6	83.2	447000000	36052.6	HUMAN	P04406	Glyceraldehyde-3-phosphate dehydrogenase		4	21.85	98.2	225000	RVIISAPSADAPMFVMGVNHEKYDNSLK	773.142
3	3.1	530	39	666.6	83.2	447000000	36052.6	HUMAN	P04406	Glyceraldehyde-3-phosphate dehydrogenase		5	21.83	90.2	341000	LTGMAFRVPTANVSVVDLTcRLEKPAKYDDIKK	748.009
3	3.1	530	39	666.6	83.2	447000000	36052.6	HUMAN	P04406	Glyceraldehyde-3-phosphate dehydrogenase		5	21.72	96.9	529000	VPTANVSVVDLTcRLEKPAKYDDIKK	592.725
3	3.1	530	39	666.6	83.2	447000000	36052.6	HUMAN	P04406	Glyceraldehyde-3-phosphate dehydrogenase		5	21.55	93.7	657000	VPTANVSVVDLTcRLEKPAKYDDIKK	592.725
3	3.1	530	39	666.6	83.2	447000000	36052.6	HUMAN	P04406	Glyceraldehyde-3-phosphate dehydrogenase		5	21.48	92.1	467000	VPTANVSVVDLTcRLEKPAKYDDIKK	592.724
3	3.1	530	39	666.6	83.2	447000000	36052.6	HUMAN	P04406	Glyceraldehyde-3-phosphate dehydrogenase		4	21.36	98.3	6250000	VIHDNFGIVEGLMTTVHAITATQK	649.596
3	3.1	530	39	666.6	83.2	447000000	36052.6	HUMAN	P04406	Glyceraldehyde-3-phosphate dehydrogenase		2	21.35	89.9	720000	LISWYDNEFGYSNR	882.404
3	3.1	530	39	666.6	83.2	447000000	36052.6	HUMAN	P04406	Glyceraldehyde-3-phosphate dehydrogenase		3	21.33	97.1	604000	VIPELNGKLTGMAFR	549.308
3	3.1	530	39	666.6	83.2	447000000	36052.6	HUMAN	P04406	Glyceraldehyde-3-phosphate dehydrogenase		4	21.33	91.7	770000	VIISAPSADAPMFVMGVNHEKYDNSLK	734.119
3	3.1	530	39	666.6	83.2	447000000	36052.6	HUMAN	P04406	Glyceraldehyde-3-phosphate dehydrogenase		3	21.03	88.9	3550000	VIHDNFGIVEGLMTTVHAITATQK	865.792
3	3.1	530	39	666.6	83.2	447000000	36052.6	HUMAN	P04406	Glyceraldehyde-3-phosphate dehydrogenase		2	21	83.5	1000000	IISNAScTTNcLAPLAK	917.462
3	3.1	530	39	666.6	83.2	447000000	36052.6	HUMAN	P04406	Glyceraldehyde-3-phosphate dehydrogenase		2	20.85	84.5	1000000	IISNAScTTNcLAPLAK	917.462
3	3.1	530	39	666.6	83.2	447000000	36052.6	HUMAN	P04406	Glyceraldehyde-3-phosphate dehydrogenase		5	20.82	93.7	193000	VIHDNFGIVEGLMTTVHAITATQKTVDGPSGKLWR	759.205
3	3.1	530	39	666.6	83.2	447000000	36052.6	HUMAN	P04406	Glyceraldehyde-3-phosphate dehydrogenase		5	20.71	91.7	688000	QASEGPLKGILGYTEHQVVSSDFNSDTHSSTFDAGAGIALNDHFVK	970.268
3	3.1	530	39	666.6	83.2	447000000	36052.6	HUMAN	P04406	Glyceraldehyde-3-phosphate dehydrogenase		4	20.68	94	241000	RVIISAPSADAPMFVMGVNHEKYDNSLK	773.144
3	3.1	530	39	666.6	83.2	447000000	36052.6	HUMAN	P04406	Glyceraldehyde-3-phosphate dehydrogenase		3	20.66	91.4	285000	LISWYDNEFGYSNRVVDLMAHMASKE	1025.81
3	3.1	530	39	666.6	83.2	447000000	36052.6	HUMAN	P04406	Glyceraldehyde-3-phosphate dehydrogenase		5	20.61	90	166000	VIHDNFGIVEGLMTTVHAITATQK	519.879
3	3.1	530	39	666.6	83.2	447000000	36052.6	HUMAN	P04406	Glyceraldehyde-3-phosphate dehydrogenase		3	20.56	96	3220000	VVDLMAHMASKE	444.222
3	3.1	530	39	666.6	83.2	447000000	36052.6	HUMAN	P04406	Glyceraldehyde-3-phosphate dehydrogenase		3	20.51	83.5	4030000	VIHDNFGIVEGLMTTVHAITATQK	865.792
3	3.1	530	39	666.6	83.2	447000000	36052.6	HUMAN	P04406	Glyceraldehyde-3-phosphate dehydrogenase		3	20.43	82.1	3790000	VIHDNFGIVEGLMTTVHAITATQK	865.792
3	3.1	530	39	666.6	83.2	447000000	36052.6	HUMAN	P04406	Glyceraldehyde-3-phosphate dehydrogenase		3	20.42	86.9	3790000	VIHDNFGIVEGLMTTVHAITATQK	865.792
3	3.1	530	39	666.6	83.2	447000000	36052.6	HUMAN	P04406	Glyceraldehyde-3-phosphate dehydrogenase		3	20.25	94.2	3010000	VVDLMAHMASKE	444.222
3	3.1	530	39	666.6	83.2	447000000	36052.6	HUMAN	P04406	Glyceraldehyde-3-phosphate dehydrogenase		6	20.22	94	559000	LTGMAFRVPTANVSVVDLTcRLEKPAKYDDIKK	623.507
3	3.1	530	39	666.6	83.2	447000000	36052.6	HUMAN	P04406	Glyceraldehyde-3-phosphate dehydrogenase		3	20.17	88.4	4030000	VIHDNFGIVEGLMTTVHAITATQK	865.792
3	3.1	530	39	666.6	83.2	447000000	36052.6	HUMAN	P04406	Glyceraldehyde-3-phosphate dehydrogenase		5	20.13	90.7	881000	VIISAPSADAPMFVMGVNHEKYDNSLKIISNAScTTNcLAPLAK	950.476
3	3.1	530	39	666.6	83.2	447000000	36052.6	HUMAN	P04406	Glyceraldehyde-3-phosphate dehydrogenase		3	20.09	89.6	285000	LISWYDNEFGYSNRVVDLMAHMASKE	1025.82
3	3.1	530	39	666.6	83.2	447000000	36052.6	HUMAN	P04406	Glyceraldehyde-3-phosphate dehydrogenase		3	20.09	82.1	3550000	VIHDNFGIVEGLMTTVHAITATQK	865.792
3	3.1	530	39	666.6	83.2	447000000	36052.6	HUMAN	P04406	Glyceraldehyde-3-phosphate dehydrogenase		3	20.03	94.7	3580000	VVDLMAHMASKE	444.221
3	3.1	530	39	666.6	83.2	447000000	36052.6	HUMAN	P04406	Glyceraldehyde-3-phosphate dehydrogenase		4	19.54	88.6	303000	VPTANVSVVDLTcRLEKPAKYDDIKK	740.653
3	3.1	530	39	666.6	83.2	447000000	36052.6	HUMAN	P04406	Glyceraldehyde-3-phosphate dehydrogenase		3	19.5	84.1	3550000	VIHDNFGIVEGLMTTVHAITATQK	865.792
3	3.1	530	39	666.6	83.2	447000000	36052.6	HUMAN	P04406	Glyceraldehyde-3-phosphate dehydrogenase		4	19.49	96.1	6200000	VIHDNFGIVEGLMTTVHAITATQK	649.596
3	3.1	530	39	666.6	83.2	447000000	36052.6	HUMAN	P04406	Glyceraldehyde-3-phosphate dehydrogenase		2	19.48	87	1170000	IISNAScTTNcLAPLAK	917.463
3	3.1	530	39	666.6	83.2	447000000	36052.6	HUMAN	P04406	Glyceraldehyde-3-phosphate dehydrogenase		5	19.45	86	415000	LTGMAFRVPTANVSVVDLTcRLEKPAKYDDIKK	748.012
3	3.1	530	39	666.6	83.2	447000000	36052.6	HUMAN	P04406	Glyceraldehyde-3-phosphate dehydrogenase		4	19.41	73.3	190000	VIHDNFGIVEGLMTTVHAITATQKTVDGPSGK	834.938
3	3.1	530	39	666.6	83.2	447000000	36052.6	HUMAN	P04406	Glyceraldehyde-3-phosphate dehydrogenase		3	19.28	82.8	4030000	VIHDNFGIVEGLMTTVHAITATQK	865.792
3	3.1	530	39	666.6	83.2	447000000	36052.6	HUMAN	P04406	Glyceraldehyde-3-phosphate dehydrogenase		2	19.26	78.8	1430000	IISNAScTTNcLAPLAK	917.463
3	3.1	530	39	666.6	83.2	447000000	36052.6	HUMAN	P04406	Glyceraldehyde-3-phosphate dehydrogenase		3	19.24	84.3	285000	LISWYDNEFGYSNRVVDLMAHMASKE	1025.82
3	3.1	530	39	666.6	83.2	447000000	36052.6	HUMAN	P04406	Glyceraldehyde-3-phosphate dehydrogenase		3	19.01	94.9	515000	VIPELNGKLTGMAFR	549.308
3	3.1	530	39	666.6	83.2	447000000	36052.6	HUMAN	P04406	Glyceraldehyde-3-phosphate dehydrogenase		3	19	84.5	264000	LISWYDNEFGYSNRVVDLMAHMASKE	1025.82
3	3.1	530	39	666.6	83.2	447000000	36052.6	HUMAN	P04406	Glyceraldehyde-3-phosphate dehydrogenase		5	18.89	91	70900	VIHDNFGIVEGLMTTVHAITATQKTVDGPSGKLWR	759.204
3	3.1	530	39	666.6	83.2	447000000	36052.6	HUMAN	P04406	Glyceraldehyde-3-phosphate dehydrogenase		3	18.81	79.5	285000	LISWYDNEFGYSNRVVDLMAHMASKE	1025.82
3	3.1	530	39	666.6	83.2	447000000	36052.6	HUMAN	P04406	Glyceraldehyde-3-phosphate dehydrogenase		3	18.74	86.9	3550000	VIHDNFGIVEGLMTTVHAITATQK	865.792
3	3.1	530	39	666.6	83.2	447000000	36052.6	HUMAN	P04406	Glyceraldehyde-3-phosphate dehydrogenase		2	18.6	87.8	1000000	IISNAScTTNcLAPLAK	917.462
3	3.1	530	39	666.6	83.2	447000000	36052.6	HUMAN	P04406	Glyceraldehyde-3-phosphate dehydrogenase		3	18.53	78.7	3790000	VIHDNFGIVEGLMTTVHAITATQK	865.792
3	3.1	530	39	666.6	83.2	447000000	36052.6	HUMAN	P04406	Glyceraldehyde-3-phosphate dehydrogenase		6	18.49	86.7	118000	VIHDNFGIVEGLMTTVHAITATQKTVDGPSGKLWR	632.833
3	3.1	530	39	666.6	83.2	447000000	36052.6	HUMAN	P04406	Glyceraldehyde-3-phosphate dehydrogenase		3	18.44	83.5	4030000	VIHDNFGIVEGLMTTVHAITATQK	865.792
3	3.1	530	39	666.6	83.2	447000000	36052.6	HUMAN	P04406	Glyceraldehyde-3-phosphate dehydrogenase		5	18.4	83.4	269000	VPTANVSVVDLTcRLEKPAKYDDIKKVVK	657.97
3	3.1	530	39	666.6	83.2	447000000	36052.6	HUMAN	P04406	Glyceraldehyde-3-phosphate dehydrogenase		5	18.36	80.1	688000	QASEGPLKGILGYTEHQVVSSDFNSDTHSSTFDAGAGIALNDHFVK	970.268
3	3.1	530	39	666.6	83.2	447000000	36052.6	HUMAN	P04406	Glyceraldehyde-3-phosphate dehydrogenase		3	18.27	80.5	3550000	VIHDNFGIVEGLMTTVHAITATQK	865.792
3	3.1	530	39	666.6	83.2	447000000	36052.6	HUMAN	P04406	Glyceraldehyde-3-phosphate dehydrogenase		5	18.26	87.9	858000	VIISAPSADAPMFVMGVNHEKYDNSLKIISNAScTTNcLAPLAK	950.473
3	3.1	530	39	666.6	83.2	447000000	36052.6	HUMAN	P04406	Glyceraldehyde-3-phosphate dehydrogenase		5	18.25	81.3	247000	VIHDNFGIVEGLMTTVHAITATQKTVDGPSGK	668.153
3	3.1	530	39	666.6	83.2	447000000	36052.6	HUMAN	P04406	Glyceraldehyde-3-phosphate dehydrogenase		2	18.22	79.9	818000	LISWYDNEFGYSNR	882.404
3	3.1	530	39	666.6	83.2	447000000	36052.6	HUMAN	P04406	Glyceraldehyde-3-phosphate dehydrogenase		6	18.16	84.1	160000	VIHDNFGIVEGLMTTVHAITATQKTVDGPSGKLWR	632.838
3	3.1	530	39	666.6	83.2	447000000	36052.6	HUMAN	P04406	Glyceraldehyde-3-phosphate dehydrogenase		3	17.96	82.6	285000	LISWYDNEFGYSNRVVDLMAHMASKE	1025.81
3	3.1	530	39	666.6	83.2	447000000	36052.6	HUMAN	P04406	Glyceraldehyde-3-phosphate dehydrogenase		3	17.95	94.7	489000	VIPELNGKLTGMAFR	549.308
3	3.1	530	39	666.6	83.2	447000000	36052.6	HUMAN	P04406	Glyceraldehyde-3-phosphate dehydrogenase		2	17.91	82.7	742000	LISWYDNEFGYSNR	882.404
3	3.1	530	39	666.6	83.2	447000000	36052.6	HUMAN	P04406	Glyceraldehyde-3-phosphate dehydrogenase		4	17.83	85.5	48900	AVGKVIPELNGKLTGMAFR	501.04
3	3.1	530	39	666.6	83.2	447000000	36052.6	HUMAN	P04406	Glyceraldehyde-3-phosphate dehydrogenase		2	17.81	92.2	2570000	GALQNIIPASTGAAK	706.399
3	3.1	530	39	666.6	83.2	447000000	36052.6	HUMAN	P04406	Glyceraldehyde-3-phosphate dehydrogenase		3	17.79	80.8	3550000	VIHDNFGIVEGLMTTVHAITATQK	865.792
3	3.1	530	39	666.6	83.2	447000000	36052.6	HUMAN	P04406	Glyceraldehyde-3-phosphate dehydrogenase		4	17.79	78.3	190000	VIHDNFGIVEGLMTTVHAITATQKTVDGPSGK	834.939
3	3.1	530	39	666.6	83.2	447000000	36052.6	HUMAN	P04406	Glyceraldehyde-3-phosphate dehydrogenase		2	17.7	95.1	3380000	GALQNIIPASTGAAK	706.399
3	3.1	530	39	666.6	83.2	447000000	36052.6	HUMAN	P04406	Glyceraldehyde-3-phosphate dehydrogenase		3	17.62	82.2	206000	VIISAPSADAPMFVMGVNHEKYDNSLK	978.49
3	3.1	530	39	666.6	83.2	447000000	36052.6	HUMAN	P04406	Glyceraldehyde-3-phosphate dehydrogenase		6	17.59	87.7	311000	VPTANVSVVDLTcRLEKPAKYDDIKKVVK	548.479
3	3.1	530	39	666.6	83.2	447000000	36052.6	HUMAN	P04406	Glyceraldehyde-3-phosphate dehydrogenase		2	17.54	80.9	1430000	IISNAScTTNcLAPLAK	917.463
3	3.1	530	39	666.6	83.2	447000000	36052.6	HUMAN	P04406	Glyceraldehyde-3-phosphate dehydrogenase		2	17.44	86.7	793000	VVDLMAHMASKE	665.828
3	3.1	530	39	666.6	83.2	447000000	36052.6	HUMAN	P04406	Glyceraldehyde-3-phosphate dehydrogenase		3	17.43	80.4	237000	VIISAPSADAPMFVMGVNHEKYDNSLK	978.488
3	3.1	530	39	666.6	83.2	447000000	36052.6	HUMAN	P04406	Glyceraldehyde-3-phosphate dehydrogenase		3	17.38	87.5	383000	AVGKVIPELNGK	408.915
3	3.1	530	39	666.6	83.2	447000000	36052.6	HUMAN	P04406	Glyceraldehyde-3-phosphate dehydrogenase		3	17.36	85.5	242000	LISWYDNEFGYSNR	588.605
3	3.1	530	39	666.6	83.2	447000000	36052.6	HUMAN	P04406	Glyceraldehyde-3-phosphate dehydrogenase		3	17.36	75	3550000	VIHDNFGIVEGLMTTVHAITATQK	865.792
3	3.1	530	39	666.6	83.2	447000000	36052.6	HUMAN	P04406	Glyceraldehyde-3-phosphate dehydrogenase		2	17.36	79.6	1000000	IISNAScTTNcLAPLAK	917.462
3	3.1	530	39	666.6	83.2	447000000	36052.6	HUMAN	P04406	Glyceraldehyde-3-phosphate dehydrogenase		3	17.22	94.2	494000	TVDGPSGKLWR	405.888
3	3.1	530	39	666.6	83.2	447000000	36052.6	HUMAN	P04406	Glyceraldehyde-3-phosphate dehydrogenase		3	17.18	80.5	3790000	VIHDNFGIVEGLMTTVHAITATQK	865.792
3	3.1	530	39	666.6	83.2	447000000	36052.6	HUMAN	P04406	Glyceraldehyde-3-phosphate dehydrogenase		3	17.11	77.4	3550000	VIHDNFGIVEGLMTTVHAITATQK	865.792
3	3.1	530	39	666.6	83.2	447000000	36052.6	HUMAN	P04406	Glyceraldehyde-3-phosphate dehydrogenase		5	17.09	83	60100	RVIISAPSADAPMFVMGVNHEKYDNSLK	618.715
3	3.1	530	39	666.6	83.2	447000000	36052.6	HUMAN	P04406	Glyceraldehyde-3-phosphate dehydrogenase		3	17.08	71.5	72100	AGAHLQGGAKR	355.868
3	3.1	530	39	666.6	83.2	447000000	36052.6	HUMAN	P04406	Glyceraldehyde-3-phosphate dehydrogenase		2	16.88	82.5	1430000	IISNAScTTNcLAPLAK	917.463
3	3.1	530	39	666.6	83.2	447000000	36052.6	HUMAN	P04406	Glyceraldehyde-3-phosphate dehydrogenase		5	16.85	83.6	942000	VIISAPSADAPMFVMGVNHEKYDNSLKIISNAScTTNcLAPLAK	950.476
3	3.1	530	39	666.6	83.2	447000000	36052.6	HUMAN	P04406	Glyceraldehyde-3-phosphate dehydrogenase		6	16.84	80.6	701000	VIPELNGKLTGMAFRVPTANVSVVDLTcRLEKPAKYDDIKK	765.255
3	3.1	530	39	666.6	83.2	447000000	36052.6	HUMAN	P04406	Glyceraldehyde-3-phosphate dehydrogenase		4	16.83	76.1	677000	LISWYDNEFGYSNRVVDLMAHMASKE	769.615
3	3.1	530	39	666.6	83.2	447000000	36052.6	HUMAN	P04406	Glyceraldehyde-3-phosphate dehydrogenase		6	16.83	80.3	680000	VIPELNGKLTGMAFRVPTANVSVVDLTcRLEKPAKYDDIKK	765.255
3	3.1	530	39	666.6	83.2	447000000	36052.6	HUMAN	P04406	Glyceraldehyde-3-phosphate dehydrogenase		3	16.81	73.1	3550000	VIHDNFGIVEGLMTTVHAITATQK	865.792
3	3.1	530	39	666.6	83.2	447000000	36052.6	HUMAN	P04406	Glyceraldehyde-3-phosphate dehydrogenase		3	16.81	72.1	3790000	VIHDNFGIVEGLMTTVHAITATQK	865.792
3	3.1	530	39	666.6	83.2	447000000	36052.6	HUMAN	P04406	Glyceraldehyde-3-phosphate dehydrogenase		3	16.8	70.2	285000	LISWYDNEFGYSNRVVDLMAHMASKE	1025.82
3	3.1	530	39	666.6	83.2	447000000	36052.6	HUMAN	P04406	Glyceraldehyde-3-phosphate dehydrogenase		6	16.76	87	551000	LTGMAFRVPTANVSVVDLTcRLEKPAKYDDIKK	623.505
3	3.1	530	39	666.6	83.2	447000000	36052.6	HUMAN	P04406	Glyceraldehyde-3-phosphate dehydrogenase		2	16.65	83.8	1170000	IISNAScTTNcLAPLAK	917.463
3	3.1	530	39	666.6	83.2	447000000	36052.6	HUMAN	P04406	Glyceraldehyde-3-phosphate dehydrogenase		3	16.63	82.7	264000	LISWYDNEFGYSNRVVDLMAHMASKE	1025.82
3	3.1	530	39	666.6	83.2	447000000	36052.6	HUMAN	P04406	Glyceraldehyde-3-phosphate dehydrogenase		6	16.62	80.4	211000	VPTANVSVVDLTcRLEKPAKYDDIKK	494.105
3	3.1	530	39	666.6	83.2	447000000	36052.6	HUMAN	P04406	Glyceraldehyde-3-phosphate dehydrogenase		2	16.54	80.3	1170000	IISNAScTTNcLAPLAK	917.463
3	3.1	530	39	666.6	83.2	447000000	36052.6	HUMAN	P04406	Glyceraldehyde-3-phosphate dehydrogenase		2	16.54	83.6	837000	VVDLMAHMASKE	665.828
3	3.1	530	39	666.6	83.2	447000000	36052.6	HUMAN	P04406	Glyceraldehyde-3-phosphate dehydrogenase		5	16.52	76.6	162000	VIHDNFGIVEGLMTTVHAITATQK	519.879
3	3.1	530	39	666.6	83.2	447000000	36052.6	HUMAN	P04406	Glyceraldehyde-3-phosphate dehydrogenase		3	16.51	71.8	229000	VIISAPSADAPMFVMGVNHEKYDNSLK	978.489
3	3.1	530	39	666.6	83.2	447000000	36052.6	HUMAN	P04406	Glyceraldehyde-3-phosphate dehydrogenase		2	16.39	81.3	894000	VVDLMAHMASKE	665.828
3	3.1	530	39	666.6	83.2	447000000	36052.6	HUMAN	P04406	Glyceraldehyde-3-phosphate dehydrogenase		2	16.3	80.9	1000000	IISNAScTTNcLAPLAK	917.462
3	3.1	530	39	666.6	83.2	447000000	36052.6	HUMAN	P04406	Glyceraldehyde-3-phosphate dehydrogenase		3	16.21	72.2	3550000	VIHDNFGIVEGLMTTVHAITATQK	865.792
3	3.1	530	39	666.6	83.2	447000000	36052.6	HUMAN	P04406	Glyceraldehyde-3-phosphate dehydrogenase		5	16.17	76.6	415000	LTGMAFRVPTANVSVVDLTcRLEKPAKYDDIKK	748.012
3	3.1	530	39	666.6	83.2	447000000	36052.6	HUMAN	P04406	Glyceraldehyde-3-phosphate dehydrogenase		3	15.99	76.8	3790000	VIHDNFGIVEGLMTTVHAITATQK	865.792
3	3.1	530	39	666.6	83.2	447000000	36052.6	HUMAN	P04406	Glyceraldehyde-3-phosphate dehydrogenase		3	15.98	88.4	236000	LISWYDNEFGYSNR	588.604
3	3.1	530	39	666.6	83.2	447000000	36052.6	HUMAN	P04406	Glyceraldehyde-3-phosphate dehydrogenase		3	15.94	77.3	206000	VIISAPSADAPMFVMGVNHEKYDNSLK	978.49
3	3.1	530	39	666.6	83.2	447000000	36052.6	HUMAN	P04406	Glyceraldehyde-3-phosphate dehydrogenase		2	15.89	75.4	837000	VVDLMAHMASKE	665.828
3	3.1	530	39	666.6	83.2	447000000	36052.6	HUMAN	P04406	Glyceraldehyde-3-phosphate dehydrogenase		3	15.88	79.7	3790000	VIHDNFGIVEGLMTTVHAITATQK	865.792
3	3.1	530	39	666.6	83.2	447000000	36052.6	HUMAN	P04406	Glyceraldehyde-3-phosphate dehydrogenase		3	15.83	76.7	4030000	VIHDNFGIVEGLMTTVHAITATQK	865.792
3	3.1	530	39	666.6	83.2	447000000	36052.6	HUMAN	P04406	Glyceraldehyde-3-phosphate dehydrogenase		3	15.75	82.1	365000	AVGKVIPELNGK	408.915
3	3.1	530	39	666.6	83.2	447000000	36052.6	HUMAN	P04406	Glyceraldehyde-3-phosphate dehydrogenase		3	15.69	79.7	3790000	VIHDNFGIVEGLMTTVHAITATQK	865.792
3	3.1	530	39	666.6	83.2	447000000	36052.6	HUMAN	P04406	Glyceraldehyde-3-phosphate dehydrogenase		6	15.68	89.1	642000	LTGMAFRVPTANVSVVDLTcRLEKPAKYDDIKK	623.504
3	3.1	530	39	666.6	83.2	447000000	36052.6	HUMAN	P04406	Glyceraldehyde-3-phosphate dehydrogenase		3	15.43	81.6	406000	AVGKVIPELNGK	408.915
3	3.1	530	39	666.6	83.2	447000000	36052.6	HUMAN	P04406	Glyceraldehyde-3-phosphate dehydrogenase		4	15.4	78.7	217000	VIHDNFGIVEGLMTTVHAITATQKTVDGPSGK	834.939
3	3.1	530	39	666.6	83.2	447000000	36052.6	HUMAN	P04406	Glyceraldehyde-3-phosphate dehydrogenase		3	15.4	75.1	3790000	VIHDNFGIVEGLMTTVHAITATQK	865.792
3	3.1	530	39	666.6	83.2	447000000	36052.6	HUMAN	P04406	Glyceraldehyde-3-phosphate dehydrogenase		3	15.39	72.1	3550000	VIHDNFGIVEGLMTTVHAITATQK	865.792
3	3.1	530	39	666.6	83.2	447000000	36052.6	HUMAN	P04406	Glyceraldehyde-3-phosphate dehydrogenase		5	15.37	76.6	688000	QASEGPLKGILGYTEHQVVSSDFNSDTHSSTFDAGAGIALNDHFVK	970.268
3	3.1	530	39	666.6	83.2	447000000	36052.6	HUMAN	P04406	Glyceraldehyde-3-phosphate dehydrogenase		6	15.34	79.5	813000	VIPELNGKLTGMAFRVPTANVSVVDLTcRLEKPAKYDDIKK	765.253
3	3.1	530	39	666.6	83.2	447000000	36052.6	HUMAN	P04406	Glyceraldehyde-3-phosphate dehydrogenase		2	15.33	85.5	894000	VVDLMAHMASKE	665.828
3	3.1	530	39	666.6	83.2	447000000	36052.6	HUMAN	P04406	Glyceraldehyde-3-phosphate dehydrogenase		5	15.26	84.4	32600	RVIISAPSADAPMFVMGVNHEKYDNSLK	618.715
3	3.1	530	39	666.6	83.2	447000000	36052.6	HUMAN	P04406	Glyceraldehyde-3-phosphate dehydrogenase		6	15.25	71.4	678000	QASEGPLKGILGYTEHQVVSSDFNSDTHSSTFDAGAGIALNDHFVK	808.728
3	3.1	530	39	666.6	83.2	447000000	36052.6	HUMAN	P04406	Glyceraldehyde-3-phosphate dehydrogenase		2	15.24	86.8	3050000	GALQNIIPASTGAAK	706.399
3	3.1	530	39	666.6	83.2	447000000	36052.6	HUMAN	P04406	Glyceraldehyde-3-phosphate dehydrogenase		5	15.24	82	350000	LTGMAFRVPTANVSVVDLTcRLEKPAKYDDIKK	748.012
3	3.1	530	39	666.6	83.2	447000000	36052.6	HUMAN	P04406	Glyceraldehyde-3-phosphate dehydrogenase		3	15.18	79.6	3550000	VIHDNFGIVEGLMTTVHAITATQK	865.792
3	3.1	530	39	666.6	83.2	447000000	36052.6	HUMAN	P04406	Glyceraldehyde-3-phosphate dehydrogenase		2	15.08	78.8	894000	VVDLMAHMASKE	665.828
3	3.1	530	39	666.6	83.2	447000000	36052.6	HUMAN	P04406	Glyceraldehyde-3-phosphate dehydrogenase		6	15.06	59	553000	QASEGPLKGILGYTEHQVVSSDFNSDTHSSTFDAGAGIALNDHFVK	808.727
3	3.1	530	39	666.6	83.2	447000000	36052.6	HUMAN	P04406	Glyceraldehyde-3-phosphate dehydrogenase		6	15.02	79.6	88900	LTGMAFRVPTANVSVVDLTcRLEKPAKYDDIKKVVK	677.88
3	3.1	530	39	666.6	83.2	447000000	36052.6	HUMAN	P04406	Glyceraldehyde-3-phosphate dehydrogenase		2	14.99	77.1	1130000	VIHDNFGIVEGLMTTVHAITATQK	1298.18
3	3.1	530	39	666.6	83.2	447000000	36052.6	HUMAN	P04406	Glyceraldehyde-3-phosphate dehydrogenase		2	14.98	76.1	793000	VVDLMAHMASKE	665.828
3	3.1	530	39	666.6	83.2	447000000	36052.6	HUMAN	P04406	Glyceraldehyde-3-phosphate dehydrogenase		2	14.93	85.2	1280000	DGRGALQNIIPASTGAAK	870.474
3	3.1	530	39	666.6	83.2	447000000	36052.6	HUMAN	P04406	Glyceraldehyde-3-phosphate dehydrogenase		5	14.93	85.4	58900	RVIISAPSADAPMFVMGVNHEKYDNSLK	618.718
3	3.1	530	39	666.6	83.2	447000000	36052.6	HUMAN	P04406	Glyceraldehyde-3-phosphate dehydrogenase		3	14.86	94.8	2090000	DGRGALQNIIPASTGAAK	580.652
3	3.1	530	39	666.6	83.2	447000000	36052.6	HUMAN	P04406	Glyceraldehyde-3-phosphate dehydrogenase		2	14.83	73.9	330000	TVDGPSGKLWR	608.327
3	3.1	530	39	666.6	83.2	447000000	36052.6	HUMAN	P04406	Glyceraldehyde-3-phosphate dehydrogenase		2	14.81	77	1000000	IISNAScTTNcLAPLAK	917.462
3	3.1	530	39	666.6	83.2	447000000	36052.6	HUMAN	P04406	Glyceraldehyde-3-phosphate dehydrogenase		3	14.77	74	42100	AGAHLQGGAK	303.835
3	3.1	530	39	666.6	83.2	447000000	36052.6	HUMAN	P04406	Glyceraldehyde-3-phosphate dehydrogenase		3	14.72	70.9	285000	LISWYDNEFGYSNRVVDLMAHMASKE	1025.81
3	3.1	530	39	666.6	83.2	447000000	36052.6	HUMAN	P04406	Glyceraldehyde-3-phosphate dehydrogenase		5	14.71	75.1	150000	VIHDNFGIVEGLMTTVHAITATQK	519.878
3	3.1	530	39	666.6	83.2	447000000	36052.6	HUMAN	P04406	Glyceraldehyde-3-phosphate dehydrogenase		3	14.71	72.9	3550000	VIHDNFGIVEGLMTTVHAITATQK	865.792
3	3.1	530	39	666.6	83.2	447000000	36052.6	HUMAN	P04406	Glyceraldehyde-3-phosphate dehydrogenase		4	14.7	75.7	251000	RVIISAPSADAPMFVMGVNHEKYDNSLK	773.144
3	3.1	530	39	666.6	83.2	447000000	36052.6	HUMAN	P04406	Glyceraldehyde-3-phosphate dehydrogenase		4	14.7	75.6	251000	VIPELNGKLTGMAFRVPTANVSVVDLTcR	790.178
3	3.1	530	39	666.6	83.2	447000000	36052.6	HUMAN	P04406	Glyceraldehyde-3-phosphate dehydrogenase		3	14.66	81.7	48200	AGAHLQGGAK	303.84
3	3.1	530	39	666.6	83.2	447000000	36052.6	HUMAN	P04406	Glyceraldehyde-3-phosphate dehydrogenase		5	14.63	78.7	354000	LTGMAFRVPTANVSVVDLTcRLEKPAKYDDIKK	748.012
3	3.1	530	39	666.6	83.2	447000000	36052.6	HUMAN	P04406	Glyceraldehyde-3-phosphate dehydrogenase		2	14.61	85.1	837000	VVDLMAHMASKE	665.828
3	3.1	530	39	666.6	83.2	447000000	36052.6	HUMAN	P04406	Glyceraldehyde-3-phosphate dehydrogenase		5	14.58	77.7	688000	QASEGPLKGILGYTEHQVVSSDFNSDTHSSTFDAGAGIALNDHFVK	970.268
3	3.1	530	39	666.6	83.2	447000000	36052.6	HUMAN	P04406	Glyceraldehyde-3-phosphate dehydrogenase		3	14.58	72.5	168000	IKWGDAGAEYVVESTGVFTTMEK	840.08
3	3.1	530	39	666.6	83.2	447000000	36052.6	HUMAN	P04406	Glyceraldehyde-3-phosphate dehydrogenase		4	14.54	70.7	179000	VIHDNFGIVEGLMTTVHAITATQKTVDGPSGK	834.94
3	3.1	530	39	666.6	83.2	447000000	36052.6	HUMAN	P04406	Glyceraldehyde-3-phosphate dehydrogenase		2	14.49	72.5	1230000	VIHDNFGIVEGLMTTVHAITATQK	1298.18
3	3.1	530	39	666.6	83.2	447000000	36052.6	HUMAN	P04406	Glyceraldehyde-3-phosphate dehydrogenase		2	14.46	82.3	793000	VVDLMAHMASKE	665.828
3	3.1	530	39	666.6	83.2	447000000	36052.6	HUMAN	P04406	Glyceraldehyde-3-phosphate dehydrogenase		2	14.43	73.8	145000	AVGKVIPELNGK	612.87
3	3.1	530	39	666.6	83.2	447000000	36052.6	HUMAN	P04406	Glyceraldehyde-3-phosphate dehydrogenase		3	14.27	85.9	229000	VIISAPSADAPMFVMGVNHEKYDNSLK	978.489
3	3.1	530	39	666.6	83.2	447000000	36052.6	HUMAN	P04406	Glyceraldehyde-3-phosphate dehydrogenase		3	14.26	75.5	168000	IKWGDAGAEYVVESTGVFTTMEK	840.078
3	3.1	530	39	666.6	83.2	447000000	36052.6	HUMAN	P04406	Glyceraldehyde-3-phosphate dehydrogenase		6	14.26	74.7	118000	VIHDNFGIVEGLMTTVHAITATQKTVDGPSGKLWR	632.833
3	3.1	530	39	666.6	83.2	447000000	36052.6	HUMAN	P04406	Glyceraldehyde-3-phosphate dehydrogenase		3	14.25	76.1	505000	IISNAScTTNcLAPLAK	611.978
3	3.1	530	39	666.6	83.2	447000000	36052.6	HUMAN	P04406	Glyceraldehyde-3-phosphate dehydrogenase		3	14.22	84	576000	IISNAScTTNcLAPLAK	611.978
3	3.1	530	39	666.6	83.2	447000000	36052.6	HUMAN	P04406	Glyceraldehyde-3-phosphate dehydrogenase		5	14.2	81.6	60100	RVIISAPSADAPMFVMGVNHEKYDNSLK	618.719
3	3.1	530	39	666.6	83.2	447000000	36052.6	HUMAN	P04406	Glyceraldehyde-3-phosphate dehydrogenase		3	14.14	71.4	673000	IISNAScTTNcLAPLAK	611.978
3	3.1	530	39	666.6	83.2	447000000	36052.6	HUMAN	P04406	Glyceraldehyde-3-phosphate dehydrogenase		3	13.99	76.2	285000	LISWYDNEFGYSNRVVDLMAHMASKE	1025.81
3	3.1	530	39	666.6	83.2	447000000	36052.6	HUMAN	P04406	Glyceraldehyde-3-phosphate dehydrogenase		3	13.97	72.7	505000	IISNAScTTNcLAPLAK	611.978
3	3.1	530	39	666.6	83.2	447000000	36052.6	HUMAN	P04406	Glyceraldehyde-3-phosphate dehydrogenase		2	13.94	69.3	330000	TVDGPSGKLWR	608.327
3	3.1	530	39	666.6	83.2	447000000	36052.6	HUMAN	P04406	Glyceraldehyde-3-phosphate dehydrogenase		3	13.92	90.3	573000	TVDGPSGKLWR	405.888
3	3.1	530	39	666.6	83.2	447000000	36052.6	HUMAN	P04406	Glyceraldehyde-3-phosphate dehydrogenase		3	13.91	71.1	505000	IISNAScTTNcLAPLAK	611.978
3	3.1	530	39	666.6	83.2	447000000	36052.6	HUMAN	P04406	Glyceraldehyde-3-phosphate dehydrogenase		3	13.89	91.4	642000	TVDGPSGKLWR	405.888
3	3.1	530	39	666.6	83.2	447000000	36052.6	HUMAN	P04406	Glyceraldehyde-3-phosphate dehydrogenase		3	13.88	74	4030000	VIHDNFGIVEGLMTTVHAITATQK	865.792
3	3.1	530	39	666.6	83.2	447000000	36052.6	HUMAN	P04406	Glyceraldehyde-3-phosphate dehydrogenase		5	13.77	76	352000	LTGMAFRVPTANVSVVDLTcRLEKPAKYDDIKK	748.012
3	3.1	530	39	666.6	83.2	447000000	36052.6	HUMAN	P04406	Glyceraldehyde-3-phosphate dehydrogenase		5	13.77	73.9	688000	QASEGPLKGILGYTEHQVVSSDFNSDTHSSTFDAGAGIALNDHFVK	970.268
3	3.1	530	39	666.6	83.2	447000000	36052.6	HUMAN	P04406	Glyceraldehyde-3-phosphate dehydrogenase		6	13.76	77.1	175000	VPTANVSVVDLTcRLEKPAKYDDIKK	494.107
3	3.1	530	39	666.6	83.2	447000000	36052.6	HUMAN	P04406	Glyceraldehyde-3-phosphate dehydrogenase		4	13.76	67.2	179000	VIHDNFGIVEGLMTTVHAITATQKTVDGPSGK	834.94
3	3.1	530	39	666.6	83.2	447000000	36052.6	HUMAN	P04406	Glyceraldehyde-3-phosphate dehydrogenase		6	13.75	68.6	160000	VIHDNFGIVEGLMTTVHAITATQKTVDGPSGKLWR	632.84
3	3.1	530	39	666.6	83.2	447000000	36052.6	HUMAN	P04406	Glyceraldehyde-3-phosphate dehydrogenase		3	13.73	75.4	168000	IKWGDAGAEYVVESTGVFTTMEK	840.077
3	3.1	530	39	666.6	83.2	447000000	36052.6	HUMAN	P04406	Glyceraldehyde-3-phosphate dehydrogenase		3	13.72	77.1	673000	IISNAScTTNcLAPLAK	611.978
3	3.1	530	39	666.6	83.2	447000000	36052.6	HUMAN	P04406	Glyceraldehyde-3-phosphate dehydrogenase		2	13.65	69.8	1230000	VIHDNFGIVEGLMTTVHAITATQK	1298.18
3	3.1	530	39	666.6	83.2	447000000	36052.6	HUMAN	P04406	Glyceraldehyde-3-phosphate dehydrogenase		3	13.61	73.4	576000	IISNAScTTNcLAPLAK	611.978
3	3.1	530	39	666.6	83.2	447000000	36052.6	HUMAN	P04406	Glyceraldehyde-3-phosphate dehydrogenase		2	13.57	70.5	1130000	VIHDNFGIVEGLMTTVHAITATQK	1298.18
3	3.1	530	39	666.6	83.2	447000000	36052.6	HUMAN	P04406	Glyceraldehyde-3-phosphate dehydrogenase		6	13.55	78.9	55700	RVIISAPSADAPMFVMGVNHEKYDNSLKIISNAScTTNcLAPLAK	818.25
3	3.1	530	39	666.6	83.2	447000000	36052.6	HUMAN	P04406	Glyceraldehyde-3-phosphate dehydrogenase		3	13.52	80.4	245000	LISWYDNEFGYSNR	588.606
3	3.1	530	39	666.6	83.2	447000000	36052.6	HUMAN	P04406	Glyceraldehyde-3-phosphate dehydrogenase		5	13.51	80.8	166000	VIHDNFGIVEGLMTTVHAITATQK	519.88
3	3.1	530	39	666.6	83.2	447000000	36052.6	HUMAN	P04406	Glyceraldehyde-3-phosphate dehydrogenase		4	13.5	67	219000	VPTANVSVVDLTcRLEKPAKYDDIKK	740.653
3	3.1	530	39	666.6	83.2	447000000	36052.6	HUMAN	P04406	Glyceraldehyde-3-phosphate dehydrogenase		4	13.49	76.3	59600	AVGKVIPELNGKLTGMAFR	501.037
3	3.1	530	39	666.6	83.2	447000000	36052.6	HUMAN	P04406	Glyceraldehyde-3-phosphate dehydrogenase		3	13.47	74.7	576000	IISNAScTTNcLAPLAK	611.978
3	3.1	530	39	666.6	83.2	447000000	36052.6	HUMAN	P04406	Glyceraldehyde-3-phosphate dehydrogenase		4	13.46	75.4	59600	AVGKVIPELNGKLTGMAFR	501.037
3	3.1	530	39	666.6	83.2	447000000	36052.6	HUMAN	P04406	Glyceraldehyde-3-phosphate dehydrogenase		2	13.43	76.4	1130000	VIHDNFGIVEGLMTTVHAITATQK	1298.18
3	3.1	530	39	666.6	83.2	447000000	36052.6	HUMAN	P04406	Glyceraldehyde-3-phosphate dehydrogenase		3	13.4	68.9	576000	IISNAScTTNcLAPLAK	611.978
3	3.1	530	39	666.6	83.2	447000000	36052.6	HUMAN	P04406	Glyceraldehyde-3-phosphate dehydrogenase		4	13.4	93.1	188000	LWRDGRGALQNIIPASTGAAK	549.557
3	3.1	530	39	666.6	83.2	447000000	36052.6	HUMAN	P04406	Glyceraldehyde-3-phosphate dehydrogenase		2	13.38	82.7	1050000	DGRGALQNIIPASTGAAK	870.473
3	3.1	530	39	666.6	83.2	447000000	36052.6	HUMAN	P04406	Glyceraldehyde-3-phosphate dehydrogenase		3	13.36	79.6	576000	IISNAScTTNcLAPLAK	611.978
3	3.1	530	39	666.6	83.2	447000000	36052.6	HUMAN	P04406	Glyceraldehyde-3-phosphate dehydrogenase		4	13.32	68.8	303000	VPTANVSVVDLTcRLEKPAKYDDIKK	740.653
3	3.1	530	39	666.6	83.2	447000000	36052.6	HUMAN	P04406	Glyceraldehyde-3-phosphate dehydrogenase		2	13.19	68.6	1100000	VIHDNFGIVEGLMTTVHAITATQK	1298.18
3	3.1	530	39	666.6	83.2	447000000	36052.6	HUMAN	P04406	Glyceraldehyde-3-phosphate dehydrogenase		3	13.19	64.7	3550000	VIHDNFGIVEGLMTTVHAITATQK	865.792
3	3.1	530	39	666.6	83.2	447000000	36052.6	HUMAN	P04406	Glyceraldehyde-3-phosphate dehydrogenase		2	13.18	78	1050000	DGRGALQNIIPASTGAAK	870.473
3	3.1	530	39	666.6	83.2	447000000	36052.6	HUMAN	P04406	Glyceraldehyde-3-phosphate dehydrogenase		2	13.16	72.1	837000	VVDLMAHMASKE	665.828
3	3.1	530	39	666.6	83.2	447000000	36052.6	HUMAN	P04406	Glyceraldehyde-3-phosphate dehydrogenase		2	13.15	93.8	1200000	VIPELNGK	435.258
3	3.1	530	39	666.6	83.2	447000000	36052.6	HUMAN	P04406	Glyceraldehyde-3-phosphate dehydrogenase		4	13.14	65.8	198000	VIPELNGKLTGMAFRVPTANVSVVDLTcR	790.177
3	3.1	530	39	666.6	83.2	447000000	36052.6	HUMAN	P04406	Glyceraldehyde-3-phosphate dehydrogenase		4	13.01	64.1	217000	VIHDNFGIVEGLMTTVHAITATQKTVDGPSGK	834.94
3	3.1	530	39	666.6	83.2	447000000	36052.6	HUMAN	P04406	Glyceraldehyde-3-phosphate dehydrogenase		3	12.99	70.8	505000	IISNAScTTNcLAPLAK	611.978
3	3.1	530	39	666.6	83.2	447000000	36052.6	HUMAN	P04406	Glyceraldehyde-3-phosphate dehydrogenase		3	12.98	75.4	179000	IKWGDAGAEYVVESTGVFTTMEK	840.077
3	3.1	530	39	666.6	83.2	447000000	36052.6	HUMAN	P04406	Glyceraldehyde-3-phosphate dehydrogenase		6	12.93	70.3	271000	VPTANVSVVDLTcRLEKPAKYDDIKKVVK	548.48
3	3.1	530	39	666.6	83.2	447000000	36052.6	HUMAN	P04406	Glyceraldehyde-3-phosphate dehydrogenase		2	12.9	82.8	1280000	DGRGALQNIIPASTGAAK	870.474
3	3.1	530	39	666.6	83.2	447000000	36052.6	HUMAN	P04406	Glyceraldehyde-3-phosphate dehydrogenase		3	12.89	71.6	673000	IISNAScTTNcLAPLAK	611.978
3	3.1	530	39	666.6	83.2	447000000	36052.6	HUMAN	P04406	Glyceraldehyde-3-phosphate dehydrogenase		6	12.89	70.9	297000	VPTANVSVVDLTcRLEKPAKYDDIKKVVK	548.48
3	3.1	530	39	666.6	83.2	447000000	36052.6	HUMAN	P04406	Glyceraldehyde-3-phosphate dehydrogenase		2	12.89	67.3	720000	LISWYDNEFGYSNR	882.404
3	3.1	530	39	666.6	83.2	447000000	36052.6	HUMAN	P04406	Glyceraldehyde-3-phosphate dehydrogenase		3	12.83	55	108000	AGAHLQGGAKR	355.869
3	3.1	530	39	666.6	83.2	447000000	36052.6	HUMAN	P04406	Glyceraldehyde-3-phosphate dehydrogenase		2	12.82	59.9	1130000	VIHDNFGIVEGLMTTVHAITATQK	1298.18
3	3.1	530	39	666.6	83.2	447000000	36052.6	HUMAN	P04406	Glyceraldehyde-3-phosphate dehydrogenase		2	12.79	72.7	147000	VIPELNGKLTGMAFR	823.457
3	3.1	530	39	666.6	83.2	447000000	36052.6	HUMAN	P04406	Glyceraldehyde-3-phosphate dehydrogenase		2	12.79	67.3	316000	TVDGPSGKLWR	608.327
3	3.1	530	39	666.6	83.2	447000000	36052.6	HUMAN	P04406	Glyceraldehyde-3-phosphate dehydrogenase		5	12.76	75.4	611000	QASEGPLKGILGYTEHQVVSSDFNSDTHSSTFDAGAGIALNDHFVK	970.266
3	3.1	530	39	666.6	83.2	447000000	36052.6	HUMAN	P04406	Glyceraldehyde-3-phosphate dehydrogenase		2	12.73	71.4	837000	VVDLMAHMASKE	665.828
3	3.1	530	39	666.6	83.2	447000000	36052.6	HUMAN	P04406	Glyceraldehyde-3-phosphate dehydrogenase		6	12.71	72.3	297000	VPTANVSVVDLTcRLEKPAKYDDIKKVVK	548.48
3	3.1	530	39	666.6	83.2	447000000	36052.6	HUMAN	P04406	Glyceraldehyde-3-phosphate dehydrogenase		3	12.71	72.9	505000	IISNAScTTNcLAPLAK	611.978
3	3.1	530	39	666.6	83.2	447000000	36052.6	HUMAN	P04406	Glyceraldehyde-3-phosphate dehydrogenase		5	12.68	64	166000	VIHDNFGIVEGLMTTVHAITATQK	519.88
3	3.1	530	39	666.6	83.2	447000000	36052.6	HUMAN	P04406	Glyceraldehyde-3-phosphate dehydrogenase		3	12.67	62.8	4030000	VIHDNFGIVEGLMTTVHAITATQK	865.792
3	3.1	530	39	666.6	83.2	447000000	36052.6	HUMAN	P04406	Glyceraldehyde-3-phosphate dehydrogenase		3	12.67	69.3	242000	LISWYDNEFGYSNR	588.605
3	3.1	530	39	666.6	83.2	447000000	36052.6	HUMAN	P04406	Glyceraldehyde-3-phosphate dehydrogenase		5	12.62	67.2	166000	VIHDNFGIVEGLMTTVHAITATQK	519.88
3	3.1	530	39	666.6	83.2	447000000	36052.6	HUMAN	P04406	Glyceraldehyde-3-phosphate dehydrogenase		2	12.58	78.9	894000	VVDLMAHMASKE	665.828
3	3.1	530	39	666.6	83.2	447000000	36052.6	HUMAN	P04406	Glyceraldehyde-3-phosphate dehydrogenase		2	12.58	69.7	1100000	VIHDNFGIVEGLMTTVHAITATQK	1298.18
3	3.1	530	39	666.6	83.2	447000000	36052.6	HUMAN	P04406	Glyceraldehyde-3-phosphate dehydrogenase		3	12.58	66.5	118000	VKVGVNGFGR	344.871
3	3.1	530	39	666.6	83.2	447000000	36052.6	HUMAN	P04406	Glyceraldehyde-3-phosphate dehydrogenase		3	12.53	72.9	38400	AGAHLQGGAK	303.835
3	3.1	530	39	666.6	83.2	447000000	36052.6	HUMAN	P04406	Glyceraldehyde-3-phosphate dehydrogenase		2	12.43	94.4	1000000	VIPELNGK	435.258
3	3.1	530	39	666.6	83.2	447000000	36052.6	HUMAN	P04406	Glyceraldehyde-3-phosphate dehydrogenase		5	12.41	67.9	502000	QASEGPLKGILGYTEHQVVSSDFNSDTHSSTFDAGAGIALNDHFVK	970.269
3	3.1	530	39	666.6	83.2	447000000	36052.6	HUMAN	P04406	Glyceraldehyde-3-phosphate dehydrogenase		5	12.39	67	221000	VIHDNFGIVEGLMTTVHAITATQKTVDGPSGK	668.153
3	3.1	530	39	666.6	83.2	447000000	36052.6	HUMAN	P04406	Glyceraldehyde-3-phosphate dehydrogenase		2	12.39	73.9	793000	VVDLMAHMASKE	665.828
3	3.1	530	39	666.6	83.2	447000000	36052.6	HUMAN	P04406	Glyceraldehyde-3-phosphate dehydrogenase		2	12.39	76	1000000	IISNAScTTNcLAPLAK	917.462
3	3.1	530	39	666.6	83.2	447000000	36052.6	HUMAN	P04406	Glyceraldehyde-3-phosphate dehydrogenase		2	12.38	76.3	296000	TVDGPSGKLWR	608.327
3	3.1	530	39	666.6	83.2	447000000	36052.6	HUMAN	P04406	Glyceraldehyde-3-phosphate dehydrogenase		2	12.37	61.7	49500	AGAHLQGGAKR	533.299
3	3.1	530	39	666.6	83.2	447000000	36052.6	HUMAN	P04406	Glyceraldehyde-3-phosphate dehydrogenase		2	12.36	67	146000	VIPELNGKLTGMAFR	823.456
3	3.1	530	39	666.6	83.2	447000000	36052.6	HUMAN	P04406	Glyceraldehyde-3-phosphate dehydrogenase		5	12.32	71.8	610000	QASEGPLKGILGYTEHQVVSSDFNSDTHSSTFDAGAGIALNDHFVK	970.266
3	3.1	530	39	666.6	83.2	447000000	36052.6	HUMAN	P04406	Glyceraldehyde-3-phosphate dehydrogenase		4	12.28	76.2	312000	VIISAPSADAPMFVMGVNHEKYDNSLKIISNAScTTNcLAPLAK	1187.85
3	3.1	530	39	666.6	83.2	447000000	36052.6	HUMAN	P04406	Glyceraldehyde-3-phosphate dehydrogenase		6	12.25	54.1	733000	QASEGPLKGILGYTEHQVVSSDFNSDTHSSTFDAGAGIALNDHFVK	808.728
3	3.1	530	39	666.6	83.2	447000000	36052.6	HUMAN	P04406	Glyceraldehyde-3-phosphate dehydrogenase		6	12.21	70.7	96600	LTGMAFRVPTANVSVVDLTcRLEKPAKYDDIKKVVK	677.88
3	3.1	530	39	666.6	83.2	447000000	36052.6	HUMAN	P04406	Glyceraldehyde-3-phosphate dehydrogenase		2	12.2	69.2	363000	TVDGPSGKLWR	608.327
3	3.1	530	39	666.6	83.2	447000000	36052.6	HUMAN	P04406	Glyceraldehyde-3-phosphate dehydrogenase		2	12.15	70.7	152000	QASEGPLK	415.224
3	3.1	530	39	666.6	83.2	447000000	36052.6	HUMAN	P04406	Glyceraldehyde-3-phosphate dehydrogenase		3	12.12	68.9	4030000	VIHDNFGIVEGLMTTVHAITATQK	865.792
3	3.1	530	39	666.6	83.2	447000000	36052.6	HUMAN	P04406	Glyceraldehyde-3-phosphate dehydrogenase		6	12.09	52.8	678000	QASEGPLKGILGYTEHQVVSSDFNSDTHSSTFDAGAGIALNDHFVK	808.728
3	3.1	530	39	666.6	83.2	447000000	36052.6	HUMAN	P04406	Glyceraldehyde-3-phosphate dehydrogenase		2	12.06	63.9	1130000	VIHDNFGIVEGLMTTVHAITATQK	1298.18
3	3.1	530	39	666.6	83.2	447000000	36052.6	HUMAN	P04406	Glyceraldehyde-3-phosphate dehydrogenase		4	12.04	57.3	190000	VIHDNFGIVEGLMTTVHAITATQKTVDGPSGK	834.939
3	3.1	530	39	666.6	83.2	447000000	36052.6	HUMAN	P04406	Glyceraldehyde-3-phosphate dehydrogenase		4	12.03	76.1	219000	GILGYTEHQVVSSDFNSDTHSSTFDAGAGIALNDHFVK	1009.98
3	3.1	530	39	666.6	83.2	447000000	36052.6	HUMAN	P04406	Glyceraldehyde-3-phosphate dehydrogenase		2	12.02	76.5	1050000	DGRGALQNIIPASTGAAK	870.473
3	3.1	530	39	666.6	83.2	447000000	36052.6	HUMAN	P04406	Glyceraldehyde-3-phosphate dehydrogenase		5	12.01	73.4	312000	LTGMAFRVPTANVSVVDLTcRLEKPAKYDDIKK	748.009
3	3.1	530	39	666.6	83.2	447000000	36052.6	HUMAN	P04406	Glyceraldehyde-3-phosphate dehydrogenase		2	11.98	80.6	894000	VVDLMAHMASKE	665.828
3	3.1	530	39	666.6	83.2	447000000	36052.6	HUMAN	P04406	Glyceraldehyde-3-phosphate dehydrogenase		4	11.98	60.9	179000	VIHDNFGIVEGLMTTVHAITATQKTVDGPSGK	834.94
3	3.1	530	39	666.6	83.2	447000000	36052.6	HUMAN	P04406	Glyceraldehyde-3-phosphate dehydrogenase		3	11.97	79.6	365000	AVGKVIPELNGK	408.915
3	3.1	530	39	666.6	83.2	447000000	36052.6	HUMAN	P04406	Glyceraldehyde-3-phosphate dehydrogenase		3	11.93	67.2	118000	VKVGVNGFGR	344.87
3	3.1	530	39	666.6	83.2	447000000	36052.6	HUMAN	P04406	Glyceraldehyde-3-phosphate dehydrogenase		2	11.91	69.1	894000	VVDLMAHMASKE	665.828
3	3.1	530	39	666.6	83.2	447000000	36052.6	HUMAN	P04406	Glyceraldehyde-3-phosphate dehydrogenase		3	11.9	80.3	264000	LISWYDNEFGYSNRVVDLMAHMASKE	1025.82
3	3.1	530	39	666.6	83.2	447000000	36052.6	HUMAN	P04406	Glyceraldehyde-3-phosphate dehydrogenase		3	11.87	70	264000	LISWYDNEFGYSNRVVDLMAHMASKE	1025.82
3	3.1	530	39	666.6	83.2	447000000	36052.6	HUMAN	P04406	Glyceraldehyde-3-phosphate dehydrogenase		2	11.87	70.9	1100000	VIHDNFGIVEGLMTTVHAITATQK	1298.18
3	3.1	530	39	666.6	83.2	447000000	36052.6	HUMAN	P04406	Glyceraldehyde-3-phosphate dehydrogenase		5	11.8	73.2	942000	VIISAPSADAPMFVMGVNHEKYDNSLKIISNAScTTNcLAPLAK	950.476
3	3.1	530	39	666.6	83.2	447000000	36052.6	HUMAN	P04406	Glyceraldehyde-3-phosphate dehydrogenase		2	11.78	72.9	894000	VVDLMAHMASKE	665.828
3	3.1	530	39	666.6	83.2	447000000	36052.6	HUMAN	P04406	Glyceraldehyde-3-phosphate dehydrogenase		2	11.76	65	1000000	IISNAScTTNcLAPLAK	917.462
3	3.1	530	39	666.6	83.2	447000000	36052.6	HUMAN	P04406	Glyceraldehyde-3-phosphate dehydrogenase		4	11.75	70.5	198000	VIPELNGKLTGMAFRVPTANVSVVDLTcR	790.175
3	3.1	530	39	666.6	83.2	447000000	36052.6	HUMAN	P04406	Glyceraldehyde-3-phosphate dehydrogenase		3	11.74	71.4	65900	AGAHLQGGAK	303.836
3	3.1	530	39	666.6	83.2	447000000	36052.6	HUMAN	P04406	Glyceraldehyde-3-phosphate dehydrogenase		3	11.71	90.6	1760000	DGRGALQNIIPASTGAAK	580.652
3	3.1	530	39	666.6	83.2	447000000	36052.6	HUMAN	P04406	Glyceraldehyde-3-phosphate dehydrogenase		3	11.69	61.5	72100	AGAHLQGGAKR	355.868
3	3.1	530	39	666.6	83.2	447000000	36052.6	HUMAN	P04406	Glyceraldehyde-3-phosphate dehydrogenase		3	11.68	61.7	3790000	VIHDNFGIVEGLMTTVHAITATQK	865.791
3	3.1	530	39	666.6	83.2	447000000	36052.6	HUMAN	P04406	Glyceraldehyde-3-phosphate dehydrogenase		3	11.67	63.4	38400	AGAHLQGGAK	303.835
3	3.1	530	39	666.6	83.2	447000000	36052.6	HUMAN	P04406	Glyceraldehyde-3-phosphate dehydrogenase		6	11.63	69.9	355000	VIISAPSADAPMFVMGVNHEKYDNSLKIISNAScTTNcLAPLAK	792.233
3	3.1	530	39	666.6	83.2	447000000	36052.6	HUMAN	P04406	Glyceraldehyde-3-phosphate dehydrogenase		3	11.59	68.2	285000	LISWYDNEFGYSNRVVDLMAHMASKE	1025.82
3	3.1	530	39	666.6	83.2	447000000	36052.6	HUMAN	P04406	Glyceraldehyde-3-phosphate dehydrogenase		5	11.57	71	32600	RVIISAPSADAPMFVMGVNHEKYDNSLK	618.718
3	3.1	530	39	666.6	83.2	447000000	36052.6	HUMAN	P04406	Glyceraldehyde-3-phosphate dehydrogenase		2	11.57	71	379000	TVDGPSGKLWR	608.327
3	3.1	530	39	666.6	83.2	447000000	36052.6	HUMAN	P04406	Glyceraldehyde-3-phosphate dehydrogenase		4	11.57	59.3	201000	VPTANVSVVDLTcRLEKPAKYDDIKK	740.653
3	3.1	530	39	666.6	83.2	447000000	36052.6	HUMAN	P04406	Glyceraldehyde-3-phosphate dehydrogenase		6	11.56	74.3	88900	LTGMAFRVPTANVSVVDLTcRLEKPAKYDDIKKVVK	677.879
3	3.1	530	39	666.6	83.2	447000000	36052.6	HUMAN	P04406	Glyceraldehyde-3-phosphate dehydrogenase		5	11.55	73.8	415000	LTGMAFRVPTANVSVVDLTcRLEKPAKYDDIKK	748.012
3	3.1	530	39	666.6	83.2	447000000	36052.6	HUMAN	P04406	Glyceraldehyde-3-phosphate dehydrogenase		2	11.55	51.3	1100000	VIHDNFGIVEGLMTTVHAITATQK	1298.18
3	3.1	530	39	666.6	83.2	447000000	36052.6	HUMAN	P04406	Glyceraldehyde-3-phosphate dehydrogenase		3	11.48	68.1	3980000	VIHDNFGIVEGLMTTVHAITATQK	865.792
3	3.1	530	39	666.6	83.2	447000000	36052.6	HUMAN	P04406	Glyceraldehyde-3-phosphate dehydrogenase		2	11.46	63.9	193000	VIPELNGKLTGMAFR	823.457
3	3.1	530	39	666.6	83.2	447000000	36052.6	HUMAN	P04406	Glyceraldehyde-3-phosphate dehydrogenase		6	11.46	69	87400	LTGMAFRVPTANVSVVDLTcRLEKPAKYDDIKKVVK	677.879
3	3.1	530	39	666.6	83.2	447000000	36052.6	HUMAN	P04406	Glyceraldehyde-3-phosphate dehydrogenase		3	11.42	59.1	264000	LISWYDNEFGYSNRVVDLMAHMASKE	1025.82
3	3.1	530	39	666.6	83.2	447000000	36052.6	HUMAN	P04406	Glyceraldehyde-3-phosphate dehydrogenase		4	11.4	64.5	202000	VIPELNGKLTGMAFRVPTANVSVVDLTcR	790.177
3	3.1	530	39	666.6	83.2	447000000	36052.6	HUMAN	P04406	Glyceraldehyde-3-phosphate dehydrogenase		4	11.37	66.7	303000	VPTANVSVVDLTcRLEKPAKYDDIKK	740.653
3	3.1	530	39	666.6	83.2	447000000	36052.6	HUMAN	P04406	Glyceraldehyde-3-phosphate dehydrogenase		3	11.37	73.1	245000	LISWYDNEFGYSNR	588.606
3	3.1	530	39	666.6	83.2	447000000	36052.6	HUMAN	P04406	Glyceraldehyde-3-phosphate dehydrogenase		5	11.35	69.8	101000	VIHDNFGIVEGLMTTVHAITATQKTVDGPSGKLWR	759.204
3	3.1	530	39	666.6	83.2	447000000	36052.6	HUMAN	P04406	Glyceraldehyde-3-phosphate dehydrogenase		4	11.33	66.4	229000	GILGYTEHQVVSSDFNSDTHSSTFDAGAGIALNDHFVK	1009.98
3	3.1	530	39	666.6	83.2	447000000	36052.6	HUMAN	P04406	Glyceraldehyde-3-phosphate dehydrogenase		3	11.27	61.6	88400	AGAHLQGGAKR	355.871
3	3.1	530	39	666.6	83.2	447000000	36052.6	HUMAN	P04406	Glyceraldehyde-3-phosphate dehydrogenase		3	11.22	64	505000	IISNAScTTNcLAPLAK	611.978
3	3.1	530	39	666.6	83.2	447000000	36052.6	HUMAN	P04406	Glyceraldehyde-3-phosphate dehydrogenase		5	11.18	75.2	502000	QASEGPLKGILGYTEHQVVSSDFNSDTHSSTFDAGAGIALNDHFVK	970.269
3	3.1	530	39	666.6	83.2	447000000	36052.6	HUMAN	P04406	Glyceraldehyde-3-phosphate dehydrogenase		5	11.18	60.2	610000	QASEGPLKGILGYTEHQVVSSDFNSDTHSSTFDAGAGIALNDHFVK	970.266
3	3.1	530	39	666.6	83.2	447000000	36052.6	HUMAN	P04406	Glyceraldehyde-3-phosphate dehydrogenase		3	11.16	62.9	4030000	VIHDNFGIVEGLMTTVHAITATQK	865.792
3	3.1	530	39	666.6	83.2	447000000	36052.6	HUMAN	P04406	Glyceraldehyde-3-phosphate dehydrogenase		6	11.15	62.6	551000	LTGMAFRVPTANVSVVDLTcRLEKPAKYDDIKK	623.506
3	3.1	530	39	666.6	83.2	447000000	36052.6	HUMAN	P04406	Glyceraldehyde-3-phosphate dehydrogenase		2	11.13	60.7	1100000	VIHDNFGIVEGLMTTVHAITATQK	1298.18
3	3.1	530	39	666.6	83.2	447000000	36052.6	HUMAN	P04406	Glyceraldehyde-3-phosphate dehydrogenase		2	11.11	53.2	323000	TVDGPSGKLWR	608.327
3	3.1	530	39	666.6	83.2	447000000	36052.6	HUMAN	P04406	Glyceraldehyde-3-phosphate dehydrogenase		2	11.07	53.3	368000	TVDGPSGKLWR	608.327
3	3.1	530	39	666.6	83.2	447000000	36052.6	HUMAN	P04406	Glyceraldehyde-3-phosphate dehydrogenase		2	11.05	86.5	144000	LTGMAFR	398.213
3	3.1	530	39	666.6	83.2	447000000	36052.6	HUMAN	P04406	Glyceraldehyde-3-phosphate dehydrogenase		3	11.02	64.3	3960000	VIHDNFGIVEGLMTTVHAITATQK	865.791
3	3.1	530	39	666.6	83.2	447000000	36052.6	HUMAN	P04406	Glyceraldehyde-3-phosphate dehydrogenase		3	11.02	55	108000	AGAHLQGGAKR	355.869
3	3.1	530	39	666.6	83.2	447000000	36052.6	HUMAN	P04406	Glyceraldehyde-3-phosphate dehydrogenase		2	11.02	63.6	148000	VIPELNGKLTGMAFR	823.457
3	3.1	530	39	666.6	83.2	447000000	36052.6	HUMAN	P04406	Glyceraldehyde-3-phosphate dehydrogenase		3	10.9	76.8	576000	IISNAScTTNcLAPLAK	611.978
3	3.1	530	39	666.6	83.2	447000000	36052.6	HUMAN	P04406	Glyceraldehyde-3-phosphate dehydrogenase		6	10.9	53	733000	QASEGPLKGILGYTEHQVVSSDFNSDTHSSTFDAGAGIALNDHFVK	808.728
3	3.1	530	39	666.6	83.2	447000000	36052.6	HUMAN	P04406	Glyceraldehyde-3-phosphate dehydrogenase		3	10.86	65	94400	IKWGDAGAEYVVESTGVFTTMEK	840.077
3	3.1	530	39	666.6	83.2	447000000	36052.6	HUMAN	P04406	Glyceraldehyde-3-phosphate dehydrogenase		4	10.82	63.4	190000	VIHDNFGIVEGLMTTVHAITATQKTVDGPSGK	834.937
3	3.1	530	39	666.6	83.2	447000000	36052.6	HUMAN	P04406	Glyceraldehyde-3-phosphate dehydrogenase		2	10.82	62.6	1130000	VIHDNFGIVEGLMTTVHAITATQK	1298.18
3	3.1	530	39	666.6	83.2	447000000	36052.6	HUMAN	P04406	Glyceraldehyde-3-phosphate dehydrogenase		3	10.8	71.1	3790000	VIHDNFGIVEGLMTTVHAITATQK	865.792
3	3.1	530	39	666.6	83.2	447000000	36052.6	HUMAN	P04406	Glyceraldehyde-3-phosphate dehydrogenase		2	10.77	60.3	50500	AGAHLQGGAKR	533.298
3	3.1	530	39	666.6	83.2	447000000	36052.6	HUMAN	P04406	Glyceraldehyde-3-phosphate dehydrogenase		6	10.75	61.5	96600	LTGMAFRVPTANVSVVDLTcRLEKPAKYDDIKKVVK	677.878
3	3.1	530	39	666.6	83.2	447000000	36052.6	HUMAN	P04406	Glyceraldehyde-3-phosphate dehydrogenase		3	10.71	69.1	673000	IISNAScTTNcLAPLAK	611.978
3	3.1	530	39	666.6	83.2	447000000	36052.6	HUMAN	P04406	Glyceraldehyde-3-phosphate dehydrogenase		3	10.7	66.9	285000	LISWYDNEFGYSNRVVDLMAHMASKE	1025.81
3	3.1	530	39	666.6	83.2	447000000	36052.6	HUMAN	P04406	Glyceraldehyde-3-phosphate dehydrogenase		2	10.69	65.7	337000	TVDGPSGKLWR	608.327
3	3.1	530	39	666.6	83.2	447000000	36052.6	HUMAN	P04406	Glyceraldehyde-3-phosphate dehydrogenase		3	10.62	71.5	285000	LISWYDNEFGYSNRVVDLMAHMASKE	1025.82
3	3.1	530	39	666.6	83.2	447000000	36052.6	HUMAN	P04406	Glyceraldehyde-3-phosphate dehydrogenase		5	10.52	65.2	193000	VIHDNFGIVEGLMTTVHAITATQKTVDGPSGKLWR	759.205
3	3.1	530	39	666.6	83.2	447000000	36052.6	HUMAN	P04406	Glyceraldehyde-3-phosphate dehydrogenase		3	10.5	75	65900	AGAHLQGGAK	303.835
3	3.1	530	39	666.6	83.2	447000000	36052.6	HUMAN	P04406	Glyceraldehyde-3-phosphate dehydrogenase		3	10.5	62.4	43400	LEKPAKYDDIKK	483.275
3	3.1	530	39	666.6	83.2	447000000	36052.6	HUMAN	P04406	Glyceraldehyde-3-phosphate dehydrogenase		2	10.49	68.6	1290000	DGRGALQNIIPASTGAAK	870.473
3	3.1	530	39	666.6	83.2	447000000	36052.6	HUMAN	P04406	Glyceraldehyde-3-phosphate dehydrogenase		4	10.49	60.9	733000	LISWYDNEFGYSNRVVDLMAHMASKE	769.615
3	3.1	530	39	666.6	83.2	447000000	36052.6	HUMAN	P04406	Glyceraldehyde-3-phosphate dehydrogenase		2	10.47	63.6	143000	QASEGPLK	415.224
3	3.1	530	39	666.6	83.2	447000000	36052.6	HUMAN	P04406	Glyceraldehyde-3-phosphate dehydrogenase		2	10.45	56.5	1220000	VGVNGFGR	403.22
3	3.1	530	39	666.6	83.2	447000000	36052.6	HUMAN	P04406	Glyceraldehyde-3-phosphate dehydrogenase		4	10.44	58.6	219000	VPTANVSVVDLTcRLEKPAKYDDIKK	740.653
3	3.1	530	39	666.6	83.2	447000000	36052.6	HUMAN	P04406	Glyceraldehyde-3-phosphate dehydrogenase		3	10.43	60	88400	AGAHLQGGAKR	355.869
3	3.1	530	39	666.6	83.2	447000000	36052.6	HUMAN	P04406	Glyceraldehyde-3-phosphate dehydrogenase		2	10.42	60.5	793000	VVDLMAHMASKE	665.828
3	3.1	530	39	666.6	83.2	447000000	36052.6	HUMAN	P04406	Glyceraldehyde-3-phosphate dehydrogenase		4	10.39	66.4	84100	LEKPAKYDDIKK	362.712
3	3.1	530	39	666.6	83.2	447000000	36052.6	HUMAN	P04406	Glyceraldehyde-3-phosphate dehydrogenase		6	10.37	62.4	301000	VIISAPSADAPMFVMGVNHEKYDNSLKIISNAScTTNcLAPLAK	792.231
3	3.1	530	39	666.6	83.2	447000000	36052.6	HUMAN	P04406	Glyceraldehyde-3-phosphate dehydrogenase		3	10.34	64.3	168000	IKWGDAGAEYVVESTGVFTTMEK	840.079
3	3.1	530	39	666.6	83.2	447000000	36052.6	HUMAN	P04406	Glyceraldehyde-3-phosphate dehydrogenase		2	10.31	70.4	349000	TVDGPSGKLWR	608.327
3	3.1	530	39	666.6	83.2	447000000	36052.6	HUMAN	P04406	Glyceraldehyde-3-phosphate dehydrogenase		3	10.28	80.7	656000	GALQNIIPASTGAAK	471.269
3	3.1	530	39	666.6	83.2	447000000	36052.6	HUMAN	P04406	Glyceraldehyde-3-phosphate dehydrogenase		2	10.24	66.7	1230000	VIHDNFGIVEGLMTTVHAITATQK	1298.18
3	3.1	530	39	666.6	83.2	447000000	36052.6	HUMAN	P04406	Glyceraldehyde-3-phosphate dehydrogenase		2	10.23	58.7	150000	AVGKVIPELNGK	612.868
3	3.1	530	39	666.6	83.2	447000000	36052.6	HUMAN	P04406	Glyceraldehyde-3-phosphate dehydrogenase		6	10.21	59.4	553000	QASEGPLKGILGYTEHQVVSSDFNSDTHSSTFDAGAGIALNDHFVK	808.727
3	3.1	530	39	666.6	83.2	447000000	36052.6	HUMAN	P04406	Glyceraldehyde-3-phosphate dehydrogenase		3	10.21	66.3	29100	VVKQASEGPLK	385.895
3	3.1	530	39	666.6	83.2	447000000	36052.6	HUMAN	P04406	Glyceraldehyde-3-phosphate dehydrogenase		2	10.19	65.6	143000	QASEGPLK	415.224
3	3.1	530	39	666.6	83.2	447000000	36052.6	HUMAN	P04406	Glyceraldehyde-3-phosphate dehydrogenase		2	10.14	66.2	49600	AGAHLQGGAK	455.248
3	3.1	530	39	666.6	83.2	447000000	36052.6	HUMAN	P04406	Glyceraldehyde-3-phosphate dehydrogenase		5	10.02	59.5	247000	VIHDNFGIVEGLMTTVHAITATQKTVDGPSGK	668.153
3	3.1	530	39	666.6	83.2	447000000	36052.6	HUMAN	P04406	Glyceraldehyde-3-phosphate dehydrogenase		2	9.96	62.2	894000	VVDLMAHMASKE	665.828
3	3.1	530	39	666.6	83.2	447000000	36052.6	HUMAN	P04406	Glyceraldehyde-3-phosphate dehydrogenase		5	9.96	57.4	101000	VIHDNFGIVEGLMTTVHAITATQKTVDGPSGKLWR	759.204
3	3.1	530	39	666.6	83.2	447000000	36052.6	HUMAN	P04406	Glyceraldehyde-3-phosphate dehydrogenase		2	9.94	64.3	894000	VVDLMAHMASKE	665.828
3	3.1	530	39	666.6	83.2	447000000	36052.6	HUMAN	P04406	Glyceraldehyde-3-phosphate dehydrogenase		2	9.93	73	3050000	GALQNIIPASTGAAK	706.399
3	3.1	530	39	666.6	83.2	447000000	36052.6	HUMAN	P04406	Glyceraldehyde-3-phosphate dehydrogenase		2	9.91	58.2	837000	VVDLMAHMASKE	665.828
3	3.1	530	39	666.6	83.2	447000000	36052.6	HUMAN	P04406	Glyceraldehyde-3-phosphate dehydrogenase		3	9.89	66.4	505000	IISNAScTTNcLAPLAK	611.978
3	3.1	530	39	666.6	83.2	447000000	36052.6	HUMAN	P04406	Glyceraldehyde-3-phosphate dehydrogenase		3	9.88	71.3	673000	IISNAScTTNcLAPLAK	611.978
3	3.1	530	39	666.6	83.2	447000000	36052.6	HUMAN	P04406	Glyceraldehyde-3-phosphate dehydrogenase		2	9.86	71.3	116000	QASEGPLK	415.224
3	3.1	530	39	666.6	83.2	447000000	36052.6	HUMAN	P04406	Glyceraldehyde-3-phosphate dehydrogenase		2	9.85	57.8	45900	AGAHLQGGAK	455.248
3	3.1	530	39	666.6	83.2	447000000	36052.6	HUMAN	P04406	Glyceraldehyde-3-phosphate dehydrogenase		3	9.84	61.4	101000	VKVGVNGFGR	344.87
3	3.1	530	39	666.6	83.2	447000000	36052.6	HUMAN	P04406	Glyceraldehyde-3-phosphate dehydrogenase		2	9.81	70.4	1100000	VIHDNFGIVEGLMTTVHAITATQK	1298.18
3	3.1	530	39	666.6	83.2	447000000	36052.6	HUMAN	P04406	Glyceraldehyde-3-phosphate dehydrogenase		3	9.8	74.3	365000	AVGKVIPELNGK	408.915
3	3.1	530	39	666.6	83.2	447000000	36052.6	HUMAN	P04406	Glyceraldehyde-3-phosphate dehydrogenase		2	9.76	49	49500	AGAHLQGGAKR	533.299
3	3.1	530	39	666.6	83.2	447000000	36052.6	HUMAN	P04406	Glyceraldehyde-3-phosphate dehydrogenase		2	9.76	65.1	45900	AGAHLQGGAK	455.248
3	3.1	530	39	666.6	83.2	447000000	36052.6	HUMAN	P04406	Glyceraldehyde-3-phosphate dehydrogenase		2	9.72	60	837000	VVDLMAHMASKE	665.828
3	3.1	530	39	666.6	83.2	447000000	36052.6	HUMAN	P04406	Glyceraldehyde-3-phosphate dehydrogenase		4	9.69	89.4	201000	LWRDGRGALQNIIPASTGAAK	549.557
3	3.1	530	39	666.6	83.2	447000000	36052.6	HUMAN	P04406	Glyceraldehyde-3-phosphate dehydrogenase		3	9.67	68	489000	VIPELNGKLTGMAFR	549.308
3	3.1	530	39	666.6	83.2	447000000	36052.6	HUMAN	P04406	Glyceraldehyde-3-phosphate dehydrogenase		3	9.64	55.1	88400	AGAHLQGGAKR	355.869
3	3.1	530	39	666.6	83.2	447000000	36052.6	HUMAN	P04406	Glyceraldehyde-3-phosphate dehydrogenase		5	9.61	63.8	101000	VIHDNFGIVEGLMTTVHAITATQKTVDGPSGKLWR	759.204
3	3.1	530	39	666.6	83.2	447000000	36052.6	HUMAN	P04406	Glyceraldehyde-3-phosphate dehydrogenase		3	9.59	70.8	21900	VVKQASEGPLK	385.895
3	3.1	530	39	666.6	83.2	447000000	36052.6	HUMAN	P04406	Glyceraldehyde-3-phosphate dehydrogenase		3	9.56	59.7	3500000	VIHDNFGIVEGLMTTVHAITATQK	865.795
3	3.1	530	39	666.6	83.2	447000000	36052.6	HUMAN	P04406	Glyceraldehyde-3-phosphate dehydrogenase		3	9.56	61	21900	VVKQASEGPLK	385.894
3	3.1	530	39	666.6	83.2	447000000	36052.6	HUMAN	P04406	Glyceraldehyde-3-phosphate dehydrogenase		2	9.55	61.6	1280000	DGRGALQNIIPASTGAAK	870.474
3	3.1	530	39	666.6	83.2	447000000	36052.6	HUMAN	P04406	Glyceraldehyde-3-phosphate dehydrogenase		2	9.55	70.2	1290000	DGRGALQNIIPASTGAAK	870.473
3	3.1	530	39	666.6	83.2	447000000	36052.6	HUMAN	P04406	Glyceraldehyde-3-phosphate dehydrogenase		3	9.55	74.4	749000	GALQNIIPASTGAAK	471.268
3	3.1	530	39	666.6	83.2	447000000	36052.6	HUMAN	P04406	Glyceraldehyde-3-phosphate dehydrogenase		2	9.55	59.5	1050000	DGRGALQNIIPASTGAAK	870.473
3	3.1	530	39	666.6	83.2	447000000	36052.6	HUMAN	P04406	Glyceraldehyde-3-phosphate dehydrogenase		3	9.34	70.4	65900	AGAHLQGGAK	303.836
3	3.1	530	39	666.6	83.2	447000000	36052.6	HUMAN	P04406	Glyceraldehyde-3-phosphate dehydrogenase		2	9.33	69.2	3380000	GALQNIIPASTGAAK	706.399
3	3.1	530	39	666.6	83.2	447000000	36052.6	HUMAN	P04406	Glyceraldehyde-3-phosphate dehydrogenase		3	9.26	67.1	29100	VVKQASEGPLK	385.895
3	3.1	530	39	666.6	83.2	447000000	36052.6	HUMAN	P04406	Glyceraldehyde-3-phosphate dehydrogenase		2	9.23	68.7	1130000	VIHDNFGIVEGLMTTVHAITATQK	1298.18
3	3.1	530	39	666.6	83.2	447000000	36052.6	HUMAN	P04406	Glyceraldehyde-3-phosphate dehydrogenase		2	9.22	63.8	1280000	DGRGALQNIIPASTGAAK	870.474
3	3.1	530	39	666.6	83.2	447000000	36052.6	HUMAN	P04406	Glyceraldehyde-3-phosphate dehydrogenase		2	9.2	69.7	106000	QASEGPLK	415.224
3	3.1	530	39	666.6	83.2	447000000	36052.6	HUMAN	P04406	Glyceraldehyde-3-phosphate dehydrogenase		2	9.2	66.8	132000	QASEGPLK	415.224
3	3.1	530	39	666.6	83.2	447000000	36052.6	HUMAN	P04406	Glyceraldehyde-3-phosphate dehydrogenase		2	9.19	66	115000	QASEGPLK	415.224
3	3.1	530	39	666.6	83.2	447000000	36052.6	HUMAN	P04406	Glyceraldehyde-3-phosphate dehydrogenase		3	9.18	78.6	739000	GALQNIIPASTGAAK	471.268
3	3.1	530	39	666.6	83.2	447000000	36052.6	HUMAN	P04406	Glyceraldehyde-3-phosphate dehydrogenase		2	9.17	70.1	1230000	VIHDNFGIVEGLMTTVHAITATQK	1298.18
3	3.1	530	39	666.6	83.2	447000000	36052.6	HUMAN	P04406	Glyceraldehyde-3-phosphate dehydrogenase		4	9.15	68.3	86400	LEKPAKYDDIKK	362.71
3	3.1	530	39	666.6	83.2	447000000	36052.6	HUMAN	P04406	Glyceraldehyde-3-phosphate dehydrogenase		6	9.12	47.1	733000	QASEGPLKGILGYTEHQVVSSDFNSDTHSSTFDAGAGIALNDHFVK	808.728
3	3.1	530	39	666.6	83.2	447000000	36052.6	HUMAN	P04406	Glyceraldehyde-3-phosphate dehydrogenase		2	9.11	63.2	837000	VVDLMAHMASKE	665.828
3	3.1	530	39	666.6	83.2	447000000	36052.6	HUMAN	P04406	Glyceraldehyde-3-phosphate dehydrogenase		2	9.01	72.9	116000	QASEGPLK	415.224
3	3.1	530	39	666.6	83.2	447000000	36052.6	HUMAN	P04406	Glyceraldehyde-3-phosphate dehydrogenase		2	9.01	59.8	305000	TVDGPSGKLWR	608.327
3	3.1	530	39	666.6	83.2	447000000	36052.6	HUMAN	P04406	Glyceraldehyde-3-phosphate dehydrogenase		3	8.99	64.6	673000	IISNAScTTNcLAPLAK	611.978
3	3.1	530	39	666.6	83.2	447000000	36052.6	HUMAN	P04406	Glyceraldehyde-3-phosphate dehydrogenase		2	8.97	64.5	1230000	VIHDNFGIVEGLMTTVHAITATQK	1298.18
3	3.1	530	39	666.6	83.2	447000000	36052.6	HUMAN	P04406	Glyceraldehyde-3-phosphate dehydrogenase		2	8.96	66.2	119000	QASEGPLK	415.224
3	3.1	530	39	666.6	83.2	447000000	36052.6	HUMAN	P04406	Glyceraldehyde-3-phosphate dehydrogenase		2	8.95	68.7	116000	QASEGPLK	415.224
3	3.1	530	39	666.6	83.2	447000000	36052.6	HUMAN	P04406	Glyceraldehyde-3-phosphate dehydrogenase		3	8.91	59.6	29100	VVKQASEGPLK	385.895
3	3.1	530	39	666.6	83.2	447000000	36052.6	HUMAN	P04406	Glyceraldehyde-3-phosphate dehydrogenase		2	8.87	71.6	1230000	VIHDNFGIVEGLMTTVHAITATQK	1298.18
3	3.1	530	39	666.6	83.2	447000000	36052.6	HUMAN	P04406	Glyceraldehyde-3-phosphate dehydrogenase		3	8.83	67.5	505000	IISNAScTTNcLAPLAK	611.978
3	3.1	530	39	666.6	83.2	447000000	36052.6	HUMAN	P04406	Glyceraldehyde-3-phosphate dehydrogenase		4	8.69	64.4	59600	AVGKVIPELNGKLTGMAFR	501.038
3	3.1	530	39	666.6	83.2	447000000	36052.6	HUMAN	P04406	Glyceraldehyde-3-phosphate dehydrogenase		2	8.68	56.2	148000	VIPELNGKLTGMAFR	823.457
3	3.1	530	39	666.6	83.2	447000000	36052.6	HUMAN	P04406	Glyceraldehyde-3-phosphate dehydrogenase		2	8.64	47.9	1350000	VGVNGFGR	403.22
3	3.1	530	39	666.6	83.2	447000000	36052.6	HUMAN	P04406	Glyceraldehyde-3-phosphate dehydrogenase		2	8.63	59.5	1000000	IISNAScTTNcLAPLAK	917.461
3	3.1	530	39	666.6	83.2	447000000	36052.6	HUMAN	P04406	Glyceraldehyde-3-phosphate dehydrogenase		2	8.61	52.2	1170000	IISNAScTTNcLAPLAK	917.462
[truncated: 18,489 more rows]

## Sheet: TIO2 Cytoplam
Group	SubGroup	Spectra	Peptides	score	Coverage	Intensity	protein_mw	species	accession	entry_name		z	score	SPI%	Intensity	sequence	m/z
1	1.1	748	49	875.76	85.4	342000000	57935.9	HUMAN	P14618	Pyruvate kinase PKM		4	27.75	100	2060000	TATESFASDPILYRPVAVALDTKGPEIR	755.155
1	1.1	748	49	875.76	85.4	342000000	57935.9	HUMAN	P14618	Pyruvate kinase PKM		4	27.43	96.3	433000	GIFPVLcKDPVQEAWAEDVDLRVNFAMNVGK	880.195
1	1.1	748	49	875.76	85.4	342000000	57935.9	HUMAN	P14618	Pyruvate kinase PKM		4	27.2	96.4	290000	GIFPVLcKDPVQEAWAEDVDLRVNFAMNVGK	880.194
1	1.1	748	49	875.76	85.4	342000000	57935.9	HUMAN	P14618	Pyruvate kinase PKM		4	26.85	98.3	107000	GIFPVLcKDPVQEAWAEDVDLRVNFAMNVGK	880.194
1	1.1	748	49	875.76	85.4	342000000	57935.9	HUMAN	P14618	Pyruvate kinase PKM		3	25.8	96.8	977000	TATESFASDPILYRPVAVALDTKGPEIR	1006.54
1	1.1	748	49	875.76	85.4	342000000	57935.9	HUMAN	P14618	Pyruvate kinase PKM		4	25.27	92.5	2150000	TATESFASDPILYRPVAVALDTKGPEIR	755.155
1	1.1	748	49	875.76	85.4	342000000	57935.9	HUMAN	P14618	Pyruvate kinase PKM		4	25.03	98.4	486000	GVNLPGAAVDLPAVSEKDIQDLKFGVEQDVDMVFASFIR	1048.29
1	1.1	748	49	875.76	85.4	342000000	57935.9	HUMAN	P14618	Pyruvate kinase PKM		4	24.8	98	481000	AGKPVIcATQMLESMIKKPRPTR	653.859
1	1.1	748	49	875.76	85.4	342000000	57935.9	HUMAN	P14618	Pyruvate kinase PKM		3	24.11	97.4	1220000	IISKIENHEGVR	465.597
1	1.1	748	49	875.76	85.4	342000000	57935.9	HUMAN	P14618	Pyruvate kinase PKM		4	23.93	93.5	343000	ITLDNAYMEKcDENILWLDYKNIcK	791.379
1	1.1	748	49	875.76	85.4	342000000	57935.9	HUMAN	P14618	Pyruvate kinase PKM		4	23.61	94.9	2020000	TATESFASDPILYRPVAVALDTKGPEIR	755.155
1	1.1	748	49	875.76	85.4	342000000	57935.9	HUMAN	P14618	Pyruvate kinase PKM		4	23.6	97.9	617000	TGLIKGSGTAEVELKK	408.49
1	1.1	748	49	875.76	85.4	342000000	57935.9	HUMAN	P14618	Pyruvate kinase PKM		4	23.45	96.1	578000	EAEAAIYHLQLFEELRR	522.778
1	1.1	748	49	875.76	85.4	342000000	57935.9	HUMAN	P14618	Pyruvate kinase PKM		4	23.17	100	308000	KGVNLPGAAVDLPAVSEKDIQDLK	620.096
1	1.1	748	49	875.76	85.4	342000000	57935.9	HUMAN	P14618	Pyruvate kinase PKM		3	23.08	89.2	958000	TATESFASDPILYRPVAVALDTKGPEIR	1006.53
1	1.1	748	49	875.76	85.4	342000000	57935.9	HUMAN	P14618	Pyruvate kinase PKM		3	23.05	90.4	977000	TATESFASDPILYRPVAVALDTKGPEIR	1006.54
1	1.1	748	49	875.76	85.4	342000000	57935.9	HUMAN	P14618	Pyruvate kinase PKM		4	23.01	89.4	290000	GIFPVLcKDPVQEAWAEDVDLRVNFAMNVGK	880.198
1	1.1	748	49	875.76	85.4	342000000	57935.9	HUMAN	P14618	Pyruvate kinase PKM		4	22.98	94.5	344000	ITLDNAYMEKcDENILWLDYKNIcK	791.38
1	1.1	748	49	875.76	85.4	342000000	57935.9	HUMAN	P14618	Pyruvate kinase PKM		4	22.78	96.2	1060000	IISKIENHEGVR	349.45
1	1.1	748	49	875.76	85.4	342000000	57935.9	HUMAN	P14618	Pyruvate kinase PKM		4	22.47	93.5	334000	ITLDNAYMEKcDENILWLDYKNIcK	791.381
1	1.1	748	49	875.76	85.4	342000000	57935.9	HUMAN	P14618	Pyruvate kinase PKM		4	22.4	93.2	626000	EAEAAIYHLQLFEELRR	522.778
1	1.1	748	49	875.76	85.4	342000000	57935.9	HUMAN	P14618	Pyruvate kinase PKM		4	22.37	92.5	443000	GVNLPGAAVDLPAVSEKDIQDLKFGVEQDVDMVFASFIR	1048.29
1	1.1	748	49	875.76	85.4	342000000	57935.9	HUMAN	P14618	Pyruvate kinase PKM		5	22.27	97.3	389000	KGVNLPGAAVDLPAVSEKDIQDLKFGVEQDVDMVFASFIRK	890.072
1	1.1	748	49	875.76	85.4	342000000	57935.9	HUMAN	P14618	Pyruvate kinase PKM		4	22.21	96.7	267000	KGVNLPGAAVDLPAVSEKDIQDLK	620.095
1	1.1	748	49	875.76	85.4	342000000	57935.9	HUMAN	P14618	Pyruvate kinase PKM		3	22.16	98.9	336000	GADFLVTEVENGGSLGSKK	636.663
1	1.1	748	49	875.76	85.4	342000000	57935.9	HUMAN	P14618	Pyruvate kinase PKM		4	22.02	76.2	2020000	TATESFASDPILYRPVAVALDTKGPEIR	755.155
1	1.1	748	49	875.76	85.4	342000000	57935.9	HUMAN	P14618	Pyruvate kinase PKM		3	21.89	98.6	1610000	GDLGIEIPAEKVFLAQK	610.013
1	1.1	748	49	875.76	85.4	342000000	57935.9	HUMAN	P14618	Pyruvate kinase PKM		4	21.7	96.5	331000	KGVNLPGAAVDLPAVSEKDIQDLK	620.096
1	1.1	748	49	875.76	85.4	342000000	57935.9	HUMAN	P14618	Pyruvate kinase PKM		5	21.55	97.7	445000	KGVNLPGAAVDLPAVSEKDIQDLKFGVEQDVDMVFASFIRK	890.071
1	1.1	748	49	875.76	85.4	342000000	57935.9	HUMAN	P14618	Pyruvate kinase PKM		4	21.46	86	396000	AGKPVIcATQMLESMIKKPRPTR	653.861
1	1.1	748	49	875.76	85.4	342000000	57935.9	HUMAN	P14618	Pyruvate kinase PKM		5	21.44	95	630000	GVNLPGAAVDLPAVSEKDIQDLKFGVEQDVDMVFASFIRK	864.449
1	1.1	748	49	875.76	85.4	342000000	57935.9	HUMAN	P14618	Pyruvate kinase PKM		3	21.44	80	277000	GSGTAEVELKK	373.54
1	1.1	748	49	875.76	85.4	342000000	57935.9	HUMAN	P14618	Pyruvate kinase PKM		4	21.42	83.1	290000	GIFPVLcKDPVQEAWAEDVDLRVNFAMNVGK	880.195
1	1.1	748	49	875.76	85.4	342000000	57935.9	HUMAN	P14618	Pyruvate kinase PKM		2	21.31	98.1	2660000	APIIAVTR	420.769
1	1.1	748	49	875.76	85.4	342000000	57935.9	HUMAN	P14618	Pyruvate kinase PKM		2	21.31	93.6	339000	GADFLVTEVENGGSLGSK	890.441
1	1.1	748	49	875.76	85.4	342000000	57935.9	HUMAN	P14618	Pyruvate kinase PKM		3	21.29	96.7	1670000	GDLGIEIPAEKVFLAQK	610.013
1	1.1	748	49	875.76	85.4	342000000	57935.9	HUMAN	P14618	Pyruvate kinase PKM		2	21.28	88.9	304000	GADFLVTEVENGGSLGSK	890.441
1	1.1	748	49	875.76	85.4	342000000	57935.9	HUMAN	P14618	Pyruvate kinase PKM		4	21.27	95.7	344000	KGDVVIVLTGWRPGSGFTNTMR	598.571
1	1.1	748	49	875.76	85.4	342000000	57935.9	HUMAN	P14618	Pyruvate kinase PKM		3	21.25	96.3	1580000	GDLGIEIPAEKVFLAQK	610.013
1	1.1	748	49	875.76	85.4	342000000	57935.9	HUMAN	P14618	Pyruvate kinase PKM		4	21.2	78.5	107000	GIFPVLcKDPVQEAWAEDVDLRVNFAMNVGK	880.195
1	1.1	748	49	875.76	85.4	342000000	57935.9	HUMAN	P14618	Pyruvate kinase PKM		2	20.82	98.4	2680000	APIIAVTR	420.769
1	1.1	748	49	875.76	85.4	342000000	57935.9	HUMAN	P14618	Pyruvate kinase PKM		3	20.82	87.8	1010000	TATESFASDPILYRPVAVALDTKGPEIR	1006.54
1	1.1	748	49	875.76	85.4	342000000	57935.9	HUMAN	P14618	Pyruvate kinase PKM		4	20.79	82.2	107000	GIFPVLcKDPVQEAWAEDVDLRVNFAMNVGK	880.195
1	1.1	748	49	875.76	85.4	342000000	57935.9	HUMAN	P14618	Pyruvate kinase PKM		4	20.78	96.2	1260000	IISKIENHEGVR	349.45
1	1.1	748	49	875.76	85.4	342000000	57935.9	HUMAN	P14618	Pyruvate kinase PKM		3	20.69	93.2	329000	VVEVGSKIYVDDGLISLQVK	721.075
1	1.1	748	49	875.76	85.4	342000000	57935.9	HUMAN	P14618	Pyruvate kinase PKM		3	20.65	96.3	601000	RFDEILEASDGIMVAR	607.977
1	1.1	748	49	875.76	85.4	342000000	57935.9	HUMAN	P14618	Pyruvate kinase PKM		2	20.56	98.3	2920000	APIIAVTR	420.769
1	1.1	748	49	875.76	85.4	342000000	57935.9	HUMAN	P14618	Pyruvate kinase PKM		2	20.5	92.3	304000	GADFLVTEVENGGSLGSK	890.441
1	1.1	748	49	875.76	85.4	342000000	57935.9	HUMAN	P14618	Pyruvate kinase PKM		2	20.3	94.2	339000	GADFLVTEVENGGSLGSK	890.441
1	1.1	748	49	875.76	85.4	342000000	57935.9	HUMAN	P14618	Pyruvate kinase PKM		2	20.29	84.6	1090000	IYVDDGLISLQVK	731.91
1	1.1	748	49	875.76	85.4	342000000	57935.9	HUMAN	P14618	Pyruvate kinase PKM		3	20.2	88.8	364000	VVEVGSKIYVDDGLISLQVK	721.075
1	1.1	748	49	875.76	85.4	342000000	57935.9	HUMAN	P14618	Pyruvate kinase PKM		3	20.02	94.7	995000	IISKIENHEGVR	465.597
1	1.1	748	49	875.76	85.4	342000000	57935.9	HUMAN	P14618	Pyruvate kinase PKM		4	20.02	96.5	347000	KGDVVIVLTGWRPGSGFTNTMR	598.571
1	1.1	748	49	875.76	85.4	342000000	57935.9	HUMAN	P14618	Pyruvate kinase PKM		3	19.86	92.9	567000	RFDEILEASDGIMVAR	607.977
1	1.1	748	49	875.76	85.4	342000000	57935.9	HUMAN	P14618	Pyruvate kinase PKM		3	19.73	81	513000	EAEAAIYHLQLFEELRR	696.701
1	1.1	748	49	875.76	85.4	342000000	57935.9	HUMAN	P14618	Pyruvate kinase PKM		3	19.69	88.2	906000	AGKPVIcATQMLESMIK	626.328
1	1.1	748	49	875.76	85.4	342000000	57935.9	HUMAN	P14618	Pyruvate kinase PKM		5	19.68	88.7	908000	AGKPVIcATQMLESMIKKPRPTR	523.291
1	1.1	748	49	875.76	85.4	342000000	57935.9	HUMAN	P14618	Pyruvate kinase PKM		4	19.63	91.7	582000	EAEAAIYHLQLFEELRR	522.779
1	1.1	748	49	875.76	85.4	342000000	57935.9	HUMAN	P14618	Pyruvate kinase PKM		2	19.56	92.9	546000	GDLGIEIPAEK	571.308
1	1.1	748	49	875.76	85.4	342000000	57935.9	HUMAN	P14618	Pyruvate kinase PKM		5	19.5	79.1	63400	TATESFASDPILYRPVAVALDTKGPEIR	604.326
1	1.1	748	49	875.76	85.4	342000000	57935.9	HUMAN	P14618	Pyruvate kinase PKM		3	19.37	92.5	332000	VVEVGSKIYVDDGLISLQVK	721.076
1	1.1	748	49	875.76	85.4	342000000	57935.9	HUMAN	P14618	Pyruvate kinase PKM		2	19.35	98.6	1050000	NTGIIcTIGPASR	680.357
1	1.1	748	49	875.76	85.4	342000000	57935.9	HUMAN	P14618	Pyruvate kinase PKM		2	19.34	86.5	779000	GDLGIEIPAEKVFLAQK	914.514
1	1.1	748	49	875.76	85.4	342000000	57935.9	HUMAN	P14618	Pyruvate kinase PKM		3	19.33	91.3	165000	GVNLPGAAVDLPAVSEKDIQDLK	783.759
1	1.1	748	49	875.76	85.4	342000000	57935.9	HUMAN	P14618	Pyruvate kinase PKM		5	19.32	91	548000	GVNLPGAAVDLPAVSEKDIQDLKFGVEQDVDMVFASFIRK	864.456
1	1.1	748	49	875.76	85.4	342000000	57935.9	HUMAN	P14618	Pyruvate kinase PKM		2	19.31	81.1	830000	GDLGIEIPAEKVFLAQK	914.514
1	1.1	748	49	875.76	85.4	342000000	57935.9	HUMAN	P14618	Pyruvate kinase PKM		4	19.28	93.1	1180000	IISKIENHEGVR	349.45
1	1.1	748	49	875.76	85.4	342000000	57935.9	HUMAN	P14618	Pyruvate kinase PKM		3	18.92	91.3	681000	RFDEILEASDGIMVAR	607.977
1	1.1	748	49	875.76	85.4	342000000	57935.9	HUMAN	P14618	Pyruvate kinase PKM		3	18.91	84	977000	TATESFASDPILYRPVAVALDTKGPEIR	1006.54
1	1.1	748	49	875.76	85.4	342000000	57935.9	HUMAN	P14618	Pyruvate kinase PKM		2	18.78	91	311000	GADFLVTEVENGGSLGSK	890.441
1	1.1	748	49	875.76	85.4	342000000	57935.9	HUMAN	P14618	Pyruvate kinase PKM		5	18.74	90.3	445000	KGVNLPGAAVDLPAVSEKDIQDLKFGVEQDVDMVFASFIRK	890.071
1	1.1	748	49	875.76	85.4	342000000	57935.9	HUMAN	P14618	Pyruvate kinase PKM		4	18.72	96.8	359000	GVNLPGAAVDLPAVSEKDIQDLKFGVEQDVDMVFASFIR	1048.29
1	1.1	748	49	875.76	85.4	342000000	57935.9	HUMAN	P14618	Pyruvate kinase PKM		3	18.71	92.9	1150000	IISKIENHEGVR	465.597
1	1.1	748	49	875.76	85.4	342000000	57935.9	HUMAN	P14618	Pyruvate kinase PKM		4	18.59	91.5	587000	TGLIKGSGTAEVELKK	408.49
1	1.1	748	49	875.76	85.4	342000000	57935.9	HUMAN	P14618	Pyruvate kinase PKM		3	18.58	83.6	272000	GSGTAEVELKK	373.54
1	1.1	748	49	875.76	85.4	342000000	57935.9	HUMAN	P14618	Pyruvate kinase PKM		3	18.55	83.3	958000	TATESFASDPILYRPVAVALDTKGPEIR	1006.53
1	1.1	748	49	875.76	85.4	342000000	57935.9	HUMAN	P14618	Pyruvate kinase PKM		3	18.55	88.7	819000	AGKPVIcATQMLESMIK	626.328
1	1.1	748	49	875.76	85.4	342000000	57935.9	HUMAN	P14618	Pyruvate kinase PKM		4	18.5	85.8	515000	LNFSHGTHEYHAETIKNVR	564.035
1	1.1	748	49	875.76	85.4	342000000	57935.9	HUMAN	P14618	Pyruvate kinase PKM		3	18.46	85	1010000	TATESFASDPILYRPVAVALDTKGPEIR	1006.54
1	1.1	748	49	875.76	85.4	342000000	57935.9	HUMAN	P14618	Pyruvate kinase PKM		5	18.42	87.5	726000	LNFSHGTHEYHAETIKNVR	451.43
1	1.1	748	49	875.76	85.4	342000000	57935.9	HUMAN	P14618	Pyruvate kinase PKM		5	18.41	84.3	389000	KGVNLPGAAVDLPAVSEKDIQDLKFGVEQDVDMVFASFIRK	890.072
1	1.1	748	49	875.76	85.4	342000000	57935.9	HUMAN	P14618	Pyruvate kinase PKM		3	18.39	80.1	539000	EAEAAIYHLQLFEELRR	696.701
1	1.1	748	49	875.76	85.4	342000000	57935.9	HUMAN	P14618	Pyruvate kinase PKM		3	18.36	80.7	493000	EAEAAIYHLQLFEELRR	696.701
1	1.1	748	49	875.76	85.4	342000000	57935.9	HUMAN	P14618	Pyruvate kinase PKM		3	18.35	87.9	138000	GADFLVTEVENGGSLGSK	593.964
1	1.1	748	49	875.76	85.4	342000000	57935.9	HUMAN	P14618	Pyruvate kinase PKM		4	18.33	78.8	211000	GIFPVLcKDPVQEAWAEDVDLRVNFAMNVGK	880.193
1	1.1	748	49	875.76	85.4	342000000	57935.9	HUMAN	P14618	Pyruvate kinase PKM		3	18.33	76.7	1010000	TATESFASDPILYRPVAVALDTKGPEIR	1006.54
1	1.1	748	49	875.76	85.4	342000000	57935.9	HUMAN	P14618	Pyruvate kinase PKM		2	18.32	95.3	1140000	NTGIIcTIGPASR	680.357
1	1.1	748	49	875.76	85.4	342000000	57935.9	HUMAN	P14618	Pyruvate kinase PKM		3	18.31	84.3	958000	TATESFASDPILYRPVAVALDTKGPEIR	1006.53
1	1.1	748	49	875.76	85.4	342000000	57935.9	HUMAN	P14618	Pyruvate kinase PKM		4	18.18	81.8	448000	AGKPVIcATQMLESMIKKPRPTR	653.861
1	1.1	748	49	875.76	85.4	342000000	57935.9	HUMAN	P14618	Pyruvate kinase PKM		3	18.16	91	251000	QKGADFLVTEVENGGSLGSK	679.35
1	1.1	748	49	875.76	85.4	342000000	57935.9	HUMAN	P14618	Pyruvate kinase PKM		2	18.14	90.2	1500000	NTGIIcTIGPASR	680.357
1	1.1	748	49	875.76	85.4	342000000	57935.9	HUMAN	P14618	Pyruvate kinase PKM		3	18.03	87.4	1010000	TATESFASDPILYRPVAVALDTKGPEIR	1006.54
1	1.1	748	49	875.76	85.4	342000000	57935.9	HUMAN	P14618	Pyruvate kinase PKM		2	18.01	75.7	199000	LAPITSDPTEATAVGAVEASFK	1088.06
1	1.1	748	49	875.76	85.4	342000000	57935.9	HUMAN	P14618	Pyruvate kinase PKM		3	17.78	92.5	323000	GADFLVTEVENGGSLGSKK	636.662
1	1.1	748	49	875.76	85.4	342000000	57935.9	HUMAN	P14618	Pyruvate kinase PKM		2	17.76	86.3	339000	GADFLVTEVENGGSLGSK	890.441
1	1.1	748	49	875.76	85.4	342000000	57935.9	HUMAN	P14618	Pyruvate kinase PKM		4	17.74	96.8	316000	GFFKKGDVVIVLTGWRPGSGFTNTMR	718.383
1	1.1	748	49	875.76	85.4	342000000	57935.9	HUMAN	P14618	Pyruvate kinase PKM		3	17.74	78.5	819000	AGKPVIcATQMLESMIK	626.328
1	1.1	748	49	875.76	85.4	342000000	57935.9	HUMAN	P14618	Pyruvate kinase PKM		3	17.7	72.2	958000	TATESFASDPILYRPVAVALDTKGPEIR	1006.53
1	1.1	748	49	875.76	85.4	342000000	57935.9	HUMAN	P14618	Pyruvate kinase PKM		4	17.66	81.1	448000	AGKPVIcATQMLESMIKKPRPTR	653.859
1	1.1	748	49	875.76	85.4	342000000	57935.9	HUMAN	P14618	Pyruvate kinase PKM		3	17.61	88.3	906000	AGKPVIcATQMLESMIK	626.328
1	1.1	748	49	875.76	85.4	342000000	57935.9	HUMAN	P14618	Pyruvate kinase PKM		2	17.59	89.5	248000	MQHLIAR	434.745
1	1.1	748	49	875.76	85.4	342000000	57935.9	HUMAN	P14618	Pyruvate kinase PKM		4	17.59	78.2	2060000	TATESFASDPILYRPVAVALDTKGPEIR	755.155
1	1.1	748	49	875.76	85.4	342000000	57935.9	HUMAN	P14618	Pyruvate kinase PKM		2	17.58	84.1	311000	GADFLVTEVENGGSLGSK	890.44
1	1.1	748	49	875.76	85.4	342000000	57935.9	HUMAN	P14618	Pyruvate kinase PKM		5	17.58	92.1	650000	GVNLPGAAVDLPAVSEKDIQDLKFGVEQDVDMVFASFIRK	864.45
1	1.1	748	49	875.76	85.4	342000000	57935.9	HUMAN	P14618	Pyruvate kinase PKM		2	17.56	85.9	1500000	NTGIIcTIGPASR	680.357
1	1.1	748	49	875.76	85.4	342000000	57935.9	HUMAN	P14618	Pyruvate kinase PKM		3	17.56	76.1	977000	TATESFASDPILYRPVAVALDTKGPEIR	1006.54
1	1.1	748	49	875.76	85.4	342000000	57935.9	HUMAN	P14618	Pyruvate kinase PKM		4	17.5	83.4	302000	LNFSHGTHEYHAETIK	471.731
1	1.1	748	49	875.76	85.4	342000000	57935.9	HUMAN	P14618	Pyruvate kinase PKM		5	17.49	83.4	724000	AGKPVIcATQMLESMIKKPRPTR	523.291
1	1.1	748	49	875.76	85.4	342000000	57935.9	HUMAN	P14618	Pyruvate kinase PKM		3	17.45	77.8	493000	EAEAAIYHLQLFEELRR	696.701
1	1.1	748	49	875.76	85.4	342000000	57935.9	HUMAN	P14618	Pyruvate kinase PKM		3	17.4	79.5	958000	TATESFASDPILYRPVAVALDTKGPEIR	1006.53
1	1.1	748	49	875.76	85.4	342000000	57935.9	HUMAN	P14618	Pyruvate kinase PKM		4	17.36	75.9	448000	AGKPVIcATQMLESMIKKPRPTR	653.859
1	1.1	748	49	875.76	85.4	342000000	57935.9	HUMAN	P14618	Pyruvate kinase PKM		5	17.35	79.5	772000	LNFSHGTHEYHAETIKNVR	451.43
1	1.1	748	49	875.76	85.4	342000000	57935.9	HUMAN	P14618	Pyruvate kinase PKM		3	17.26	77.7	252000	GSGTAEVELKK	373.54
1	1.1	748	49	875.76	85.4	342000000	57935.9	HUMAN	P14618	Pyruvate kinase PKM		3	17.13	76.5	1010000	TATESFASDPILYRPVAVALDTKGPEIR	1006.54
1	1.1	748	49	875.76	85.4	342000000	57935.9	HUMAN	P14618	Pyruvate kinase PKM		3	17.08	90.3	247000	GVNLPGAAVDLPAVSEKDIQDLK	783.76
1	1.1	748	49	875.76	85.4	342000000	57935.9	HUMAN	P14618	Pyruvate kinase PKM		4	17.04	79.9	396000	AGKPVIcATQMLESMIKKPRPTR	653.861
1	1.1	748	49	875.76	85.4	342000000	57935.9	HUMAN	P14618	Pyruvate kinase PKM		3	17.02	70.8	1010000	TATESFASDPILYRPVAVALDTKGPEIR	1006.54
1	1.1	748	49	875.76	85.4	342000000	57935.9	HUMAN	P14618	Pyruvate kinase PKM		3	16.97	85.9	1670000	GDLGIEIPAEKVFLAQK	610.012
1	1.1	748	49	875.76	85.4	342000000	57935.9	HUMAN	P14618	Pyruvate kinase PKM		2	16.97	79.4	174000	IISKIENHEGVR	697.89
1	1.1	748	49	875.76	85.4	342000000	57935.9	HUMAN	P14618	Pyruvate kinase PKM		4	16.93	82	481000	AGKPVIcATQMLESMIKKPRPTR	653.863
1	1.1	748	49	875.76	85.4	342000000	57935.9	HUMAN	P14618	Pyruvate kinase PKM		2	16.93	78.4	945000	IYVDDGLISLQVK	731.91
1	1.1	748	49	875.76	85.4	342000000	57935.9	HUMAN	P14618	Pyruvate kinase PKM		3	16.83	77	977000	TATESFASDPILYRPVAVALDTKGPEIR	1006.54
1	1.1	748	49	875.76	85.4	342000000	57935.9	HUMAN	P14618	Pyruvate kinase PKM		3	16.79	78.8	977000	TATESFASDPILYRPVAVALDTKGPEIR	1006.54
1	1.1	748	49	875.76	85.4	342000000	57935.9	HUMAN	P14618	Pyruvate kinase PKM		5	16.74	74	724000	AGKPVIcATQMLESMIKKPRPTR	523.291
1	1.1	748	49	875.76	85.4	342000000	57935.9	HUMAN	P14618	Pyruvate kinase PKM		3	16.69	84.8	370000	TGLIKGSGTAEVELKK	544.317
1	1.1	748	49	875.76	85.4	342000000	57935.9	HUMAN	P14618	Pyruvate kinase PKM		2	16.67	94	495000	GDLGIEIPAEK	571.308
1	1.1	748	49	875.76	85.4	342000000	57935.9	HUMAN	P14618	Pyruvate kinase PKM		5	16.66	83.5	630000	KGVNLPGAAVDLPAVSEKDIQDLKFGVEQDVDMVFASFIR	864.449
1	1.1	748	49	875.76	85.4	342000000	57935.9	HUMAN	P14618	Pyruvate kinase PKM		2	16.61	78.7	174000	IISKIENHEGVR	697.89
1	1.1	748	49	875.76	85.4	342000000	57935.9	HUMAN	P14618	Pyruvate kinase PKM		3	16.6	86.4	173000	GADFLVTEVENGGSLGSK	593.964
1	1.1	748	49	875.76	85.4	342000000	57935.9	HUMAN	P14618	Pyruvate kinase PKM		3	16.59	82.2	958000	TATESFASDPILYRPVAVALDTKGPEIR	1006.53
1	1.1	748	49	875.76	85.4	342000000	57935.9	HUMAN	P14618	Pyruvate kinase PKM		5	16.58	70	824000	AGKPVIcATQMLESMIKKPRPTR	523.291
1	1.1	748	49	875.76	85.4	342000000	57935.9	HUMAN	P14618	Pyruvate kinase PKM		6	16.58	78.2	275000	KGVNLPGAAVDLPAVSEKDIQDLKFGVEQDVDMVFASFIRK	741.896
1	1.1	748	49	875.76	85.4	342000000	57935.9	HUMAN	P14618	Pyruvate kinase PKM		3	16.57	80.2	977000	TATESFASDPILYRPVAVALDTKGPEIR	1006.54
1	1.1	748	49	875.76	85.4	342000000	57935.9	HUMAN	P14618	Pyruvate kinase PKM		3	16.53	75.9	977000	TATESFASDPILYRPVAVALDTKGPEIR	1006.54
1	1.1	748	49	875.76	85.4	342000000	57935.9	HUMAN	P14618	Pyruvate kinase PKM		2	16.52	77.8	156000	IISKIENHEGVR	697.89
1	1.1	748	49	875.76	85.4	342000000	57935.9	HUMAN	P14618	Pyruvate kinase PKM		3	16.49	86.2	958000	TATESFASDPILYRPVAVALDTKGPEIR	1006.53
1	1.1	748	49	875.76	85.4	342000000	57935.9	HUMAN	P14618	Pyruvate kinase PKM		2	16.47	82.7	177000	LAPITSDPTEATAVGAVEASFK	1088.06
1	1.1	748	49	875.76	85.4	342000000	57935.9	HUMAN	P14618	Pyruvate kinase PKM		2	16.39	74.4	190000	IISKIENHEGVR	697.891
1	1.1	748	49	875.76	85.4	342000000	57935.9	HUMAN	P14618	Pyruvate kinase PKM		2	16.39	86.2	1010000	SVETLKEMIK	589.328
1	1.1	748	49	875.76	85.4	342000000	57935.9	HUMAN	P14618	Pyruvate kinase PKM		3	16.37	83.1	414000	TGLIKGSGTAEVELKK	544.317
1	1.1	748	49	875.76	85.4	342000000	57935.9	HUMAN	P14618	Pyruvate kinase PKM		5	16.34	91.3	173000	GFFKKGDVVIVLTGWRPGSGFTNTMR	574.908
1	1.1	748	49	875.76	85.4	342000000	57935.9	HUMAN	P14618	Pyruvate kinase PKM		4	16.34	83.3	319000	LNFSHGTHEYHAETIK	471.732
1	1.1	748	49	875.76	85.4	342000000	57935.9	HUMAN	P14618	Pyruvate kinase PKM		3	16.29	84.9	819000	AGKPVIcATQMLESMIK	626.328
1	1.1	748	49	875.76	85.4	342000000	57935.9	HUMAN	P14618	Pyruvate kinase PKM		3	16.21	76.9	958000	TATESFASDPILYRPVAVALDTKGPEIR	1006.53
1	1.1	748	49	875.76	85.4	342000000	57935.9	HUMAN	P14618	Pyruvate kinase PKM		3	16.2	92.7	358000	GADFLVTEVENGGSLGSKK	636.662
1	1.1	748	49	875.76	85.4	342000000	57935.9	HUMAN	P14618	Pyruvate kinase PKM		3	16.2	76.8	370000	TGLIKGSGTAEVELKK	544.317
1	1.1	748	49	875.76	85.4	342000000	57935.9	HUMAN	P14618	Pyruvate kinase PKM		5	16.2	82.5	433000	KGVNLPGAAVDLPAVSEKDIQDLKFGVEQDVDMVFASFIRK	890.069
1	1.1	748	49	875.76	85.4	342000000	57935.9	HUMAN	P14618	Pyruvate kinase PKM		5	16.18	77.1	724000	AGKPVIcATQMLESMIKKPRPTR	523.291
1	1.1	748	49	875.76	85.4	342000000	57935.9	HUMAN	P14618	Pyruvate kinase PKM		4	16.15	85.2	276000	GVNLPGAAVDLPAVSEKDIQDLKFGVEQDVDMVFASFIRK	1080.31
1	1.1	748	49	875.76	85.4	342000000	57935.9	HUMAN	P14618	Pyruvate kinase PKM		5	16.12	82	548000	KGVNLPGAAVDLPAVSEKDIQDLKFGVEQDVDMVFASFIR	864.456
1	1.1	748	49	875.76	85.4	342000000	57935.9	HUMAN	P14618	Pyruvate kinase PKM		3	16.08	75.7	1010000	TATESFASDPILYRPVAVALDTKGPEIR	1006.54
1	1.1	748	49	875.76	85.4	342000000	57935.9	HUMAN	P14618	Pyruvate kinase PKM		3	16.05	78.5	370000	TGLIKGSGTAEVELKK	544.317
1	1.1	748	49	875.76	85.4	342000000	57935.9	HUMAN	P14618	Pyruvate kinase PKM		2	15.99	74.1	199000	LAPITSDPTEATAVGAVEASFK	1088.06
1	1.1	748	49	875.76	85.4	342000000	57935.9	HUMAN	P14618	Pyruvate kinase PKM		5	15.97	82	208000	GFFKKGDVVIVLTGWRPGSGFTNTMR	574.909
1	1.1	748	49	875.76	85.4	342000000	57935.9	HUMAN	P14618	Pyruvate kinase PKM		3	15.97	79.8	434000	TGLIKGSGTAEVELKK	544.317
1	1.1	748	49	875.76	85.4	342000000	57935.9	HUMAN	P14618	Pyruvate kinase PKM		3	15.96	75.8	10900	AEGSDVANAVLDGADcIMLSGETAKGDYPLEAVR	1165.54
1	1.1	748	49	875.76	85.4	342000000	57935.9	HUMAN	P14618	Pyruvate kinase PKM		2	15.92	87.9	1500000	NTGIIcTIGPASR	680.356
1	1.1	748	49	875.76	85.4	342000000	57935.9	HUMAN	P14618	Pyruvate kinase PKM		3	15.91	79.8	320000	VVEVGSKIYVDDGLISLQVK	721.076
1	1.1	748	49	875.76	85.4	342000000	57935.9	HUMAN	P14618	Pyruvate kinase PKM		4	15.9	76.9	325000	KGVNLPGAAVDLPAVSEKDIQDLKFGVEQDVDMVFASFIR	1080.31
1	1.1	748	49	875.76	85.4	342000000	57935.9	HUMAN	P14618	Pyruvate kinase PKM		3	15.87	91.5	2140000	SVETLKEMIK	393.222
1	1.1	748	49	875.76	85.4	342000000	57935.9	HUMAN	P14618	Pyruvate kinase PKM		4	15.87	73	290000	GIFPVLcKDPVQEAWAEDVDLRVNFAMNVGK	880.194
1	1.1	748	49	875.76	85.4	342000000	57935.9	HUMAN	P14618	Pyruvate kinase PKM		5	15.85	78.2	724000	AGKPVIcATQMLESMIKKPRPTR	523.291
1	1.1	748	49	875.76	85.4	342000000	57935.9	HUMAN	P14618	Pyruvate kinase PKM		5	15.78	68	824000	AGKPVIcATQMLESMIKKPRPTR	523.29
1	1.1	748	49	875.76	85.4	342000000	57935.9	HUMAN	P14618	Pyruvate kinase PKM		3	15.75	91.4	182000	IYVDDGLISLQVK	488.275
1	1.1	748	49	875.76	85.4	342000000	57935.9	HUMAN	P14618	Pyruvate kinase PKM		4	15.74	79.5	448000	AGKPVIcATQMLESMIKKPRPTR	653.861
1	1.1	748	49	875.76	85.4	342000000	57935.9	HUMAN	P14618	Pyruvate kinase PKM		3	15.73	78.5	995000	IISKIENHEGVR	465.597
1	1.1	748	49	875.76	85.4	342000000	57935.9	HUMAN	P14618	Pyruvate kinase PKM		2	15.7	78	156000	IISKIENHEGVR	697.89
1	1.1	748	49	875.76	85.4	342000000	57935.9	HUMAN	P14618	Pyruvate kinase PKM		3	15.65	92.1	2370000	SVETLKEMIK	393.222
1	1.1	748	49	875.76	85.4	342000000	57935.9	HUMAN	P14618	Pyruvate kinase PKM		2	15.64	74.2	133000	SGMNVAR	367.685
1	1.1	748	49	875.76	85.4	342000000	57935.9	HUMAN	P14618	Pyruvate kinase PKM		3	15.63	74.5	1010000	TATESFASDPILYRPVAVALDTKGPEIR	1006.54
1	1.1	748	49	875.76	85.4	342000000	57935.9	HUMAN	P14618	Pyruvate kinase PKM		4	15.58	80.1	265000	KGVNLPGAAVDLPAVSEKDIQDLKFGVEQDVDMVFASFIR	1080.31
1	1.1	748	49	875.76	85.4	342000000	57935.9	HUMAN	P14618	Pyruvate kinase PKM		5	15.57	69.7	908000	AGKPVIcATQMLESMIKKPRPTR	523.291
1	1.1	748	49	875.76	85.4	342000000	57935.9	HUMAN	P14618	Pyruvate kinase PKM		2	15.57	79.9	199000	LAPITSDPTEATAVGAVEASFK	1088.06
1	1.1	748	49	875.76	85.4	342000000	57935.9	HUMAN	P14618	Pyruvate kinase PKM		4	15.53	75	421000	GIFPVLcKDPVQEAWAEDVDLRVNFAMNVGK	880.195
1	1.1	748	49	875.76	85.4	342000000	57935.9	HUMAN	P14618	Pyruvate kinase PKM		4	15.52	83.8	316000	GFFKKGDVVIVLTGWRPGSGFTNTMR	718.385
1	1.1	748	49	875.76	85.4	342000000	57935.9	HUMAN	P14618	Pyruvate kinase PKM		4	15.5	89.9	124000	GFFKKGDVVIVLTGWRPGSGFTNTMR	718.38
1	1.1	748	49	875.76	85.4	342000000	57935.9	HUMAN	P14618	Pyruvate kinase PKM		4	15.49	63	334000	ITLDNAYMEKcDENILWLDYKNIcK	791.381
1	1.1	748	49	875.76	85.4	342000000	57935.9	HUMAN	P14618	Pyruvate kinase PKM		3	15.47	78.1	274000	QKGADFLVTEVENGGSLGSK	679.349
1	1.1	748	49	875.76	85.4	342000000	57935.9	HUMAN	P14618	Pyruvate kinase PKM		4	15.46	72.5	606000	LNFSHGTHEYHAETIKNVR	564.035
1	1.1	748	49	875.76	85.4	342000000	57935.9	HUMAN	P14618	Pyruvate kinase PKM		2	15.42	76.7	311000	GADFLVTEVENGGSLGSK	890.441
1	1.1	748	49	875.76	85.4	342000000	57935.9	HUMAN	P14618	Pyruvate kinase PKM		2	15.42	81	830000	GDLGIEIPAEKVFLAQK	914.514
1	1.1	748	49	875.76	85.4	342000000	57935.9	HUMAN	P14618	Pyruvate kinase PKM		2	15.3	81.2	304000	GADFLVTEVENGGSLGSK	890.441
1	1.1	748	49	875.76	85.4	342000000	57935.9	HUMAN	P14618	Pyruvate kinase PKM		2	15.25	84.1	744000	GDLGIEIPAEKVFLAQK	914.514
1	1.1	748	49	875.76	85.4	342000000	57935.9	HUMAN	P14618	Pyruvate kinase PKM		5	15.25	75.1	824000	AGKPVIcATQMLESMIKKPRPTR	523.29
1	1.1	748	49	875.76	85.4	342000000	57935.9	HUMAN	P14618	Pyruvate kinase PKM		4	15.22	86.2	365000	LNFSHGTHEYHAETIK	471.732
1	1.1	748	49	875.76	85.4	342000000	57935.9	HUMAN	P14618	Pyruvate kinase PKM		3	15.19	92.5	2250000	SVETLKEMIK	393.222
1	1.1	748	49	875.76	85.4	342000000	57935.9	HUMAN	P14618	Pyruvate kinase PKM		3	15.19	91.4	169000	IYVDDGLISLQVK	488.277
1	1.1	748	49	875.76	85.4	342000000	57935.9	HUMAN	P14618	Pyruvate kinase PKM		3	15.18	79.6	775000	AGKPVIcATQMLESMIK	626.328
1	1.1	748	49	875.76	85.4	342000000	57935.9	HUMAN	P14618	Pyruvate kinase PKM		3	15.17	71.9	138000	GADFLVTEVENGGSLGSK	593.964
1	1.1	748	49	875.76	85.4	342000000	57935.9	HUMAN	P14618	Pyruvate kinase PKM		4	15.17	74.8	2150000	TATESFASDPILYRPVAVALDTKGPEIR	755.156
1	1.1	748	49	875.76	85.4	342000000	57935.9	HUMAN	P14618	Pyruvate kinase PKM		4	15.17	81.4	338000	KGVNLPGAAVDLPAVSEKDIQDLKFGVEQDVDMVFASFIR	1080.32
1	1.1	748	49	875.76	85.4	342000000	57935.9	HUMAN	P14618	Pyruvate kinase PKM		2	15.14	78.3	311000	GADFLVTEVENGGSLGSK	890.44
1	1.1	748	49	875.76	85.4	342000000	57935.9	HUMAN	P14618	Pyruvate kinase PKM		3	15.13	85.2	906000	AGKPVIcATQMLESMIK	626.328
1	1.1	748	49	875.76	85.4	342000000	57935.9	HUMAN	P14618	Pyruvate kinase PKM		5	15.11	74.4	66200	TATESFASDPILYRPVAVALDTKGPEIR	604.325
1	1.1	748	49	875.76	85.4	342000000	57935.9	HUMAN	P14618	Pyruvate kinase PKM		3	15.07	66.3	370000	TGLIKGSGTAEVELKK	544.317
1	1.1	748	49	875.76	85.4	342000000	57935.9	HUMAN	P14618	Pyruvate kinase PKM		4	15.04	50.9	443000	GVNLPGAAVDLPAVSEKDIQDLKFGVEQDVDMVFASFIR	1048.29
1	1.1	748	49	875.76	85.4	342000000	57935.9	HUMAN	P14618	Pyruvate kinase PKM		3	14.92	84.5	906000	AGKPVIcATQMLESMIK	626.328
1	1.1	748	49	875.76	85.4	342000000	57935.9	HUMAN	P14618	Pyruvate kinase PKM		3	14.91	84.1	1150000	IISKIENHEGVR	465.597
1	1.1	748	49	875.76	85.4	342000000	57935.9	HUMAN	P14618	Pyruvate kinase PKM		4	14.88	78.8	396000	AGKPVIcATQMLESMIKKPRPTR	653.86
1	1.1	748	49	875.76	85.4	342000000	57935.9	HUMAN	P14618	Pyruvate kinase PKM		4	14.84	61.7	368000	GIFPVLcKDPVQEAWAEDVDLRVNFAMNVGK	880.195
1	1.1	748	49	875.76	85.4	342000000	57935.9	HUMAN	P14618	Pyruvate kinase PKM		3	14.83	94.1	163000	IYVDDGLISLQVK	488.277
1	1.1	748	49	875.76	85.4	342000000	57935.9	HUMAN	P14618	Pyruvate kinase PKM		4	14.8	72	515000	LNFSHGTHEYHAETIKNVR	564.035
1	1.1	748	49	875.76	85.4	342000000	57935.9	HUMAN	P14618	Pyruvate kinase PKM		3	14.79	81.4	775000	AGKPVIcATQMLESMIK	626.328
1	1.1	748	49	875.76	85.4	342000000	57935.9	HUMAN	P14618	Pyruvate kinase PKM		3	14.78	81	775000	AGKPVIcATQMLESMIK	626.328
1	1.1	748	49	875.76	85.4	342000000	57935.9	HUMAN	P14618	Pyruvate kinase PKM		2	14.77	82.9	311000	GADFLVTEVENGGSLGSK	890.441
1	1.1	748	49	875.76	85.4	342000000	57935.9	HUMAN	P14618	Pyruvate kinase PKM		4	14.75	79.4	448000	AGKPVIcATQMLESMIKKPRPTR	653.861
1	1.1	748	49	875.76	85.4	342000000	57935.9	HUMAN	P14618	Pyruvate kinase PKM		2	14.74	84	232000	MQHLIAR	434.744
1	1.1	748	49	875.76	85.4	342000000	57935.9	HUMAN	P14618	Pyruvate kinase PKM		4	14.74	71.1	325000	KGVNLPGAAVDLPAVSEKDIQDLKFGVEQDVDMVFASFIR	1080.31
1	1.1	748	49	875.76	85.4	342000000	57935.9	HUMAN	P14618	Pyruvate kinase PKM		3	14.72	73.6	434000	TGLIKGSGTAEVELKK	544.317
1	1.1	748	49	875.76	85.4	342000000	57935.9	HUMAN	P14618	Pyruvate kinase PKM		5	14.58	61.6	650000	KGVNLPGAAVDLPAVSEKDIQDLKFGVEQDVDMVFASFIR	864.45
1	1.1	748	49	875.76	85.4	342000000	57935.9	HUMAN	P14618	Pyruvate kinase PKM		2	14.55	73	945000	IYVDDGLISLQVK	731.91
1	1.1	748	49	875.76	85.4	342000000	57935.9	HUMAN	P14618	Pyruvate kinase PKM		3	14.54	73.6	311000	VVEVGSKIYVDDGLISLQVK	721.076
1	1.1	748	49	875.76	85.4	342000000	57935.9	HUMAN	P14618	Pyruvate kinase PKM		3	14.54	89.8	233000	GVNLPGAAVDLPAVSEKDIQDLK	783.76
1	1.1	748	49	875.76	85.4	342000000	57935.9	HUMAN	P14618	Pyruvate kinase PKM		2	14.53	81.1	830000	GDLGIEIPAEKVFLAQK	914.514
1	1.1	748	49	875.76	85.4	342000000	57935.9	HUMAN	P14618	Pyruvate kinase PKM		2	14.52	77.3	1060000	SVETLKEMIK	589.329
1	1.1	748	49	875.76	85.4	342000000	57935.9	HUMAN	P14618	Pyruvate kinase PKM		3	14.5	73.4	272000	GSGTAEVELKK	373.54
1	1.1	748	49	875.76	85.4	342000000	57935.9	HUMAN	P14618	Pyruvate kinase PKM		4	14.44	66.6	545000	LNFSHGTHEYHAETIKNVR	564.035
1	1.1	748	49	875.76	85.4	342000000	57935.9	HUMAN	P14618	Pyruvate kinase PKM		5	14.43	81.1	193000	GFFKKGDVVIVLTGWRPGSGFTNTMR	574.907
1	1.1	748	49	875.76	85.4	342000000	57935.9	HUMAN	P14618	Pyruvate kinase PKM		4	14.39	74	448000	AGKPVIcATQMLESMIKKPRPTR	653.861
1	1.1	748	49	875.76	85.4	342000000	57935.9	HUMAN	P14618	Pyruvate kinase PKM		3	14.3	79.5	819000	AGKPVIcATQMLESMIK	626.328
1	1.1	748	49	875.76	85.4	342000000	57935.9	HUMAN	P14618	Pyruvate kinase PKM		5	14.29	75.6	63400	TATESFASDPILYRPVAVALDTKGPEIR	604.325
1	1.1	748	49	875.76	85.4	342000000	57935.9	HUMAN	P14618	Pyruvate kinase PKM		2	14.28	80.5	744000	GDLGIEIPAEKVFLAQK	914.514
1	1.1	748	49	875.76	85.4	342000000	57935.9	HUMAN	P14618	Pyruvate kinase PKM		3	14.28	82.8	775000	AGKPVIcATQMLESMIK	626.328
1	1.1	748	49	875.76	85.4	342000000	57935.9	HUMAN	P14618	Pyruvate kinase PKM		3	14.28	80.9	906000	AGKPVIcATQMLESMIK	626.328
1	1.1	748	49	875.76	85.4	342000000	57935.9	HUMAN	P14618	Pyruvate kinase PKM		6	14.26	72.7	237000	AGKPVIcATQMLESMIKKPRPTR	436.244
1	1.1	748	49	875.76	85.4	342000000	57935.9	HUMAN	P14618	Pyruvate kinase PKM		4	14.25	69.6	606000	LNFSHGTHEYHAETIKNVR	564.035
1	1.1	748	49	875.76	85.4	342000000	57935.9	HUMAN	P14618	Pyruvate kinase PKM		3	14.24	71.8	11200	AEGSDVANAVLDGADcIMLSGETAKGDYPLEAVR	1165.55
1	1.1	748	49	875.76	85.4	342000000	57935.9	HUMAN	P14618	Pyruvate kinase PKM		5	14.22	77.3	764000	LNFSHGTHEYHAETIKNVR	451.43
1	1.1	748	49	875.76	85.4	342000000	57935.9	HUMAN	P14618	Pyruvate kinase PKM		2	14.21	68.7	744000	GDLGIEIPAEKVFLAQK	914.514
1	1.1	748	49	875.76	85.4	342000000	57935.9	HUMAN	P14618	Pyruvate kinase PKM		4	14.2	72.2	515000	LNFSHGTHEYHAETIKNVR	564.035
1	1.1	748	49	875.76	85.4	342000000	57935.9	HUMAN	P14618	Pyruvate kinase PKM		4	14.19	71.8	545000	LNFSHGTHEYHAETIKNVR	564.035
1	1.1	748	49	875.76	85.4	342000000	57935.9	HUMAN	P14618	Pyruvate kinase PKM		2	14.17	64.6	190000	IISKIENHEGVR	697.889
1	1.1	748	49	875.76	85.4	342000000	57935.9	HUMAN	P14618	Pyruvate kinase PKM		5	14.17	78	193000	GFFKKGDVVIVLTGWRPGSGFTNTMR	574.908
1	1.1	748	49	875.76	85.4	342000000	57935.9	HUMAN	P14618	Pyruvate kinase PKM		2	14.12	76.9	1110000	SVETLKEMIK	589.329
1	1.1	748	49	875.76	85.4	342000000	57935.9	HUMAN	P14618	Pyruvate kinase PKM		5	14.1	77.2	389000	KGVNLPGAAVDLPAVSEKDIQDLKFGVEQDVDMVFASFIRK	890.072
1	1.1	748	49	875.76	85.4	342000000	57935.9	HUMAN	P14618	Pyruvate kinase PKM		2	14.09	71	304000	GADFLVTEVENGGSLGSK	890.441
1	1.1	748	49	875.76	85.4	342000000	57935.9	HUMAN	P14618	Pyruvate kinase PKM		2	14.08	77.4	304000	GADFLVTEVENGGSLGSK	890.441
1	1.1	748	49	875.76	85.4	342000000	57935.9	HUMAN	P14618	Pyruvate kinase PKM		2	14.03	84	339000	GADFLVTEVENGGSLGSK	890.441
1	1.1	748	49	875.76	85.4	342000000	57935.9	HUMAN	P14618	Pyruvate kinase PKM		2	14.02	78.2	779000	GDLGIEIPAEKVFLAQK	914.514
1	1.1	748	49	875.76	85.4	342000000	57935.9	HUMAN	P14618	Pyruvate kinase PKM		2	13.98	76.9	311000	GADFLVTEVENGGSLGSK	890.441
1	1.1	748	49	875.76	85.4	342000000	57935.9	HUMAN	P14618	Pyruvate kinase PKM		3	13.98	66.6	10900	AEGSDVANAVLDGADcIMLSGETAKGDYPLEAVR	1165.54
1	1.1	748	49	875.76	85.4	342000000	57935.9	HUMAN	P14618	Pyruvate kinase PKM		3	13.95	75.3	173000	GADFLVTEVENGGSLGSK	593.964
1	1.1	748	49	875.76	85.4	342000000	57935.9	HUMAN	P14618	Pyruvate kinase PKM		2	13.93	90.6	929000	VFLAQK	353.219
1	1.1	748	49	875.76	85.4	342000000	57935.9	HUMAN	P14618	Pyruvate kinase PKM		2	13.91	70.3	918000	IYVDDGLISLQVK	731.91
1	1.1	748	49	875.76	85.4	342000000	57935.9	HUMAN	P14618	Pyruvate kinase PKM		4	13.89	70	290000	GIFPVLcKDPVQEAWAEDVDLRVNFAMNVGK	880.195
1	1.1	748	49	875.76	85.4	342000000	57935.9	HUMAN	P14618	Pyruvate kinase PKM		4	13.87	72.2	606000	LNFSHGTHEYHAETIKNVR	564.035
1	1.1	748	49	875.76	85.4	342000000	57935.9	HUMAN	P14618	Pyruvate kinase PKM		3	13.87	81.3	906000	AGKPVIcATQMLESMIK	626.328
1	1.1	748	49	875.76	85.4	342000000	57935.9	HUMAN	P14618	Pyruvate kinase PKM		4	13.87	73.1	323000	KGVNLPGAAVDLPAVSEKDIQDLKFGVEQDVDMVFASFIR	1080.32
1	1.1	748	49	875.76	85.4	342000000	57935.9	HUMAN	P14618	Pyruvate kinase PKM		3	13.84	77.6	1010000	TATESFASDPILYRPVAVALDTKGPEIR	1006.54
1	1.1	748	49	875.76	85.4	342000000	57935.9	HUMAN	P14618	Pyruvate kinase PKM		2	13.83	71.6	141000	SGMNVAR	367.684
1	1.1	748	49	875.76	85.4	342000000	57935.9	HUMAN	P14618	Pyruvate kinase PKM		5	13.8	79.3	389000	KGVNLPGAAVDLPAVSEKDIQDLKFGVEQDVDMVFASFIRK	890.072
1	1.1	748	49	875.76	85.4	342000000	57935.9	HUMAN	P14618	Pyruvate kinase PKM		2	13.8	84.4	156000	IISKIENHEGVR	697.89
1	1.1	748	49	875.76	85.4	342000000	57935.9	HUMAN	P14618	Pyruvate kinase PKM		2	13.79	71.8	744000	GDLGIEIPAEKVFLAQK	914.514
1	1.1	748	49	875.76	85.4	342000000	57935.9	HUMAN	P14618	Pyruvate kinase PKM		3	13.74	72.9	41900	KASDVHEVR	347.521
1	1.1	748	49	875.76	85.4	342000000	57935.9	HUMAN	P14618	Pyruvate kinase PKM		3	13.74	72.8	363000	GADFLVTEVENGGSLGSK	593.964
1	1.1	748	49	875.76	85.4	342000000	57935.9	HUMAN	P14618	Pyruvate kinase PKM		2	13.72	57.1	779000	GDLGIEIPAEKVFLAQK	914.514
1	1.1	748	49	875.76	85.4	342000000	57935.9	HUMAN	P14618	Pyruvate kinase PKM		3	13.68	73.8	977000	TATESFASDPILYRPVAVALDTKGPEIR	1006.54
1	1.1	748	49	875.76	85.4	342000000	57935.9	HUMAN	P14618	Pyruvate kinase PKM		4	13.61	76.3	316000	GFFKKGDVVIVLTGWRPGSGFTNTMR	718.383
1	1.1	748	49	875.76	85.4	342000000	57935.9	HUMAN	P14618	Pyruvate kinase PKM		3	13.59	88.4	123000	VLGEKGKNIK	362.561
1	1.1	748	49	875.76	85.4	342000000	57935.9	HUMAN	P14618	Pyruvate kinase PKM		3	13.59	65.1	13300	AEGSDVANAVLDGADcIMLSGETAKGDYPLEAVR	1165.55
1	1.1	748	49	875.76	85.4	342000000	57935.9	HUMAN	P14618	Pyruvate kinase PKM		3	13.59	66.2	202000	LNFSHGTHEYHAETIKNVR	751.71
1	1.1	748	49	875.76	85.4	342000000	57935.9	HUMAN	P14618	Pyruvate kinase PKM		5	13.56	86.3	40900	IISKIENHEGVRRFDEILEASDGIMVAR	640.343
1	1.1	748	49	875.76	85.4	342000000	57935.9	HUMAN	P14618	Pyruvate kinase PKM		3	13.55	81.4	323000	GADFLVTEVENGGSLGSKK	636.662
1	1.1	748	49	875.76	85.4	342000000	57935.9	HUMAN	P14618	Pyruvate kinase PKM		2	13.52	75.9	744000	GDLGIEIPAEKVFLAQK	914.514
1	1.1	748	49	875.76	85.4	342000000	57935.9	HUMAN	P14618	Pyruvate kinase PKM		3	13.5	77.1	123000	LNFSHGTHEYHAETIK	628.64
1	1.1	748	49	875.76	85.4	342000000	57935.9	HUMAN	P14618	Pyruvate kinase PKM		3	13.47	79.6	906000	AGKPVIcATQMLESMIK	626.328
1	1.1	748	49	875.76	85.4	342000000	57935.9	HUMAN	P14618	Pyruvate kinase PKM		5	13.43	79.4	650000	KGVNLPGAAVDLPAVSEKDIQDLKFGVEQDVDMVFASFIR	864.45
1	1.1	748	49	875.76	85.4	342000000	57935.9	HUMAN	P14618	Pyruvate kinase PKM		5	13.42	76.6	209000	GFFKKGDVVIVLTGWRPGSGFTNTMR	574.909
1	1.1	748	49	875.76	85.4	342000000	57935.9	HUMAN	P14618	Pyruvate kinase PKM		2	13.42	80.5	273000	MQHLIAR	434.744
1	1.1	748	49	875.76	85.4	342000000	57935.9	HUMAN	P14618	Pyruvate kinase PKM		3	13.4	87.3	230000	GVNLPGAAVDLPAVSEKDIQDLK	783.76
1	1.1	748	49	875.76	85.4	342000000	57935.9	HUMAN	P14618	Pyruvate kinase PKM		2	13.31	70.9	190000	IISKIENHEGVR	697.891
1	1.1	748	49	875.76	85.4	342000000	57935.9	HUMAN	P14618	Pyruvate kinase PKM		3	13.3	79.3	46800	GADFLVTEVENGGSLGSK	593.964
1	1.1	748	49	875.76	85.4	342000000	57935.9	HUMAN	P14618	Pyruvate kinase PKM		2	13.29	86	127000	VVEVGSK	359.211
1	1.1	748	49	875.76	85.4	342000000	57935.9	HUMAN	P14618	Pyruvate kinase PKM		3	13.27	76.9	370000	TGLIKGSGTAEVELKK	544.317
1	1.1	748	49	875.76	85.4	342000000	57935.9	HUMAN	P14618	Pyruvate kinase PKM		2	13.26	75.2	133000	SGMNVAR	367.685
1	1.1	748	49	875.76	85.4	342000000	57935.9	HUMAN	P14618	Pyruvate kinase PKM		5	13.26	68.8	764000	LNFSHGTHEYHAETIKNVR	451.43
1	1.1	748	49	875.76	85.4	342000000	57935.9	HUMAN	P14618	Pyruvate kinase PKM		3	13.25	62.6	11200	AEGSDVANAVLDGADcIMLSGETAKGDYPLEAVR	1165.55
1	1.1	748	49	875.76	85.4	342000000	57935.9	HUMAN	P14618	Pyruvate kinase PKM		2	13.25	81.9	273000	MQHLIAR	434.744
1	1.1	748	49	875.76	85.4	342000000	57935.9	HUMAN	P14618	Pyruvate kinase PKM		3	13.23	77.8	775000	AGKPVIcATQMLESMIK	626.328
1	1.1	748	49	875.76	85.4	342000000	57935.9	HUMAN	P14618	Pyruvate kinase PKM		2	13.2	72.6	830000	GDLGIEIPAEKVFLAQK	914.514
1	1.1	748	49	875.76	85.4	342000000	57935.9	HUMAN	P14618	Pyruvate kinase PKM		3	13.18	73.9	252000	GSGTAEVELKK	373.54
1	1.1	748	49	875.76	85.4	342000000	57935.9	HUMAN	P14618	Pyruvate kinase PKM		2	13.17	72.5	288000	QAHLYR	394.214
1	1.1	748	49	875.76	85.4	342000000	57935.9	HUMAN	P14618	Pyruvate kinase PKM		5	13.15	74	772000	LNFSHGTHEYHAETIKNVR	451.43
1	1.1	748	49	875.76	85.4	342000000	57935.9	HUMAN	P14618	Pyruvate kinase PKM		4	13.15	62.7	587000	TGLIKGSGTAEVELKK	408.49
1	1.1	748	49	875.76	85.4	342000000	57935.9	HUMAN	P14618	Pyruvate kinase PKM		3	13.12	59.3	493000	EAEAAIYHLQLFEELRR	696.701
1	1.1	748	49	875.76	85.4	342000000	57935.9	HUMAN	P14618	Pyruvate kinase PKM		5	13.12	71.2	433000	KGVNLPGAAVDLPAVSEKDIQDLKFGVEQDVDMVFASFIRK	890.069
1	1.1	748	49	875.76	85.4	342000000	57935.9	HUMAN	P14618	Pyruvate kinase PKM		2	13.11	71.6	1010000	SVETLKEMIK	589.328
1	1.1	748	49	875.76	85.4	342000000	57935.9	HUMAN	P14618	Pyruvate kinase PKM		5	13.11	63.8	824000	AGKPVIcATQMLESMIKKPRPTR	523.289
1	1.1	748	49	875.76	85.4	342000000	57935.9	HUMAN	P14618	Pyruvate kinase PKM		4	13.1	69	304000	KGVNLPGAAVDLPAVSEKDIQDLKFGVEQDVDMVFASFIR	1080.31
1	1.1	748	49	875.76	85.4	342000000	57935.9	HUMAN	P14618	Pyruvate kinase PKM		4	13.09	67.6	344000	ITLDNAYMEKcDENILWLDYKNIcK	791.382
1	1.1	748	49	875.76	85.4	342000000	57935.9	HUMAN	P14618	Pyruvate kinase PKM		4	13.09	81.1	78000	IISKIENHEGVRR	388.476
1	1.1	748	49	875.76	85.4	342000000	57935.9	HUMAN	P14618	Pyruvate kinase PKM		2	13.07	77.9	311000	GADFLVTEVENGGSLGSK	890.44
1	1.1	748	49	875.76	85.4	342000000	57935.9	HUMAN	P14618	Pyruvate kinase PKM		2	13.05	67.6	744000	GDLGIEIPAEKVFLAQK	914.514
1	1.1	748	49	875.76	85.4	342000000	57935.9	HUMAN	P14618	Pyruvate kinase PKM		2	13.03	66	779000	GDLGIEIPAEKVFLAQK	914.514
1	1.1	748	49	875.76	85.4	342000000	57935.9	HUMAN	P14618	Pyruvate kinase PKM		4	13.01	77.7	396000	AGKPVIcATQMLESMIKKPRPTR	653.861
1	1.1	748	49	875.76	85.4	342000000	57935.9	HUMAN	P14618	Pyruvate kinase PKM		2	13.01	71	190000	IISKIENHEGVR	697.891
1	1.1	748	49	875.76	85.4	342000000	57935.9	HUMAN	P14618	Pyruvate kinase PKM		4	13.01	88.2	67200	IISKIENHEGVRR	388.476
1	1.1	748	49	875.76	85.4	342000000	57935.9	HUMAN	P14618	Pyruvate kinase PKM		3	12.99	81.8	336000	GADFLVTEVENGGSLGSKK	636.663
1	1.1	748	49	875.76	85.4	342000000	57935.9	HUMAN	P14618	Pyruvate kinase PKM		2	12.98	72.8	156000	IISKIENHEGVR	697.89
1	1.1	748	49	875.76	85.4	342000000	57935.9	HUMAN	P14618	Pyruvate kinase PKM		3	12.94	59.5	191000	LNFSHGTHEYHAETIKNVR	751.71
1	1.1	748	49	875.76	85.4	342000000	57935.9	HUMAN	P14618	Pyruvate kinase PKM		4	12.93	68.9	448000	AGKPVIcATQMLESMIKKPRPTR	653.862
1	1.1	748	49	875.76	85.4	342000000	57935.9	HUMAN	P14618	Pyruvate kinase PKM		2	12.9	69	190000	IISKIENHEGVR	697.889
1	1.1	748	49	875.76	85.4	342000000	57935.9	HUMAN	P14618	Pyruvate kinase PKM		3	12.89	76.2	182000	NTGIIcTIGPASR	453.907
1	1.1	748	49	875.76	85.4	342000000	57935.9	HUMAN	P14618	Pyruvate kinase PKM		4	12.88	66.5	107000	GIFPVLcKDPVQEAWAEDVDLRVNFAMNVGK	880.195
1	1.1	748	49	875.76	85.4	342000000	57935.9	HUMAN	P14618	Pyruvate kinase PKM		2	12.86	74.9	190000	IISKIENHEGVR	697.889
1	1.1	748	49	875.76	85.4	342000000	57935.9	HUMAN	P14618	Pyruvate kinase PKM		3	12.84	61.6	1010000	TATESFASDPILYRPVAVALDTKGPEIR	1006.54
1	1.1	748	49	875.76	85.4	342000000	57935.9	HUMAN	P14618	Pyruvate kinase PKM		4	12.82	68.7	545000	LNFSHGTHEYHAETIKNVR	564.035
1	1.1	748	49	875.76	85.4	342000000	57935.9	HUMAN	P14618	Pyruvate kinase PKM		6	12.79	80.7	295000	AGKPVIcATQMLESMIKKPRPTR	436.244
1	1.1	748	49	875.76	85.4	342000000	57935.9	HUMAN	P14618	Pyruvate kinase PKM		4	12.78	67.5	396000	AGKPVIcATQMLESMIKKPRPTR	653.861
1	1.1	748	49	875.76	85.4	342000000	57935.9	HUMAN	P14618	Pyruvate kinase PKM		2	12.77	70.4	177000	LAPITSDPTEATAVGAVEASFK	1088.06
1	1.1	748	49	875.76	85.4	342000000	57935.9	HUMAN	P14618	Pyruvate kinase PKM		2	12.76	69.3	174000	IISKIENHEGVR	697.89
1	1.1	748	49	875.76	85.4	342000000	57935.9	HUMAN	P14618	Pyruvate kinase PKM		2	12.75	81.6	1060000	SVETLKEMIK	589.329
1	1.1	748	49	875.76	85.4	342000000	57935.9	HUMAN	P14618	Pyruvate kinase PKM		3	12.75	73.4	280000	QKGADFLVTEVENGGSLGSK	679.349
1	1.1	748	49	875.76	85.4	342000000	57935.9	HUMAN	P14618	Pyruvate kinase PKM		4	12.75	71.3	396000	AGKPVIcATQMLESMIKKPRPTR	653.861
1	1.1	748	49	875.76	85.4	342000000	57935.9	HUMAN	P14618	Pyruvate kinase PKM		3	12.75	76.2	567000	RFDEILEASDGIMVAR	607.977
1	1.1	748	49	875.76	85.4	342000000	57935.9	HUMAN	P14618	Pyruvate kinase PKM		3	12.74	74.8	173000	GADFLVTEVENGGSLGSK	593.964
1	1.1	748	49	875.76	85.4	342000000	57935.9	HUMAN	P14618	Pyruvate kinase PKM		2	12.73	86.8	789000	VFLAQK	353.218
1	1.1	748	49	875.76	85.4	342000000	57935.9	HUMAN	P14618	Pyruvate kinase PKM		6	12.72	72.4	284000	AGKPVIcATQMLESMIKKPRPTR	436.244
1	1.1	748	49	875.76	85.4	342000000	57935.9	HUMAN	P14618	Pyruvate kinase PKM		2	12.71	75.2	304000	GADFLVTEVENGGSLGSK	890.441
1	1.1	748	49	875.76	85.4	342000000	57935.9	HUMAN	P14618	Pyruvate kinase PKM		6	12.71	72.2	295000	AGKPVIcATQMLESMIKKPRPTR	436.243
1	1.1	748	49	875.76	85.4	342000000	57935.9	HUMAN	P14618	Pyruvate kinase PKM		3	12.71	65.8	202000	LNFSHGTHEYHAETIKNVR	751.71
1	1.1	748	49	875.76	85.4	342000000	57935.9	HUMAN	P14618	Pyruvate kinase PKM		3	12.67	73.7	233000	GADFLVTEVENGGSLGSK	593.964
1	1.1	748	49	875.76	85.4	342000000	57935.9	HUMAN	P14618	Pyruvate kinase PKM		5	12.66	75.4	726000	LNFSHGTHEYHAETIKNVR	451.43
1	1.1	748	49	875.76	85.4	342000000	57935.9	HUMAN	P14618	Pyruvate kinase PKM		3	12.64	76.6	358000	GADFLVTEVENGGSLGSKK	636.662
1	1.1	748	49	875.76	85.4	342000000	57935.9	HUMAN	P14618	Pyruvate kinase PKM		3	12.62	60.8	11200	AEGSDVANAVLDGADcIMLSGETAKGDYPLEAVR	1165.55
1	1.1	748	49	875.76	85.4	342000000	57935.9	HUMAN	P14618	Pyruvate kinase PKM		2	12.62	54.5	95400	GSGTAEVELKK	559.806
1	1.1	748	49	875.76	85.4	342000000	57935.9	HUMAN	P14618	Pyruvate kinase PKM		2	12.59	71.8	1050000	NTGIIcTIGPASR	680.354
1	1.1	748	49	875.76	85.4	342000000	57935.9	HUMAN	P14618	Pyruvate kinase PKM		2	12.58	76.5	1140000	NTGIIcTIGPASR	680.354
1	1.1	748	49	875.76	85.4	342000000	57935.9	HUMAN	P14618	Pyruvate kinase PKM		3	12.55	78.5	182000	IYVDDGLISLQVK	488.277
1	1.1	748	49	875.76	85.4	342000000	57935.9	HUMAN	P14618	Pyruvate kinase PKM		3	12.54	83.2	1220000	IISKIENHEGVR	465.597
1	1.1	748	49	875.76	85.4	342000000	57935.9	HUMAN	P14618	Pyruvate kinase PKM		4	12.48	80.6	343000	ITLDNAYMEKcDENILWLDYKNIcK	791.379
1	1.1	748	49	875.76	85.4	342000000	57935.9	HUMAN	P14618	Pyruvate kinase PKM		2	12.48	80.7	1010000	SVETLKEMIK	589.328
1	1.1	748	49	875.76	85.4	342000000	57935.9	HUMAN	P14618	Pyruvate kinase PKM		2	12.47	64.5	171000	LAPITSDPTEATAVGAVEASFK	1088.06
1	1.1	748	49	875.76	85.4	342000000	57935.9	HUMAN	P14618	Pyruvate kinase PKM		2	12.42	62.9	177000	LAPITSDPTEATAVGAVEASFK	1088.06
1	1.1	748	49	875.76	85.4	342000000	57935.9	HUMAN	P14618	Pyruvate kinase PKM		2	12.42	68.4	1110000	SVETLKEMIK	589.329
1	1.1	748	49	875.76	85.4	342000000	57935.9	HUMAN	P14618	Pyruvate kinase PKM		3	12.4	73.6	277000	QKGADFLVTEVENGGSLGSK	679.348
1	1.1	748	49	875.76	85.4	342000000	57935.9	HUMAN	P14618	Pyruvate kinase PKM		2	12.39	65.6	83500	GSGTAEVELKK	559.806
1	1.1	748	49	875.76	85.4	342000000	57935.9	HUMAN	P14618	Pyruvate kinase PKM		2	12.39	85.1	811000	VFLAQK	353.219
1	1.1	748	49	875.76	85.4	342000000	57935.9	HUMAN	P14618	Pyruvate kinase PKM		2	12.37	63.7	93400	TGLIKGSGTAEVELKK	815.971
1	1.1	748	49	875.76	85.4	342000000	57935.9	HUMAN	P14618	Pyruvate kinase PKM		4	12.35	77.4	124000	GFFKKGDVVIVLTGWRPGSGFTNTMR	718.382
1	1.1	748	49	875.76	85.4	342000000	57935.9	HUMAN	P14618	Pyruvate kinase PKM		3	12.34	67.9	434000	TGLIKGSGTAEVELKK	544.317
1	1.1	748	49	875.76	85.4	342000000	57935.9	HUMAN	P14618	Pyruvate kinase PKM		5	12.32	55.9	824000	AGKPVIcATQMLESMIKKPRPTR	523.289
1	1.1	748	49	875.76	85.4	342000000	57935.9	HUMAN	P14618	Pyruvate kinase PKM		2	12.3	72.2	174000	IISKIENHEGVR	697.89
1	1.1	748	49	875.76	85.4	342000000	57935.9	HUMAN	P14618	Pyruvate kinase PKM		5	12.28	68	726000	LNFSHGTHEYHAETIKNVR	451.43
1	1.1	748	49	875.76	85.4	342000000	57935.9	HUMAN	P14618	Pyruvate kinase PKM		2	12.26	76.1	1110000	SVETLKEMIK	589.329
1	1.1	748	49	875.76	85.4	342000000	57935.9	HUMAN	P14618	Pyruvate kinase PKM		2	12.24	72.1	150000	SGMNVAR	367.684
1	1.1	748	49	875.76	85.4	342000000	57935.9	HUMAN	P14618	Pyruvate kinase PKM		2	12.24	70.4	830000	GDLGIEIPAEKVFLAQK	914.514
1	1.1	748	49	875.76	85.4	342000000	57935.9	HUMAN	P14618	Pyruvate kinase PKM		3	12.19	52.8	364000	VVEVGSKIYVDDGLISLQVK	721.075
1	1.1	748	49	875.76	85.4	342000000	57935.9	HUMAN	P14618	Pyruvate kinase PKM		3	12.18	79.2	182000	IYVDDGLISLQVK	488.276
1	1.1	748	49	875.76	85.4	342000000	57935.9	HUMAN	P14618	Pyruvate kinase PKM		3	12.18	74	274000	QKGADFLVTEVENGGSLGSK	679.349
1	1.1	748	49	875.76	85.4	342000000	57935.9	HUMAN	P14618	Pyruvate kinase PKM		5	12.18	77.6	208000	GFFKKGDVVIVLTGWRPGSGFTNTMR	574.909
1	1.1	748	49	875.76	85.4	342000000	57935.9	HUMAN	P14618	Pyruvate kinase PKM		2	12.18	67.3	95400	GSGTAEVELKK	559.806
1	1.1	748	49	875.76	85.4	342000000	57935.9	HUMAN	P14618	Pyruvate kinase PKM		5	12.14	81	764000	LNFSHGTHEYHAETIKNVR	451.43
1	1.1	748	49	875.76	85.4	342000000	57935.9	HUMAN	P14618	Pyruvate kinase PKM		2	12.13	67.3	779000	GDLGIEIPAEKVFLAQK	914.514
1	1.1	748	49	875.76	85.4	342000000	57935.9	HUMAN	P14618	Pyruvate kinase PKM		2	12.13	74.6	174000	IISKIENHEGVR	697.89
1	1.1	748	49	875.76	85.4	342000000	57935.9	HUMAN	P14618	Pyruvate kinase PKM		2	12.12	76.9	744000	GDLGIEIPAEKVFLAQK	914.514
1	1.1	748	49	875.76	85.4	342000000	57935.9	HUMAN	P14618	Pyruvate kinase PKM		5	12.1	69.6	630000	KGVNLPGAAVDLPAVSEKDIQDLKFGVEQDVDMVFASFIR	864.449
1	1.1	748	49	875.76	85.4	342000000	57935.9	HUMAN	P14618	Pyruvate kinase PKM		3	12.08	76.7	277000	QKGADFLVTEVENGGSLGSK	679.348
1	1.1	748	49	875.76	85.4	342000000	57935.9	HUMAN	P14618	Pyruvate kinase PKM		2	12.08	75.5	174000	IISKIENHEGVR	697.89
1	1.1	748	49	875.76	85.4	342000000	57935.9	HUMAN	P14618	Pyruvate kinase PKM		2	12.06	68.6	190000	IISKIENHEGVR	697.89
1	1.1	748	49	875.76	85.4	342000000	57935.9	HUMAN	P14618	Pyruvate kinase PKM		3	12.02	75.8	280000	QKGADFLVTEVENGGSLGSK	679.349
1	1.1	748	49	875.76	85.4	342000000	57935.9	HUMAN	P14618	Pyruvate kinase PKM		2	12.02	87.6	113000	VVEVGSK	359.211
1	1.1	748	49	875.76	85.4	342000000	57935.9	HUMAN	P14618	Pyruvate kinase PKM		2	12.01	73	92900	QKGADFLVTEVENGGSLGSK	1018.51
1	1.1	748	49	875.76	85.4	342000000	57935.9	HUMAN	P14618	Pyruvate kinase PKM		4	11.94	69	606000	LNFSHGTHEYHAETIKNVR	564.035
1	1.1	748	49	875.76	85.4	342000000	57935.9	HUMAN	P14618	Pyruvate kinase PKM		2	11.92	69.6	156000	IISKIENHEGVR	697.89
1	1.1	748	49	875.76	85.4	342000000	57935.9	HUMAN	P14618	Pyruvate kinase PKM		2	11.89	72.7	291000	QAHLYR	394.214
1	1.1	748	49	875.76	85.4	342000000	57935.9	HUMAN	P14618	Pyruvate kinase PKM		4	11.89	79	325000	GVNLPGAAVDLPAVSEKDIQDLKFGVEQDVDMVFASFIRK	1080.31
1	1.1	748	49	875.76	85.4	342000000	57935.9	HUMAN	P14618	Pyruvate kinase PKM		3	11.86	59.1	958000	TATESFASDPILYRPVAVALDTKGPEIR	1006.53
1	1.1	748	49	875.76	85.4	342000000	57935.9	HUMAN	P14618	Pyruvate kinase PKM		2	11.85	67.3	248000	MQHLIAR	434.745
1	1.1	748	49	875.76	85.4	342000000	57935.9	HUMAN	P14618	Pyruvate kinase PKM		2	11.82	62.9	779000	GDLGIEIPAEKVFLAQK	914.514
1	1.1	748	49	875.76	85.4	342000000	57935.9	HUMAN	P14618	Pyruvate kinase PKM		5	11.82	72.8	165000	GVNLPGAAVDLPAVSEKDIQDLKFGVEQDVDMVFASFIR	838.831
1	1.1	748	49	875.76	85.4	342000000	57935.9	HUMAN	P14618	Pyruvate kinase PKM		3	11.81	70.2	280000	QKGADFLVTEVENGGSLGSK	679.349
1	1.1	748	49	875.76	85.4	342000000	57935.9	HUMAN	P14618	Pyruvate kinase PKM		3	11.8	69.4	958000	TATESFASDPILYRPVAVALDTKGPEIR	1006.53
1	1.1	748	49	875.76	85.4	342000000	57935.9	HUMAN	P14618	Pyruvate kinase PKM		2	11.79	73.9	232000	MQHLIAR	434.744
1	1.1	748	49	875.76	85.4	342000000	57935.9	HUMAN	P14618	Pyruvate kinase PKM		3	11.79	63.8	212000	LNFSHGTHEYHAETIKNVR	751.71
1	1.1	748	49	875.76	85.4	342000000	57935.9	HUMAN	P14618	Pyruvate kinase PKM		3	11.77	70.1	252000	GSGTAEVELKK	373.54
1	1.1	748	49	875.76	85.4	342000000	57935.9	HUMAN	P14618	Pyruvate kinase PKM		3	11.72	77.6	163000	IYVDDGLISLQVK	488.277
1	1.1	748	49	875.76	85.4	342000000	57935.9	HUMAN	P14618	Pyruvate kinase PKM		3	11.71	64.4	775000	AGKPVIcATQMLESMIK	626.328
1	1.1	748	49	875.76	85.4	342000000	57935.9	HUMAN	P14618	Pyruvate kinase PKM		3	11.66	81.9	142000	VLGEKGKNIK	362.56
1	1.1	748	49	875.76	85.4	342000000	57935.9	HUMAN	P14618	Pyruvate kinase PKM		5	11.59	66.3	521000	GVNLPGAAVDLPAVSEKDIQDLKFGVEQDVDMVFASFIRK	864.456
1	1.1	748	49	875.76	85.4	342000000	57935.9	HUMAN	P14618	Pyruvate kinase PKM		3	11.58	83.2	274000	QKGADFLVTEVENGGSLGSK	679.349
1	1.1	748	49	875.76	85.4	342000000	57935.9	HUMAN	P14618	Pyruvate kinase PKM		4	11.58	74.6	78000	IISKIENHEGVRR	388.476
1	1.1	748	49	875.76	85.4	342000000	57935.9	HUMAN	P14618	Pyruvate kinase PKM		2	11.55	71.4	830000	GDLGIEIPAEKVFLAQK	914.514
1	1.1	748	49	875.76	85.4	342000000	57935.9	HUMAN	P14618	Pyruvate kinase PKM		2	11.52	65.5	2660000	APIIAVTR	420.767
1	1.1	748	49	875.76	85.4	342000000	57935.9	HUMAN	P14618	Pyruvate kinase PKM		2	11.46	70.8	830000	GDLGIEIPAEKVFLAQK	914.514
1	1.1	748	49	875.76	85.4	342000000	57935.9	HUMAN	P14618	Pyruvate kinase PKM		2	11.44	66.3	425000	AGKPVIcATQMLESMIK	938.986
1	1.1	748	49	875.76	85.4	342000000	57935.9	HUMAN	P14618	Pyruvate kinase PKM		5	11.43	61.4	824000	AGKPVIcATQMLESMIKKPRPTR	523.291
1	1.1	748	49	875.76	85.4	342000000	57935.9	HUMAN	P14618	Pyruvate kinase PKM		3	11.36	66.6	13300	AEGSDVANAVLDGADcIMLSGETAKGDYPLEAVR	1165.55
1	1.1	748	49	875.76	85.4	342000000	57935.9	HUMAN	P14618	Pyruvate kinase PKM		2	11.33	65	190000	IISKIENHEGVR	697.891
1	1.1	748	49	875.76	85.4	342000000	57935.9	HUMAN	P14618	Pyruvate kinase PKM		4	11.31	59.6	276000	KGVNLPGAAVDLPAVSEKDIQDLKFGVEQDVDMVFASFIR	1080.31
1	1.1	748	49	875.76	85.4	342000000	57935.9	HUMAN	P14618	Pyruvate kinase PKM		2	11.29	66.2	744000	GDLGIEIPAEKVFLAQK	914.514
1	1.1	748	49	875.76	85.4	342000000	57935.9	HUMAN	P14618	Pyruvate kinase PKM		3	11.27	72.6	138000	GADFLVTEVENGGSLGSK	593.964
1	1.1	748	49	875.76	85.4	342000000	57935.9	HUMAN	P14618	Pyruvate kinase PKM		3	11.26	57.9	414000	TGLIKGSGTAEVELKK	544.317
1	1.1	748	49	875.76	85.4	342000000	57935.9	HUMAN	P14618	Pyruvate kinase PKM		3	11.24	79.7	251000	QKGADFLVTEVENGGSLGSK	679.35
1	1.1	748	49	875.76	85.4	342000000	57935.9	HUMAN	P14618	Pyruvate kinase PKM		4	11.2	64.7	124000	GFFKKGDVVIVLTGWRPGSGFTNTMR	718.383
1	1.1	748	49	875.76	85.4	342000000	57935.9	HUMAN	P14618	Pyruvate kinase PKM		4	11.2	66.2	243000	GFFKKGDVVIVLTGWRPGSGFTNTMR	718.38
1	1.1	748	49	875.76	85.4	342000000	57935.9	HUMAN	P14618	Pyruvate kinase PKM		3	11.19	72	138000	GADFLVTEVENGGSLGSK	593.964
1	1.1	748	49	875.76	85.4	342000000	57935.9	HUMAN	P14618	Pyruvate kinase PKM		4	11.19	77.6	338000	GVNLPGAAVDLPAVSEKDIQDLKFGVEQDVDMVFASFIRK	1080.32
1	1.1	748	49	875.76	85.4	342000000	57935.9	HUMAN	P14618	Pyruvate kinase PKM		3	11.16	69.9	180000	KGVNLPGAAVDLPAVSEKDIQDLK	826.457
1	1.1	748	49	875.76	85.4	342000000	57935.9	HUMAN	P14618	Pyruvate kinase PKM		2	11.16	57.3	174000	IISKIENHEGVR	697.89
1	1.1	748	49	875.76	85.4	342000000	57935.9	HUMAN	P14618	Pyruvate kinase PKM		4	11.11	73.4	276000	KGVNLPGAAVDLPAVSEKDIQDLKFGVEQDVDMVFASFIR	1080.31
1	1.1	748	49	875.76	85.4	342000000	57935.9	HUMAN	P14618	Pyruvate kinase PKM		3	11.09	70.7	251000	QKGADFLVTEVENGGSLGSK	679.35
1	1.1	748	49	875.76	85.4	342000000	57935.9	HUMAN	P14618	Pyruvate kinase PKM		3	11.09	65.3	1010000	TATESFASDPILYRPVAVALDTKGPEIR	1006.54
1	1.1	748	49	875.76	85.4	342000000	57935.9	HUMAN	P14618	Pyruvate kinase PKM		2	11.06	59.3	744000	GDLGIEIPAEKVFLAQK	914.514
1	1.1	748	49	875.76	85.4	342000000	57935.9	HUMAN	P14618	Pyruvate kinase PKM		3	11.06	67	41900	KASDVHEVR	347.52
1	1.1	748	49	875.76	85.4	342000000	57935.9	HUMAN	P14618	Pyruvate kinase PKM		3	11.05	66.4	180000	KGVNLPGAAVDLPAVSEKDIQDLK	826.457
1	1.1	748	49	875.76	85.4	342000000	57935.9	HUMAN	P14618	Pyruvate kinase PKM		3	11.01	75.7	38700	IENHEGVR	318.498
1	1.1	748	49	875.76	85.4	342000000	57935.9	HUMAN	P14618	Pyruvate kinase PKM		4	11	70.2	276000	KGVNLPGAAVDLPAVSEKDIQDLKFGVEQDVDMVFASFIR	1080.31
1	1.1	748	49	875.76	85.4	342000000	57935.9	HUMAN	P14618	Pyruvate kinase PKM		2	10.98	65.1	744000	GDLGIEIPAEKVFLAQK	914.514
1	1.1	748	49	875.76	85.4	342000000	57935.9	HUMAN	P14618	Pyruvate kinase PKM		2	10.94	72.2	1010000	SVETLKEMIK	589.328
1	1.1	748	49	875.76	85.4	342000000	57935.9	HUMAN	P14618	Pyruvate kinase PKM		3	10.92	67.7	38500	KASDVHEVR	347.522
1	1.1	748	49	875.76	85.4	342000000	57935.9	HUMAN	P14618	Pyruvate kinase PKM		3	10.92	61.2	414000	TGLIKGSGTAEVELKK	544.317
1	1.1	748	49	875.76	85.4	342000000	57935.9	HUMAN	P14618	Pyruvate kinase PKM		6	10.86	69.9	237000	AGKPVIcATQMLESMIKKPRPTR	436.242
1	1.1	748	49	875.76	85.4	342000000	57935.9	HUMAN	P14618	Pyruvate kinase PKM		2	10.85	61	91100	GSGTAEVELKK	559.805
1	1.1	748	49	875.76	85.4	342000000	57935.9	HUMAN	P14618	Pyruvate kinase PKM		2	10.83	63	190000	IISKIENHEGVR	697.889
1	1.1	748	49	875.76	85.4	342000000	57935.9	HUMAN	P14618	Pyruvate kinase PKM		4	10.78	64.1	318000	KGVNLPGAAVDLPAVSEKDIQDLKFGVEQDVDMVFASFIR	1080.31
1	1.1	748	49	875.76	85.4	342000000	57935.9	HUMAN	P14618	Pyruvate kinase PKM		4	10.78	61.9	481000	AGKPVIcATQMLESMIKKPRPTR	653.861
1	1.1	748	49	875.76	85.4	342000000	57935.9	HUMAN	P14618	Pyruvate kinase PKM		4	10.75	79.1	70000	IISKIENHEGVRR	388.475
1	1.1	748	49	875.76	85.4	342000000	57935.9	HUMAN	P14618	Pyruvate kinase PKM		5	10.74	64.9	824000	AGKPVIcATQMLESMIKKPRPTR	523.291
1	1.1	748	49	875.76	85.4	342000000	57935.9	HUMAN	P14618	Pyruvate kinase PKM		2	10.74	67.8	174000	IISKIENHEGVR	697.89
1	1.1	748	49	875.76	85.4	342000000	57935.9	HUMAN	P14618	Pyruvate kinase PKM		4	10.71	66	26700	QKGADFLVTEVENGGSLGSKK	541.785
1	1.1	748	49	875.76	85.4	342000000	57935.9	HUMAN	P14618	Pyruvate kinase PKM		2	10.69	56	830000	GDLGIEIPAEKVFLAQK	914.514
1	1.1	748	49	875.76	85.4	342000000	57935.9	HUMAN	P14618	Pyruvate kinase PKM		3	10.67	65.1	977000	TATESFASDPILYRPVAVALDTKGPEIR	1006.54
1	1.1	748	49	875.76	85.4	342000000	57935.9	HUMAN	P14618	Pyruvate kinase PKM		5	10.67	56.1	165000	GVNLPGAAVDLPAVSEKDIQDLKFGVEQDVDMVFASFIR	838.831
1	1.1	748	49	875.76	85.4	342000000	57935.9	HUMAN	P14618	Pyruvate kinase PKM		4	10.65	59.6	2160	AEGSDVANAVLDGADcIMLSGETAKGDYPLEAVR	874.408
1	1.1	748	49	875.76	85.4	342000000	57935.9	HUMAN	P14618	Pyruvate kinase PKM		3	10.64	62.6	40500	KASDVHEVR	347.521
1	1.1	748	49	875.76	85.4	342000000	57935.9	HUMAN	P14618	Pyruvate kinase PKM		3	10.63	67.3	277000	GSGTAEVELKK	373.54
1	1.1	748	49	875.76	85.4	342000000	57935.9	HUMAN	P14618	Pyruvate kinase PKM		2	10.61	72.3	1110000	SVETLKEMIK	589.329
1	1.1	748	49	875.76	85.4	342000000	57935.9	HUMAN	P14618	Pyruvate kinase PKM		2	10.58	69.4	111000	GSGTAEVELKK	559.806
1	1.1	748	49	875.76	85.4	342000000	57935.9	HUMAN	P14618	Pyruvate kinase PKM		2	10.57	58.7	1010000	SVETLKEMIK	589.328
1	1.1	748	49	875.76	85.4	342000000	57935.9	HUMAN	P14618	Pyruvate kinase PKM		2	10.56	72.8	1010000	SVETLKEMIK	589.328
1	1.1	748	49	875.76	85.4	342000000	57935.9	HUMAN	P14618	Pyruvate kinase PKM		3	10.56	70	46800	GADFLVTEVENGGSLGSK	593.965
1	1.1	748	49	875.76	85.4	342000000	57935.9	HUMAN	P14618	Pyruvate kinase PKM		2	10.52	58.7	291000	QAHLYR	394.214
1	1.1	748	49	875.76	85.4	342000000	57935.9	HUMAN	P14618	Pyruvate kinase PKM		2	10.5	76.8	1060000	SVETLKEMIK	589.329
1	1.1	748	49	875.76	85.4	342000000	57935.9	HUMAN	P14618	Pyruvate kinase PKM		2	10.5	73.3	273000	MQHLIAR	434.744
1	1.1	748	49	875.76	85.4	342000000	57935.9	HUMAN	P14618	Pyruvate kinase PKM		3	10.41	63.6	272000	GSGTAEVELKK	373.54
1	1.1	748	49	875.76	85.4	342000000	57935.9	HUMAN	P14618	Pyruvate kinase PKM		3	10.37	71.8	164000	KGVNLPGAAVDLPAVSEKDIQDLK	826.459
1	1.1	748	49	875.76	85.4	342000000	57935.9	HUMAN	P14618	Pyruvate kinase PKM		2	10.34	66	1060000	SVETLKEMIK	589.329
1	1.1	748	49	875.76	85.4	342000000	57935.9	HUMAN	P14618	Pyruvate kinase PKM		2	10.26	60.9	55900	FGVEQDVDMVFASFIR	930.452
1	1.1	748	49	875.76	85.4	342000000	57935.9	HUMAN	P14618	Pyruvate kinase PKM		4	10.24	70.2	1260000	IISKIENHEGVR	349.45
1	1.1	748	49	875.76	85.4	342000000	57935.9	HUMAN	P14618	Pyruvate kinase PKM		2	10.24	67.4	779000	GDLGIEIPAEKVFLAQK	914.514
1	1.1	748	49	875.76	85.4	342000000	57935.9	HUMAN	P14618	Pyruvate kinase PKM		3	10.23	59.8	73400	LNFSHGTHEYHAETIK	628.638
1	1.1	748	49	875.76	85.4	342000000	57935.9	HUMAN	P14618	Pyruvate kinase PKM		2	10.22	76.6	1060000	SVETLKEMIK	589.329
1	1.1	748	49	875.76	85.4	342000000	57935.9	HUMAN	P14618	Pyruvate kinase PKM		3	10.21	62.3	212000	LNFSHGTHEYHAETIKNVR	751.71
1	1.1	748	49	875.76	85.4	342000000	57935.9	HUMAN	P14618	Pyruvate kinase PKM		2	10.21	73.9	273000	MQHLIAR	434.744
1	1.1	748	49	875.76	85.4	342000000	57935.9	HUMAN	P14618	Pyruvate kinase PKM		3	10.19	54.4	191000	LNFSHGTHEYHAETIKNVR	751.71
1	1.1	748	49	875.76	85.4	342000000	57935.9	HUMAN	P14618	Pyruvate kinase PKM		3	10.17	66.8	364000	VVEVGSKIYVDDGLISLQVK	721.075
1	1.1	748	49	875.76	85.4	342000000	57935.9	HUMAN	P14618	Pyruvate kinase PKM		3	10.16	65.4	46800	GADFLVTEVENGGSLGSK	593.965
1	1.1	748	49	875.76	85.4	342000000	57935.9	HUMAN	P14618	Pyruvate kinase PKM		2	10.14	54.9	190000	IISKIENHEGVR	697.889
1	1.1	748	49	875.76	85.4	342000000	57935.9	HUMAN	P14618	Pyruvate kinase PKM		3	10.11	57.7	123000	LNFSHGTHEYHAETIK	628.64
1	1.1	748	49	875.76	85.4	342000000	57935.9	HUMAN	P14618	Pyruvate kinase PKM		2	10.07	45.3	199000	LAPITSDPTEATAVGAVEASFK	1088.06
1	1.1	748	49	875.76	85.4	342000000	57935.9	HUMAN	P14618	Pyruvate kinase PKM		2	10.04	59.7	425000	AGKPVIcATQMLESMIK	938.986
1	1.1	748	49	875.76	85.4	342000000	57935.9	HUMAN	P14618	Pyruvate kinase PKM		2	9.95	47.5	75200	mQHLIAR	442.742
1	1.1	748	49	875.76	85.4	342000000	57935.9	HUMAN	P14618	Pyruvate kinase PKM		2	9.93	62.6	546000	GDLGIEIPAEK	571.308
1	1.1	748	49	875.76	85.4	342000000	57935.9	HUMAN	P14618	Pyruvate kinase PKM		4	9.91	63.9	617000	TGLIKGSGTAEVELKK	408.49
1	1.1	748	49	875.76	85.4	342000000	57935.9	HUMAN	P14618	Pyruvate kinase PKM		2	9.91	69.8	493000	AGKPVIcATQMLESMIK	938.987
1	1.1	748	49	875.76	85.4	342000000	57935.9	HUMAN	P14618	Pyruvate kinase PKM		2	9.9	58.1	1060000	SVETLKEMIK	589.329
1	1.1	748	49	875.76	85.4	342000000	57935.9	HUMAN	P14618	Pyruvate kinase PKM		2	9.9	71.2	779000	GDLGIEIPAEKVFLAQK	914.514
1	1.1	748	49	875.76	85.4	342000000	57935.9	HUMAN	P14618	Pyruvate kinase PKM		3	9.9	66.7	434000	TGLIKGSGTAEVELKK	544.317
1	1.1	748	49	875.76	85.4	342000000	57935.9	HUMAN	P14618	Pyruvate kinase PKM		2	9.87	73	273000	MQHLIAR	434.744
1	1.1	748	49	875.76	85.4	342000000	57935.9	HUMAN	P14618	Pyruvate kinase PKM		2	9.84	69	1060000	SVETLKEMIK	589.329
1	1.1	748	49	875.76	85.4	342000000	57935.9	HUMAN	P14618	Pyruvate kinase PKM		2	9.83	63.7	122000	ccSGAIIVLTK	611.32
1	1.1	748	49	875.76	85.4	342000000	57935.9	HUMAN	P14618	Pyruvate kinase PKM		2	9.75	71	291000	QAHLYR	394.214
1	1.1	748	49	875.76	85.4	342000000	57935.9	HUMAN	P14618	Pyruvate kinase PKM		5	9.74	63.3	548000	KGVNLPGAAVDLPAVSEKDIQDLKFGVEQDVDMVFASFIR	864.456
1	1.1	748	49	875.76	85.4	342000000	57935.9	HUMAN	P14618	Pyruvate kinase PKM		2	9.7	62.5	148000	ccSGAIIVLTK	611.319
1	1.1	748	49	875.76	85.4	342000000	57935.9	HUMAN	P14618	Pyruvate kinase PKM		2	9.69	58.1	156000	IISKIENHEGVR	697.89
1	1.1	748	49	875.76	85.4	342000000	57935.9	HUMAN	P14618	Pyruvate kinase PKM		4	9.68	70.4	367000	LNFSHGTHEYHAETIK	471.732
1	1.1	748	49	875.76	85.4	342000000	57935.9	HUMAN	P14618	Pyruvate kinase PKM		2	9.67	49.6	170000	ccSGAIIVLTK	611.32
1	1.1	748	49	875.76	85.4	342000000	57935.9	HUMAN	P14618	Pyruvate kinase PKM		2	9.67	54.3	83500	GSGTAEVELKK	559.806
1	1.1	748	49	875.76	85.4	342000000	57935.9	HUMAN	P14618	Pyruvate kinase PKM		2	9.67	57.8	118000	GADFLVTEVENGGSLGSKK	954.486
1	1.1	748	49	875.76	85.4	342000000	57935.9	HUMAN	P14618	Pyruvate kinase PKM		2	9.67	62.6	830000	GDLGIEIPAEKVFLAQK	914.514
1	1.1	748	49	875.76	85.4	342000000	57935.9	HUMAN	P14618	Pyruvate kinase PKM		2	9.66	68.1	294000	QAHLYR	394.214
1	1.1	748	49	875.76	85.4	342000000	57935.9	HUMAN	P14618	Pyruvate kinase PKM		4	9.65	61.6	545000	LNFSHGTHEYHAETIKNVR	564.035
1	1.1	748	49	875.76	85.4	342000000	57935.9	HUMAN	P14618	Pyruvate kinase PKM		3	9.63	82.9	121000	VLGEKGKNIK	362.56
1	1.1	748	49	875.76	85.4	342000000	57935.9	HUMAN	P14618	Pyruvate kinase PKM		3	9.61	67.7	113000	LNFSHGTHEYHAETIK	628.638
1	1.1	748	49	875.76	85.4	342000000	57935.9	HUMAN	P14618	Pyruvate kinase PKM		2	9.57	68.6	232000	MQHLIAR	434.744
1	1.1	748	49	875.76	85.4	342000000	57935.9	HUMAN	P14618	Pyruvate kinase PKM		3	9.57	63.5	1670000	GDLGIEIPAEKVFLAQK	610.011
1	1.1	748	49	875.76	85.4	342000000	57935.9	HUMAN	P14618	Pyruvate kinase PKM		2	9.56	72.4	89800	qAHLYR	385.701
1	1.1	748	49	875.76	85.4	342000000	57935.9	HUMAN	P14618	Pyruvate kinase PKM		4	9.52	60.2	582000	EAEAAIYHLQLFEELRR	522.779
1	1.1	748	49	875.76	85.4	342000000	57935.9	HUMAN	P14618	Pyruvate kinase PKM		2	9.48	60.3	1060000	SVETLKEMIK	589.329
1	1.1	748	49	875.76	85.4	342000000	57935.9	HUMAN	P14618	Pyruvate kinase PKM		3	9.48	55.7	343000	VVEVGSKIYVDDGLISLQVK	721.076
1	1.1	748	49	875.76	85.4	342000000	57935.9	HUMAN	P14618	Pyruvate kinase PKM		2	9.47	65.3	425000	AGKPVIcATQMLESMIK	938.986
1	1.1	748	49	875.76	85.4	342000000	57935.9	HUMAN	P14618	Pyruvate kinase PKM		2	9.45	53.9	493000	AGKPVIcATQMLESMIK	938.987
1	1.1	748	49	875.76	85.4	342000000	57935.9	HUMAN	P14618	Pyruvate kinase PKM		3	9.44	62.4	138000	GADFLVTEVENGGSLGSK	593.964
1	1.1	748	49	875.76	85.4	342000000	57935.9	HUMAN	P14618	Pyruvate kinase PKM		2	9.42	53	75200	mQHLIAR	442.742
1	1.1	748	49	875.76	85.4	342000000	57935.9	HUMAN	P14618	Pyruvate kinase PKM		5	9.37	61.3	764000	LNFSHGTHEYHAETIKNVR	451.43
1	1.1	748	49	875.76	85.4	342000000	57935.9	HUMAN	P14618	Pyruvate kinase PKM		2	9.28	56.5	493000	AGKPVIcATQMLESMIK	938.987
1	1.1	748	49	875.76	85.4	342000000	57935.9	HUMAN	P14618	Pyruvate kinase PKM		4	9.26	72.5	67200	IISKIENHEGVRR	388.476
1	1.1	748	49	875.76	85.4	342000000	57935.9	HUMAN	P14618	Pyruvate kinase PKM		2	9.24	58	95400	GSGTAEVELKK	559.806
1	1.1	748	49	875.76	85.4	342000000	57935.9	HUMAN	P14618	Pyruvate kinase PKM		3	9.23	74.4	163000	IYVDDGLISLQVK	488.277
1	1.1	748	49	875.76	85.4	342000000	57935.9	HUMAN	P14618	Pyruvate kinase PKM		3	9.22	62.6	113000	LNFSHGTHEYHAETIK	628.638
1	1.1	748	49	875.76	85.4	342000000	57935.9	HUMAN	P14618	Pyruvate kinase PKM		2	9.2	69.1	601000	APIIAVTRNPQTAR	754.439
1	1.1	748	49	875.76	85.4	342000000	57935.9	HUMAN	P14618	Pyruvate kinase PKM		5	9.19	53.8	173000	GFFKKGDVVIVLTGWRPGSGFTNTMR	574.912
1	1.1	748	49	875.76	85.4	342000000	57935.9	HUMAN	P14618	Pyruvate kinase PKM		4	9.17	66.1	276000	KGVNLPGAAVDLPAVSEKDIQDLKFGVEQDVDMVFASFIR	1080.31
1	1.1	748	49	875.76	85.4	342000000	57935.9	HUMAN	P14618	Pyruvate kinase PKM		3	9.17	62.3	274000	QKGADFLVTEVENGGSLGSK	679.349
1	1.1	748	49	875.76	85.4	342000000	57935.9	HUMAN	P14618	Pyruvate kinase PKM		2	9.14	53.1	493000	AGKPVIcATQMLESMIK	938.987
1	1.1	748	49	875.76	85.4	342000000	57935.9	HUMAN	P14618	Pyruvate kinase PKM		3	9.14	58.9	73400	LNFSHGTHEYHAETIK	628.639
1	1.1	748	49	875.76	85.4	342000000	57935.9	HUMAN	P14618	Pyruvate kinase PKM		3	9.07	64.5	38500	ASDVHEVRK	347.521
1	1.1	748	49	875.76	85.4	342000000	57935.9	HUMAN	P14618	Pyruvate kinase PKM		4	9.04	51.1	578000	EAEAAIYHLQLFEELRR	522.778
1	1.1	748	49	875.76	85.4	342000000	57935.9	HUMAN	P14618	Pyruvate kinase PKM		4	9.04	68.2	606000	LNFSHGTHEYHAETIKNVR	564.035
1	1.1	748	49	875.76	85.4	342000000	57935.9	HUMAN	P14618	Pyruvate kinase PKM		3	9.04	70.3	32700	IENHEGVR	318.498
1	1.1	748	49	875.76	85.4	342000000	57935.9	HUMAN	P14618	Pyruvate kinase PKM		6	9.03	45.9	175000	LNFSHGTHEYHAETIKNVR	376.36
1	1.1	748	49	875.76	85.4	342000000	57935.9	HUMAN	P14618	Pyruvate kinase PKM		3	9.02	53.8	221000	KGDVVIVLTGWRPGSGFTNTMR	797.759
1	1.1	748	49	875.76	85.4	342000000	57935.9	HUMAN	P14618	Pyruvate kinase PKM		2	9	69.8	273000	MQHLIAR	434.744
1	1.1	748	49	875.76	85.4	342000000	57935.9	HUMAN	P14618	Pyruvate kinase PKM		3	8.99	63.3	1150000	IISKIENHEGVR	465.597
1	1.1	748	49	875.76	85.4	342000000	57935.9	HUMAN	P14618	Pyruvate kinase PKM		4	8.98	68.2	325000	GVNLPGAAVDLPAVSEKDIQDLKFGVEQDVDMVFASFIRK	1080.31
1	1.1	748	49	875.76	85.4	342000000	57935.9	HUMAN	P14618	Pyruvate kinase PKM		3	8.95	48.7	15500	FGVEQDVDMVFASFIRK	663.335
1	1.1	748	49	875.76	85.4	342000000	57935.9	HUMAN	P14618	Pyruvate kinase PKM		3	8.92	59.5	329000	VVEVGSKIYVDDGLISLQVK	721.075
1	1.1	748	49	875.76	85.4	342000000	57935.9	HUMAN	P14618	Pyruvate kinase PKM		4	8.91	66	304000	KGVNLPGAAVDLPAVSEKDIQDLKFGVEQDVDMVFASFIR	1080.32
1	1.1	748	49	875.76	85.4	342000000	57935.9	HUMAN	P14618	Pyruvate kinase PKM		2	8.89	63.6	156000	IISKIENHEGVR	697.89
1	1.1	748	49	875.76	85.4	342000000	57935.9	HUMAN	P14618	Pyruvate kinase PKM		2	8.85	63	425000	AGKPVIcATQMLESMIK	938.986
1	1.1	748	49	875.76	85.4	342000000	57935.9	HUMAN	P14618	Pyruvate kinase PKM		2	8.79	57.3	91100	GSGTAEVELKK	559.805
1	1.1	748	49	875.76	85.4	342000000	57935.9	HUMAN	P14618	Pyruvate kinase PKM		4	8.77	60.6	60400	QKGADFLVTEVENGGSLGSKK	541.788
1	1.1	748	49	875.76	85.4	342000000	57935.9	HUMAN	P14618	Pyruvate kinase PKM		3	8.72	57	212000	LNFSHGTHEYHAETIKNVR	751.71
1	1.1	748	49	875.76	85.4	342000000	57935.9	HUMAN	P14618	Pyruvate kinase PKM		3	8.72	62.3	414000	TGLIKGSGTAEVELKK	544.317
1	1.1	748	49	875.76	85.4	342000000	57935.9	HUMAN	P14618	Pyruvate kinase PKM		5	8.71	61.3	772000	LNFSHGTHEYHAETIKNVR	451.43
1	1.1	748	49	875.76	85.4	342000000	57935.9	HUMAN	P14618	Pyruvate kinase PKM		3	8.68	59.5	164000	GADFLVTEVENGGSLGSK	593.963
1	1.1	748	49	875.76	85.4	342000000	57935.9	HUMAN	P14618	Pyruvate kinase PKM		3	8.67	63.1	819000	AGKPVIcATQMLESMIK	626.328
1	1.1	748	49	875.76	85.4	342000000	57935.9	HUMAN	P14618	Pyruvate kinase PKM		3	8.66	59.1	191000	LNFSHGTHEYHAETIKNVR	751.71
1	1.1	748	49	875.76	85.4	342000000	57935.9	HUMAN	P14618	Pyruvate kinase PKM		2	8.66	59	328000	qAHLYR	385.701
1	1.1	748	49	875.76	85.4	342000000	57935.9	HUMAN	P14618	Pyruvate kinase PKM		3	8.64	54.8	251000	KGDVVIVLTGWRPGSGFTNTMR	797.759
1	1.1	748	49	875.76	85.4	342000000	57935.9	HUMAN	P14618	Pyruvate kinase PKM		2	8.6	54.3	92200	qAHLYR	385.702
1	1.1	748	49	875.76	85.4	342000000	57935.9	HUMAN	P14618	Pyruvate kinase PKM		4	8.57	65.6	272000	KGVNLPGAAVDLPAVSEKDIQDLKFGVEQDVDMVFASFIR	1080.31
1	1.1	748	49	875.76	85.4	342000000	57935.9	HUMAN	P14618	Pyruvate kinase PKM		4	8.57	67.2	365000	LNFSHGTHEYHAETIK	471.732
1	1.1	748	49	875.76	85.4	342000000	57935.9	HUMAN	P14618	Pyruvate kinase PKM		2	8.53	62.6	273000	MQHLIAR	434.744
1	1.1	748	49	875.76	85.4	342000000	57935.9	HUMAN	P14618	Pyruvate kinase PKM		3	8.52	62.5	172000	KGVNLPGAAVDLPAVSEKDIQDLK	826.459
1	1.1	748	49	875.76	85.4	342000000	57935.9	HUMAN	P14618	Pyruvate kinase PKM		2	8.48	65.8	156000	IISKIENHEGVR	697.89
1	1.1	748	49	875.76	85.4	342000000	57935.9	HUMAN	P14618	Pyruvate kinase PKM		2	8.48	61.4	830000	GDLGIEIPAEKVFLAQK	914.514
1	1.1	748	49	875.76	85.4	342000000	57935.9	HUMAN	P14618	Pyruvate kinase PKM		4	8.47	67.5	1060000	IISKIENHEGVR	349.449
1	1.1	748	49	875.76	85.4	342000000	57935.9	HUMAN	P14618	Pyruvate kinase PKM		2	8.45	52.4	122000	ccSGAIIVLTK	611.32
1	1.1	748	49	875.76	85.4	342000000	57935.9	HUMAN	P14618	Pyruvate kinase PKM		2	8.39	68.2	190000	IISKIENHEGVR	697.89
1	1.1	748	49	875.76	85.4	342000000	57935.9	HUMAN	P14618	Pyruvate kinase PKM		2	8.36	55.3	779000	GDLGIEIPAEKVFLAQK	914.514
1	1.1	748	49	875.76	85.4	342000000	57935.9	HUMAN	P14618	Pyruvate kinase PKM		4	8.34	61.9	325000	KGVNLPGAAVDLPAVSEKDIQDLKFGVEQDVDMVFASFIR	1080.31
1	1.1	748	49	875.76	85.4	342000000	57935.9	HUMAN	P14618	Pyruvate kinase PKM		2	8.32	58.7	493000	AGKPVIcATQMLESMIK	938.987
1	1.1	748	49	875.76	85.4	342000000	57935.9	HUMAN	P14618	Pyruvate kinase PKM		4	8.24	51.6	606000	LNFSHGTHEYHAETIKNVR	564.035
1	1.1	748	49	875.76	85.4	342000000	57935.9	HUMAN	P14618	Pyruvate kinase PKM		3	8.24	63.9	995000	IISKIENHEGVR	465.596
1	1.1	748	49	875.76	85.4	342000000	57935.9	HUMAN	P14618	Pyruvate kinase PKM		4	8.24	59.1	545000	LNFSHGTHEYHAETIKNVR	564.035
1	1.1	748	49	875.76	85.4	342000000	57935.9	HUMAN	P14618	Pyruvate kinase PKM		6	8.21	61.8	284000	AGKPVIcATQMLESMIKKPRPTR	436.245
1	1.1	748	49	875.76	85.4	342000000	57935.9	HUMAN	P14618	Pyruvate kinase PKM		2	8.2	51.3	60000	FGVEQDVDMVFASFIR	930.452
1	1.1	748	49	875.76	85.4	342000000	57935.9	HUMAN	P14618	Pyruvate kinase PKM		3	8.19	68.6	38700	IENHEGVR	318.498
1	1.1	748	49	875.76	85.4	342000000	57935.9	HUMAN	P14618	Pyruvate kinase PKM		2	8.15	62.8	83500	GSGTAEVELKK	559.806
1	1.1	748	49	875.76	85.4	342000000	57935.9	HUMAN	P14618	Pyruvate kinase PKM		2	8.15	46.2	236000	LAPITSDPTEATAVGAVEASFK	1088.06
1	1.1	748	49	875.76	85.4	342000000	57935.9	HUMAN	P14618	Pyruvate kinase PKM		2	8.14	47.8	177000	LAPITSDPTEATAVGAVEASFK	1088.06
1	1.1	748	49	875.76	85.4	342000000	57935.9	HUMAN	P14618	Pyruvate kinase PKM		3	8.1	65.2	358000	GADFLVTEVENGGSLGSKK	636.662
1	1.1	748	49	875.76	85.4	342000000	57935.9	HUMAN	P14618	Pyruvate kinase PKM		2	8.08	57.7	744000	GDLGIEIPAEKVFLAQK	914.514
1	1.1	748	49	875.76	85.4	342000000	57935.9	HUMAN	P14618	Pyruvate kinase PKM		3	8.06	60.6	46800	GADFLVTEVENGGSLGSK	593.965
1	1.1	748	49	875.76	85.4	342000000	57935.9	HUMAN	P14618	Pyruvate kinase PKM		2	8.04	55.2	97500	qAHLYR	385.702
1	1.1	748	49	875.76	85.4	342000000	57935.9	HUMAN	P14618	Pyruvate kinase PKM		3	8.03	58.4	221000	KGDVVIVLTGWRPGSGFTNTMR	797.759
1	1.1	748	49	875.76	85.4	342000000	57935.9	HUMAN	P14618	Pyruvate kinase PKM		2	8.03	52.2	148000	ccSGAIIVLTK	611.318
1	1.1	748	49	875.76	85.4	342000000	57935.9	HUMAN	P14618	Pyruvate kinase PKM		4	8.03	56	325000	KGVNLPGAAVDLPAVSEKDIQDLKFGVEQDVDMVFASFIR	1080.31
1	1.1	748	49	875.76	85.4	342000000	57935.9	HUMAN	P14618	Pyruvate kinase PKM		4	8.03	53.3	682000	TGLIKGSGTAEVELKK	408.491
1	1.1	748	49	875.76	85.4	342000000	57935.9	HUMAN	P14618	Pyruvate kinase PKM		2	8.02	57.4	83500	GSGTAEVELKK	559.806
1	1.1	748	49	875.76	85.4	342000000	57935.9	HUMAN	P14618	Pyruvate kinase PKM		2	8.01	56.7	320000	qAHLYR	385.701
1	1.1	748	49	875.76	85.4	342000000	57935.9	HUMAN	P14618	Pyruvate kinase PKM		3	8	68.7	123000	VLGEKGKNIK	362.561
1	1.1	748	49	875.76	85.4	342000000	57935.9	HUMAN	P14618	Pyruvate kinase PKM		2	8	65.1	744000	GDLGIEIPAEKVFLAQK	914.514
1	1.1	748	49	875.76	85.4	342000000	57935.9	HUMAN	P14618	Pyruvate kinase PKM		2	8	53.2	93000	qAHLYR	385.701
1	1.1	748	49	875.76	85.4	342000000	57935.9	HUMAN	P14618	Pyruvate kinase PKM		5	7.95	45.1	908000	AGKPVIcATQMLESMIKKPRPTR	523.291
1	1.1	748	49	875.76	85.4	342000000	57935.9	HUMAN	P14618	Pyruvate kinase PKM		2	7.95	52.1	60000	FGVEQDVDMVFASFIR	930.454
1	1.1	748	49	875.76	85.4	342000000	57935.9	HUMAN	P14618	Pyruvate kinase PKM		2	7.94	60.3	830000	GDLGIEIPAEKVFLAQK	914.514
1	1.1	748	49	875.76	85.4	342000000	57935.9	HUMAN	P14618	Pyruvate kinase PKM		2	7.91	50.2	97500	qAHLYR	385.702
1	1.1	748	49	875.76	85.4	342000000	57935.9	HUMAN	P14618	Pyruvate kinase PKM		2	7.9	68.7	1110000	SVETLKEMIK	589.329
1	1.1	748	49	875.76	85.4	342000000	57935.9	HUMAN	P14618	Pyruvate kinase PKM		2	7.85	62.2	294000	QAHLYR	394.214
1	1.1	748	49	875.76	85.4	342000000	57935.9	HUMAN	P14618	Pyruvate kinase PKM		2	7.84	59.8	291000	QAHLYR	394.214
1	1.1	748	49	875.76	85.4	342000000	57935.9	HUMAN	P14618	Pyruvate kinase PKM		3	7.84	54	434000	TGLIKGSGTAEVELKK	544.317
1	1.1	748	49	875.76	85.4	342000000	57935.9	HUMAN	P14618	Pyruvate kinase PKM		2	7.83	53.8	199000	LAPITSDPTEATAVGAVEASFK	1088.06
1	1.1	748	49	875.76	85.4	342000000	57935.9	HUMAN	P14618	Pyruvate kinase PKM		2	7.79	53.1	779000	GDLGIEIPAEKVFLAQK	914.514
1	1.1	748	49	875.76	85.4	342000000	57935.9	HUMAN	P14618	Pyruvate kinase PKM		2	7.76	60.7	456000	AGKPVIcATQMLESMIK	938.986
1	1.1	748	49	875.76	85.4	342000000	57935.9	HUMAN	P14618	Pyruvate kinase PKM		2	7.75	58.4	456000	AGKPVIcATQMLESMIK	938.987
1	1.1	748	49	875.76	85.4	342000000	57935.9	HUMAN	P14618	Pyruvate kinase PKM		3	7.71	54.4	819000	AGKPVIcATQMLESMIK	626.329
1	1.1	748	49	875.76	85.4	342000000	57935.9	HUMAN	P14618	Pyruvate kinase PKM		3	7.7	51.6	113000	LNFSHGTHEYHAETIK	628.638
1	1.1	748	49	875.76	85.4	342000000	57935.9	HUMAN	P14618	Pyruvate kinase PKM		2	7.7	48.9	95400	GSGTAEVELKK	559.806
1	1.1	748	49	875.76	85.4	342000000	57935.9	HUMAN	P14618	Pyruvate kinase PKM		2	7.69	54.3	97500	qAHLYR	385.702
1	1.1	748	49	875.76	85.4	342000000	57935.9	HUMAN	P14618	Pyruvate kinase PKM		5	7.68	60.8	162000	GVNLPGAAVDLPAVSEKDIQDLKFGVEQDVDMVFASFIR	838.839
1	1.1	748	49	875.76	85.4	342000000	57935.9	HUMAN	P14618	Pyruvate kinase PKM		2	7.68	59.1	91100	GSGTAEVELKK	559.805
1	1.1	748	49	875.76	85.4	342000000	57935.9	HUMAN	P14618	Pyruvate kinase PKM		3	7.66	55.7	13300	AEGSDVANAVLDGADcIMLSGETAKGDYPLEAVR	1165.55
1	1.1	748	49	875.76	85.4	342000000	57935.9	HUMAN	P14618	Pyruvate kinase PKM		3	7.66	65	1150000	IISKIENHEGVR	465.596
1	1.1	748	49	875.76	85.4	342000000	57935.9	HUMAN	P14618	Pyruvate kinase PKM		3	7.63	55.8	272000	GSGTAEVELKK	373.54
1	1.1	748	49	875.76	85.4	342000000	57935.9	HUMAN	P14618	Pyruvate kinase PKM		2	7.63	54.3	493000	AGKPVIcATQMLESMIK	938.987
1	1.1	748	49	875.76	85.4	342000000	57935.9	HUMAN	P14618	Pyruvate kinase PKM		4	7.61	51.7	515000	LNFSHGTHEYHAETIKNVR	564.035
1	1.1	748	49	875.76	85.4	342000000	57935.9	HUMAN	P14618	Pyruvate kinase PKM		2	7.61	63.7	269000	QAHLYR	394.214
1	1.1	748	49	875.76	85.4	342000000	57935.9	HUMAN	P14618	Pyruvate kinase PKM		2	7.58	47.2	294000	QAHLYR	394.214
1	1.1	748	49	875.76	85.4	342000000	57935.9	HUMAN	P14618	Pyruvate kinase PKM		2	7.57	52.4	320000	qAHLYR	385.701
1	1.1	748	49	875.76	85.4	342000000	57935.9	HUMAN	P14618	Pyruvate kinase PKM		3	7.57	56.2	414000	TGLIKGSGTAEVELKK	544.317
1	1.1	748	49	875.76	85.4	342000000	57935.9	HUMAN	P14618	Pyruvate kinase PKM		2	7.56	54.4	89800	qAHLYR	385.701
1	1.1	748	49	875.76	85.4	342000000	57935.9	HUMAN	P14618	Pyruvate kinase PKM		3	7.55	53.1	164000	KGVNLPGAAVDLPAVSEKDIQDLK	826.459
1	1.1	748	49	875.76	85.4	342000000	57935.9	HUMAN	P14618	Pyruvate kinase PKM		2	7.54	60.3	1110000	SVETLKEMIK	589.329
1	1.1	748	49	875.76	85.4	342000000	57935.9	HUMAN	P14618	Pyruvate kinase PKM		3	7.52	60.8	123000	LNFSHGTHEYHAETIK	628.64
1	1.1	748	49	875.76	85.4	342000000	57935.9	HUMAN	P14618	Pyruvate kinase PKM		3	7.51	44.5	414000	TGLIKGSGTAEVELKK	544.317
1	1.1	748	49	875.76	85.4	342000000	57935.9	HUMAN	P14618	Pyruvate kinase PKM		2	7.5	42.7	150000	SGMNVAR	367.684
1	1.1	748	49	875.76	85.4	342000000	57935.9	HUMAN	P14618	Pyruvate kinase PKM		3	7.48	52	958000	TATESFASDPILYRPVAVALDTKGPEIR	1006.53
1	1.1	748	49	875.76	85.4	342000000	57935.9	HUMAN	P14618	Pyruvate kinase PKM		3	7.43	58.4	164000	KGVNLPGAAVDLPAVSEKDIQDLK	826.459
1	1.1	748	49	875.76	85.4	342000000	57935.9	HUMAN	P14618	Pyruvate kinase PKM		2	7.41	57.7	141000	SGMNVAR	367.684
1	1.1	748	49	875.76	85.4	342000000	57935.9	HUMAN	P14618	Pyruvate kinase PKM		2	7.4	47.3	290000	qAHLYR	385.701
1	1.1	748	49	875.76	85.4	342000000	57935.9	HUMAN	P14618	Pyruvate kinase PKM		3	7.37	62.4	40500	ASDVHEVRK	347.522
1	1.1	748	49	875.76	85.4	342000000	57935.9	HUMAN	P14618	Pyruvate kinase PKM		2	7.34	61.8	744000	GDLGIEIPAEKVFLAQK	914.514
1	1.1	748	49	875.76	85.4	342000000	57935.9	HUMAN	P14618	Pyruvate kinase PKM		3	7.32	55	434000	TGLIKGSGTAEVELKK	544.317
1	1.1	748	49	875.76	85.4	342000000	57935.9	HUMAN	P14618	Pyruvate kinase PKM		2	7.31	44.6	177000	LAPITSDPTEATAVGAVEASFK	1088.06
1	1.1	748	49	875.76	85.4	342000000	57935.9	HUMAN	P14618	Pyruvate kinase PKM		6	7.31	50.6	169000	LNFSHGTHEYHAETIKNVR	376.361
1	1.1	748	49	875.76	85.4	342000000	57935.9	HUMAN	P14618	Pyruvate kinase PKM		2	7.31	63.4	174000	IISKIENHEGVR	697.89
1	1.1	748	49	875.76	85.4	342000000	57935.9	HUMAN	P14618	Pyruvate kinase PKM		2	7.26	47.3	55900	FGVEQDVDMVFASFIR	930.452
1	1.1	748	49	875.76	85.4	342000000	57935.9	HUMAN	P14618	Pyruvate kinase PKM		2	7.25	54.4	493000	AGKPVIcATQMLESMIK	938.987
1	1.1	748	49	875.76	85.4	342000000	57935.9	HUMAN	P14618	Pyruvate kinase PKM		2	7.24	55.4	456000	AGKPVIcATQMLESMIK	938.985
1	1.1	748	49	875.76	85.4	342000000	57935.9	HUMAN	P14618	Pyruvate kinase PKM		3	7.24	52	277000	GSGTAEVELKK	373.54
1	1.1	748	49	875.76	85.4	342000000	57935.9	HUMAN	P14618	Pyruvate kinase PKM		3	7.2	55.4	38500	KASDVHEVR	347.521
1	1.1	748	49	875.76	85.4	342000000	57935.9	HUMAN	P14618	Pyruvate kinase PKM		3	7.18	47.4	272000	GSGTAEVELKK	373.541
1	1.1	748	49	875.76	85.4	342000000	57935.9	HUMAN	P14618	Pyruvate kinase PKM		3	7.17	60	123000	LNFSHGTHEYHAETIK	628.64
1	1.1	748	49	875.76	85.4	342000000	57935.9	HUMAN	P14618	Pyruvate kinase PKM		2	7.13	53.4	89300	qAHLYR	385.701
1	1.1	748	49	875.76	85.4	342000000	57935.9	HUMAN	P14618	Pyruvate kinase PKM		2	7.11	41.9	79600	FGVEQDVDMVFASFIR	930.453
1	1.1	748	49	875.76	85.4	342000000	57935.9	HUMAN	P14618	Pyruvate kinase PKM		2	7.08	53.7	93400	TGLIKGSGTAEVELKK	815.971
1	1.1	748	49	875.76	85.4	342000000	57935.9	HUMAN	P14618	Pyruvate kinase PKM		2	7.03	52.7	295000	QAHLYR	394.214
1	1.1	748	49	875.76	85.4	342000000	57935.9	HUMAN	P14618	Pyruvate kinase PKM		2	7.03	49.9	89800	qAHLYR	385.701
1	1.1	748	49	875.76	85.4	342000000	57935.9	HUMAN	P14618	Pyruvate kinase PKM		2	7	51.7	170000	ccSGAIIVLTK	611.319
1	1.1	748	49	875.76	85.4	342000000	57935.9	HUMAN	P14618	Pyruvate kinase PKM		2	6.98	47.1	122000	ccSGAIIVLTK	611.321
1	1.1	748	49	875.76	85.4	342000000	57935.9	HUMAN	P14618	Pyruvate kinase PKM		2	6.95	58.1	495000	GDLGIEIPAEK	571.308
1	1.1	748	49	875.76	85.4	342000000	57935.9	HUMAN	P14618	Pyruvate kinase PKM		4	6.94	57.1	545000	LNFSHGTHEYHAETIKNVR	564.035
1	1.1	748	49	875.76	85.4	342000000	57935.9	HUMAN	P14618	Pyruvate kinase PKM		2	6.92	58.1	1010000	SVETLKEMIK	589.328
1	1.1	748	49	875.76	85.4	342000000	57935.9	HUMAN	P14618	Pyruvate kinase PKM		2	6.92	56.1	93000	qAHLYR	385.701
1	1.1	748	49	875.76	85.4	342000000	57935.9	HUMAN	P14618	Pyruvate kinase PKM		3	6.87	59.2	175000	KGVNLPGAAVDLPAVSEKDIQDLK	826.457
1	1.1	748	49	875.76	85.4	342000000	57935.9	HUMAN	P14618	Pyruvate kinase PKM		2	6.87	57.2	296000	QAHLYR	394.214
1	1.1	748	49	875.76	85.4	342000000	57935.9	HUMAN	P14618	Pyruvate kinase PKM		2	6.87	58.3	83500	GSGTAEVELKK	559.806
1	1.1	748	49	875.76	85.4	342000000	57935.9	HUMAN	P14618	Pyruvate kinase PKM		2	6.86	33	44200	mQHLIAR	442.742
1	1.1	748	49	875.76	85.4	342000000	57935.9	HUMAN	P14618	Pyruvate kinase PKM		3	6.81	65.4	32700	IENHEGVR	318.498
1	1.1	748	49	875.76	85.4	342000000	57935.9	HUMAN	P14618	Pyruvate kinase PKM		6	6.8	54.8	237000	AGKPVIcATQMLESMIKKPRPTR	436.243
1	1.1	748	49	875.76	85.4	342000000	57935.9	HUMAN	P14618	Pyruvate kinase PKM		2	6.8	51.9	1010000	SVETLKEMIK	589.328
1	1.1	748	49	875.76	85.4	342000000	57935.9	HUMAN	P14618	Pyruvate kinase PKM		3	6.8	50.8	284000	KGDVVIVLTGWRPGSGFTNTMR	797.76
1	1.1	748	49	875.76	85.4	342000000	57935.9	HUMAN	P14618	Pyruvate kinase PKM		2	6.76	58.6	93000	qAHLYR	385.701
1	1.1	748	49	875.76	85.4	342000000	57935.9	HUMAN	P14618	Pyruvate kinase PKM		3	6.75	52.6	172000	KGVNLPGAAVDLPAVSEKDIQDLK	826.458
1	1.1	748	49	875.76	85.4	342000000	57935.9	HUMAN	P14618	Pyruvate kinase PKM		3	6.74	64.4	165000	GVNLPGAAVDLPAVSEKDIQDLK	783.764
1	1.1	748	49	875.76	85.4	342000000	57935.9	HUMAN	P14618	Pyruvate kinase PKM		2	6.71	59.8	277000	QAHLYR	394.214
1	1.1	748	49	875.76	85.4	342000000	57935.9	HUMAN	P14618	Pyruvate kinase PKM		4	6.69	45	481000	AGKPVIcATQMLESMIKKPRPTR	653.859
1	1.1	748	49	875.76	85.4	342000000	57935.9	HUMAN	P14618	Pyruvate kinase PKM		2	6.67	57.2	88800	qAHLYR	385.701
1	1.1	748	49	875.76	85.4	342000000	57935.9	HUMAN	P14618	Pyruvate kinase PKM		3	6.66	55.1	162000	KGVNLPGAAVDLPAVSEKDIQDLK	826.459
1	1.1	748	49	875.76	85.4	342000000	57935.9	HUMAN	P14618	Pyruvate kinase PKM		2	6.63	54.1	2920000	APIIAVTR	420.769
1	1.1	748	49	875.76	85.4	342000000	57935.9	HUMAN	P14618	Pyruvate kinase PKM		3	6.63	57.6	277000	GSGTAEVELKK	373.54
1	1.1	748	49	875.76	85.4	342000000	57935.9	HUMAN	P14618	Pyruvate kinase PKM		2	6.62	45.8	61800	mQHLIAR	442.742
1	1.1	748	49	875.76	85.4	342000000	57935.9	HUMAN	P14618	Pyruvate kinase PKM		2	6.61	57.9	425000	AGKPVIcATQMLESMIK	938.986
1	1.1	748	49	875.76	85.4	342000000	57935.9	HUMAN	P14618	Pyruvate kinase PKM		2	6.61	48.1	60000	FGVEQDVDMVFASFIR	930.456
1	1.1	748	49	875.76	85.4	342000000	57935.9	HUMAN	P14618	Pyruvate kinase PKM		3	6.61	48.2	277000	GSGTAEVELKK	373.539
1	1.1	748	49	875.76	85.4	342000000	57935.9	HUMAN	P14618	Pyruvate kinase PKM		3	6.58	62.8	36500	IENHEGVR	318.498
1	1.1	748	49	875.76	85.4	342000000	57935.9	HUMAN	P14618	Pyruvate kinase PKM		2	6.53	41.7	291000	QAHLYR	394.214
1	1.1	748	49	875.76	85.4	342000000	57935.9	HUMAN	P14618	Pyruvate kinase PKM		4	6.48	62.5	515000	LNFSHGTHEYHAETIKNVR	564.035
1	1.1	748	49	875.76	85.4	342000000	57935.9	HUMAN	P14618	Pyruvate kinase PKM		3	6.45	54.2	114000	VLGEKGKNIK	362.561
1	1.1	748	49	875.76	85.4	342000000	57935.9	HUMAN	P14618	Pyruvate kinase PKM		2	6.43	54.4	88800	qAHLYR	385.701
1	1.1	748	49	875.76	85.4	342000000	57935.9	HUMAN	P14618	Pyruvate kinase PKM		2	6.42	33.2	44200	mQHLIAR	442.742
1	1.1	748	49	875.76	85.4	342000000	57935.9	HUMAN	P14618	Pyruvate kinase PKM		4	6.39	52.7	50300	QKGADFLVTEVENGGSLGSKK	541.789
1	1.1	748	49	875.76	85.4	342000000	57935.9	HUMAN	P14618	Pyruvate kinase PKM		2	6.38	54.3	456000	AGKPVIcATQMLESMIK	938.987
1	1.1	748	49	875.76	85.4	342000000	57935.9	HUMAN	P14618	Pyruvate kinase PKM		2	6.37	34.4	44200	mQHLIAR	442.742
1	1.1	748	49	875.76	85.4	342000000	57935.9	HUMAN	P14618	Pyruvate kinase PKM		4	6.36	50	338000	KGVNLPGAAVDLPAVSEKDIQDLKFGVEQDVDMVFASFIR	1080.32
1	1.1	748	49	875.76	85.4	342000000	57935.9	HUMAN	P14618	Pyruvate kinase PKM		2	6.35	62.2	830000	GDLGIEIPAEKVFLAQK	914.514
1	1.1	748	49	875.76	85.4	342000000	57935.9	HUMAN	P14618	Pyruvate kinase PKM		3	6.33	56.1	775000	AGKPVIcATQMLESMIK	626.329
1	1.1	748	49	875.76	85.4	342000000	57935.9	HUMAN	P14618	Pyruvate kinase PKM		2	6.31	53.6	87000	qAHLYR	385.701
1	1.1	748	49	875.76	85.4	342000000	57935.9	HUMAN	P14618	Pyruvate kinase PKM		2	6.3	55.5	294000	QAHLYR	394.214
1	1.1	748	49	875.76	85.4	342000000	57935.9	HUMAN	P14618	Pyruvate kinase PKM		2	6.29	50.3	294000	QAHLYR	394.214
1	1.1	748	49	875.76	85.4	342000000	57935.9	HUMAN	P14618	Pyruvate kinase PKM		3	6.29	38.5	202000	LNFSHGTHEYHAETIKNVR	751.71
1	1.1	748	49	875.76	85.4	342000000	57935.9	HUMAN	P14618	Pyruvate kinase PKM		3	6.26	53.9	175000	KGVNLPGAAVDLPAVSEKDIQDLK	826.457
1	1.1	748	49	875.76	85.4	342000000	57935.9	HUMAN	P14618	Pyruvate kinase PKM		3	6.25	51.3	74600	LAPITSDPTEATAVGAVEASFK	725.708
1	1.1	748	49	875.76	85.4	342000000	57935.9	HUMAN	P14618	Pyruvate kinase PKM		2	6.24	51.1	96300	qAHLYR	385.702
1	1.1	748	49	875.76	85.4	342000000	57935.9	HUMAN	P14618	Pyruvate kinase PKM		2	6.24	56.2	290000	qAHLYR	385.701
1	1.1	748	49	875.76	85.4	342000000	57935.9	HUMAN	P14618	Pyruvate kinase PKM		4	6.24	55.8	338000	KGVNLPGAAVDLPAVSEKDIQDLKFGVEQDVDMVFASFIR	1080.32
1	1.1	748	49	875.76	85.4	342000000	57935.9	HUMAN	P14618	Pyruvate kinase PKM		2	6.22	48.6	79600	FGVEQDVDMVFASFIR	930.453
1	1.1	748	49	875.76	85.4	342000000	57935.9	HUMAN	P14618	Pyruvate kinase PKM		3	6.2	52.4	513000	EAEAAIYHLQLFEELRR	696.701
1	1.1	748	49	875.76	85.4	342000000	57935.9	HUMAN	P14618	Pyruvate kinase PKM		3	6.17	57.8	280000	QKGADFLVTEVENGGSLGSK	679.349
1	1.1	748	49	875.76	85.4	342000000	57935.9	HUMAN	P14618	Pyruvate kinase PKM		2	6.17	53.2	290000	qAHLYR	385.701
1	1.1	748	49	875.76	85.4	342000000	57935.9	HUMAN	P14618	Pyruvate kinase PKM		2	6.16	43.9	133000	SGMNVAR	367.685
1	1.1	748	49	875.76	85.4	342000000	57935.9	HUMAN	P14618	Pyruvate kinase PKM		3	6.15	60.9	251000	KGDVVIVLTGWRPGSGFTNTMR	797.759
1	1.1	748	49	875.76	85.4	342000000	57935.9	HUMAN	P14618	Pyruvate kinase PKM		2	6.15	56.9	425000	AGKPVIcATQMLESMIK	938.986
1	1.1	748	49	875.76	85.4	342000000	57935.9	HUMAN	P14618	Pyruvate kinase PKM		2	6.15	51.3	328000	qAHLYR	385.701
1	1.1	748	49	875.76	85.4	342000000	57935.9	HUMAN	P14618	Pyruvate kinase PKM		2	6.14	39.4	744000	GDLGIEIPAEKVFLAQK	914.514
1	1.1	748	49	875.76	85.4	342000000	57935.9	HUMAN	P14618	Pyruvate kinase PKM		3	6.12	50.1	246000	LAPITSDPTEATAVGAVEASFK	725.711
1	1.1	748	49	875.76	85.4	342000000	57935.9	HUMAN	P14618	Pyruvate kinase PKM		2	6.11	40.9	177000	LAPITSDPTEATAVGAVEASFK	1088.06
1	1.1	748	49	875.76	85.4	342000000	57935.9	HUMAN	P14618	Pyruvate kinase PKM		2	6.11	55.5	97500	qAHLYR	385.702
1	1.1	748	49	875.76	85.4	342000000	57935.9	HUMAN	P14618	Pyruvate kinase PKM		2	6.1	44.1	93000	qAHLYR	385.701
1	1.1	748	49	875.76	85.4	342000000	57935.9	HUMAN	P14618	Pyruvate kinase PKM		2	6.09	48.8	97500	qAHLYR	385.702
1	1.1	748	49	875.76	85.4	342000000	57935.9	HUMAN	P14618	Pyruvate kinase PKM		2	6.06	49.4	83500	GSGTAEVELKK	559.806
1	1.1	748	49	875.76	85.4	342000000	57935.9	HUMAN	P14618	Pyruvate kinase PKM		2	6.05	58	97500	qAHLYR	385.702
1	1.1	748	49	875.76	85.4	342000000	57935.9	HUMAN	P14618	Pyruvate kinase PKM		2	6.05	53.5	328000	qAHLYR	385.701
1	1.1	748	49	875.76	85.4	342000000	57935.9	HUMAN	P14618	Pyruvate kinase PKM		5	6.02	47.5	724000	AGKPVIcATQMLESMIKKPRPTR	523.291
1	1.1	748	49	875.76	85.4	342000000	57935.9	HUMAN	P14618	Pyruvate kinase PKM		2	5.97	51.5	1010000	SVETLKEMIK	589.328
1	1.1	748	49	875.76	85.4	342000000	57935.9	HUMAN	P14618	Pyruvate kinase PKM		2	5.96	47.4	328000	qAHLYR	385.701
1	1.1	748	49	875.76	85.4	342000000	57935.9	HUMAN	P14618	Pyruvate kinase PKM		2	5.93	50.6	95400	GSGTAEVELKK	559.806
1	1.1	748	49	875.76	85.4	342000000	57935.9	HUMAN	P14618	Pyruvate kinase PKM		2	5.89	52	88800	qAHLYR	385.701
1	1.1	748	49	875.76	85.4	342000000	57935.9	HUMAN	P14618	Pyruvate kinase PKM		2	5.88	51.3	273000	MQHLIAR	434.744
1	1.1	748	49	875.76	85.4	342000000	57935.9	HUMAN	P14618	Pyruvate kinase PKM		3	5.86	58.5	370000	TGLIKGSGTAEVELKK	544.317
1	1.1	748	49	875.76	85.4	342000000	57935.9	HUMAN	P14618	Pyruvate kinase PKM		3	5.86	54.5	364000	VVEVGSKIYVDDGLISLQVK	721.075
1	1.1	748	49	875.76	85.4	342000000	57935.9	HUMAN	P14618	Pyruvate kinase PKM		2	5.72	41.5	55900	FGVEQDVDMVFASFIR	930.455
1	1.1	748	49	875.76	85.4	342000000	57935.9	HUMAN	P14618	Pyruvate kinase PKM		2	5.7	48.1	170000	ccSGAIIVLTK	611.321
1	1.1	748	49	875.76	85.4	342000000	57935.9	HUMAN	P14618	Pyruvate kinase PKM		3	5.7	42.8	252000	GSGTAEVELKK	373.539
1	1.1	748	49	875.76	85.4	342000000	57935.9	HUMAN	P14618	Pyruvate kinase PKM		2	5.67	35.5	171000	LAPITSDPTEATAVGAVEASFK	1088.06
1	1.1	748	49	875.76	85.4	342000000	57935.9	HUMAN	P14618	Pyruvate kinase PKM		3	5.66	47.9	343000	VVEVGSKIYVDDGLISLQVK	721.076
1	1.1	748	49	875.76	85.4	342000000	57935.9	HUMAN	P14618	Pyruvate kinase PKM		5	5.62	50.4	43000	LNFSHGTHEYHAETIK	377.588
1	1.1	748	49	875.76	85.4	342000000	57935.9	HUMAN	P14618	Pyruvate kinase PKM		2	5.61	54.8	320000	qAHLYR	385.701
1	1.1	748	49	875.76	85.4	342000000	57935.9	HUMAN	P14618	Pyruvate kinase PKM		2	5.59	50	91100	GSGTAEVELKK	559.805
1	1.1	748	49	875.76	85.4	342000000	57935.9	HUMAN	P14618	Pyruvate kinase PKM		4	5.58	44.8	606000	LNFSHGTHEYHAETIKNVR	564.035
1	1.1	748	49	875.76	85.4	342000000	57935.9	HUMAN	P14618	Pyruvate kinase PKM		2	5.58	63	779000	GDLGIEIPAEKVFLAQK	914.514
1	1.1	748	49	875.76	85.4	342000000	57935.9	HUMAN	P14618	Pyruvate kinase PKM		3	5.54	46.1	107000	VLGEKGKNIK	362.565
1	1.1	748	49	875.76	85.4	342000000	57935.9	HUMAN	P14618	Pyruvate kinase PKM		2	5.53	34.1	171000	LAPITSDPTEATAVGAVEASFK	1088.06
1	1.1	748	49	875.76	85.4	342000000	57935.9	HUMAN	P14618	Pyruvate kinase PKM		2	5.52	51.6	290000	qAHLYR	385.701
1	1.1	748	49	875.76	85.4	342000000	57935.9	HUMAN	P14618	Pyruvate kinase PKM		2	5.5	46.6	266000	QAHLYR	394.214
1	1.1	748	49	875.76	85.4	342000000	57935.9	HUMAN	P14618	Pyruvate kinase PKM		2	5.5	56	294000	QAHLYR	394.214
1	1.1	748	49	875.76	85.4	342000000	57935.9	HUMAN	P14618	Pyruvate kinase PKM		2	5.49	46.7	291000	QAHLYR	394.214
1	1.1	748	49	875.76	85.4	342000000	57935.9	HUMAN	P14618	Pyruvate kinase PKM		2	5.48	52.3	830000	GDLGIEIPAEKVFLAQK	914.514
1	1.1	748	49	875.76	85.4	342000000	57935.9	HUMAN	P14618	Pyruvate kinase PKM		4	5.46	58.5	78000	IISKIENHEGVRR	388.476
1	1.1	748	49	875.76	85.4	342000000	57935.9	HUMAN	P14618	Pyruvate kinase PKM		2	5.44	47.4	75200	mQHLIAR	442.742
1	1.1	748	49	875.76	85.4	342000000	57935.9	HUMAN	P14618	Pyruvate kinase PKM		2	5.44	42	148000	ccSGAIIVLTK	611.32
1	1.1	748	49	875.76	85.4	342000000	57935.9	HUMAN	P14618	Pyruvate kinase PKM		3	5.41	45.6	162000	KGVNLPGAAVDLPAVSEKDIQDLK	826.459
1	1.1	748	49	875.76	85.4	342000000	57935.9	HUMAN	P14618	Pyruvate kinase PKM		2	5.4	47.9	93000	qAHLYR	385.701
1	1.1	748	49	875.76	85.4	342000000	57935.9	HUMAN	P14618	Pyruvate kinase PKM		3	5.37	40.5	263000	KGDVVIVLTGWRPGSGFTNTMR	797.757
1	1.1	748	49	875.76	85.4	342000000	57935.9	HUMAN	P14618	Pyruvate kinase PKM		3	5.35	52.6	113000	LNFSHGTHEYHAETIK	628.638
1	1.1	748	49	875.76	85.4	342000000	57935.9	HUMAN	P14618	Pyruvate kinase PKM		2	5.33	35.7	61800	mQHLIAR	442.742
1	1.1	748	49	875.76	85.4	342000000	57935.9	HUMAN	P14618	Pyruvate kinase PKM		2	5.28	55.5	290000	qAHLYR	385.701
1	1.1	748	49	875.76	85.4	342000000	57935.9	HUMAN	P14618	Pyruvate kinase PKM		3	5.18	40.2	33000	GFFKKGDVVIVLTGWRPGSGFTNTMR	957.507
1	1.1	748	49	875.76	85.4	342000000	57935.9	HUMAN	P14618	Pyruvate kinase PKM		2	5.13	56.8	94600	TGLIKGSGTAEVELKK	815.971
1	1.1	748	49	875.76	85.4	342000000	57935.9	HUMAN	P14618	Pyruvate kinase PKM		2	5.1	54.5	779000	GDLGIEIPAEKVFLAQK	914.514
1	1.1	748	49	875.76	85.4	342000000	57935.9	HUMAN	P14618	Pyruvate kinase PKM		2	5.06	33.9	229000	LAPITSDPTEATAVGAVEASFK	1088.06
1	1.1	748	49	875.76	85.4	342000000	57935.9	HUMAN	P14618	Pyruvate kinase PKM		3	5.05	40	212000	LNFSHGTHEYHAETIKNVR	751.71
1	1.1	748	49	875.76	85.4	342000000	57935.9	HUMAN	P14618	Pyruvate kinase PKM		2	5.05	48	55900	FGVEQDVDMVFASFIR	930.452
1	1.1	748	49	875.76	85.4	342000000	57935.9	HUMAN	P14618	Pyruvate kinase PKM		2	5.05	51.7	328000	qAHLYR	385.701
1	1.1	748	49	875.76	85.4	342000000	57935.9	HUMAN	P14618	Pyruvate kinase PKM		2	5.04	46.5	95400	GADFLVTEVENGGSLGSKK	954.48
1	1.1	748	49	875.76	85.4	342000000	57935.9	HUMAN	P14618	Pyruvate kinase PKM		2	5	50.9	94200	qAHLYR	385.702
1	1.1	748	49	875.76	85.4	342000000	57935.9	HUMAN	P14618	Pyruvate kinase PKM		2	4.94	48.5	148000	ccSGAIIVLTK	611.319
1	1.1	748	49	875.76	85.4	342000000	57935.9	HUMAN	P14618	Pyruvate kinase PKM		2	4.94	55.7	286000	QAHLYR	394.214
1	1.1	748	49	875.76	85.4	342000000	57935.9	HUMAN	P14618	Pyruvate kinase PKM		2	4.92	46.6	88800	qAHLYR	385.701
1	1.1	748	49	875.76	85.4	342000000	57935.9	HUMAN	P14618	Pyruvate kinase PKM		3	4.87	52.4	434000	TGLIKGSGTAEVELKK	544.317
1	1.1	748	49	875.76	85.4	342000000	57935.9	HUMAN	P14618	Pyruvate kinase PKM		3	4.83	45.5	370000	TGLIKGSGTAEVELKK	544.317
1	1.1	748	49	875.76	85.4	342000000	57935.9	HUMAN	P14618	Pyruvate kinase PKM		2	4.8	47.5	493000	AGKPVIcATQMLESMIK	938.987
1	1.1	748	49	875.76	85.4	342000000	57935.9	HUMAN	P14618	Pyruvate kinase PKM		2	4.79	47.5	95400	GSGTAEVELKK	559.806
1	1.1	748	49	875.76	85.4	342000000	57935.9	HUMAN	P14618	Pyruvate kinase PKM		2	4.77	51.8	601000	APIIAVTRNPQTAR	754.439
1	1.1	748	49	875.76	85.4	342000000	57935.9	HUMAN	P14618	Pyruvate kinase PKM		2	4.72	43.5	21200	VLGEKGKNIK	543.337
1	1.1	748	49	875.76	85.4	342000000	57935.9	HUMAN	P14618	Pyruvate kinase PKM		2	4.71	52.5	273000	MQHLIAR	434.744
1	1.1	748	49	875.76	85.4	342000000	57935.9	HUMAN	P14618	Pyruvate kinase PKM		2	4.71	62.4	601000	APIIAVTRNPQTAR	754.439
1	1.1	748	49	875.76	85.4	342000000	57935.9	HUMAN	P14618	Pyruvate kinase PKM		2	4.69	31.8	290000	qAHLYR	385.701
1	1.1	748	49	875.76	85.4	342000000	57935.9	HUMAN	P14618	Pyruvate kinase PKM		2	4.64	42.2	290000	qAHLYR	385.701
1	1.1	748	49	875.76	85.4	342000000	57935.9	HUMAN	P14618	Pyruvate kinase PKM		2	4.62	44.4	291000	QAHLYR	394.214
1	1.1	748	49	875.76	85.4	342000000	57935.9	HUMAN	P14618	Pyruvate kinase PKM		3	4.6	44.9	41900	KASDVHEVR	347.52
1	1.1	748	49	875.76	85.4	342000000	57935.9	HUMAN	P14618	Pyruvate kinase PKM		2	4.6	35.8	44200	mQHLIAR	442.742
1	1.1	748	49	875.76	85.4	342000000	57935.9	HUMAN	P14618	Pyruvate kinase PKM		3	4.53	44.5	73800	GFFKKGDVVIVLTGWRPGSGFTNTMR	957.508
1	1.1	748	49	875.76	85.4	342000000	57935.9	HUMAN	P14618	Pyruvate kinase PKM		2	4.49	47.7	328000	qAHLYR	385.701
1	1.1	748	49	875.76	85.4	342000000	57935.9	HUMAN	P14618	Pyruvate kinase PKM		2	4.45	45.3	95500	TGLIKGSGTAEVELKK	815.97
1	1.1	748	49	875.76	85.4	342000000	57935.9	HUMAN	P14618	Pyruvate kinase PKM		2	4.43	43.1	83600	qAHLYR	385.701
1	1.1	748	49	875.76	85.4	342000000	57935.9	HUMAN	P14618	Pyruvate kinase PKM		2	4.42	49.2	91100	GSGTAEVELKK	559.805
1	1.1	748	49	875.76	85.4	342000000	57935.9	HUMAN	P14618	Pyruvate kinase PKM		2	4.4	41.7	9720	ASDVHEVRK	520.777
1	1.1	748	49	875.76	85.4	342000000	57935.9	HUMAN	P14618	Pyruvate kinase PKM		2	4.35	51.5	328000	qAHLYR	385.701
1	1.1	748	49	875.76	85.4	342000000	57935.9	HUMAN	P14618	Pyruvate kinase PKM		3	4.29	45.9	74600	LAPITSDPTEATAVGAVEASFK	725.712
1	1.1	748	49	875.76	85.4	342000000	57935.9	HUMAN	P14618	Pyruvate kinase PKM		2	4.29	45	14500	KASDVHEVRK	584.825
1	1.1	748	49	875.76	85.4	342000000	57935.9	HUMAN	P14618	Pyruvate kinase PKM		2	4.25	44.8	456000	AGKPVIcATQMLESMIK	938.986
1	1.1	748	49	875.76	85.4	342000000	57935.9	HUMAN	P14618	Pyruvate kinase PKM		3	4.2	47.9	221000	KGDVVIVLTGWRPGSGFTNTMR	797.759
1	1.1	748	49	875.76	85.4	342000000	57935.9	HUMAN	P14618	Pyruvate kinase PKM		3	4.13	48	906000	AGKPVIcATQMLESMIK	626.328
1	1.1	748	49	875.76	85.4	342000000	57935.9	HUMAN	P14618	Pyruvate kinase PKM		2	4.12	39.3	93000	qAHLYR	385.701
2	2.1	594	42	725.71	91.2	251000000	47168.1	HUMAN	A0A024R4F1	Enolase 1, (Alpha), isoform CRA_a		3	25.16	92.3	416000	FTASAGIQVVGDDLTVTNPKR	730.39
2	2.1	594	42	725.71	91.2	251000000	47168.1	HUMAN	A0A024R4F1	Enolase 1, (Alpha), isoform CRA_a		2	24.62	97.7	109000	VNQIGSVTESLQAcK	817.413
2	2.1	594	42	725.71	91.2	251000000	47168.1	HUMAN	A0A024R4F1	Enolase 1, (Alpha), isoform CRA_a		3	24.56	94.2	399000	FTASAGIQVVGDDLTVTNPKR	730.389
2	2.1	594	42	725.71	91.2	251000000	47168.1	HUMAN	A0A024R4F1	Enolase 1, (Alpha), isoform CRA_a		3	24.37	94.8	368000	FTASAGIQVVGDDLTVTNPKR	730.39
2	2.1	594	42	725.71	91.2	251000000	47168.1	HUMAN	A0A024R4F1	Enolase 1, (Alpha), isoform CRA_a		4	23.14	98	642000	IGAEVYHNLKNVIKEK	464.517
2	2.1	594	42	725.71	91.2	251000000	47168.1	HUMAN	A0A024R4F1	Enolase 1, (Alpha), isoform CRA_a		2	22.89	93.8	162000	VNQIGSVTESLQAcK	817.412
2	2.1	594	42	725.71	91.2	251000000	47168.1	HUMAN	A0A024R4F1	Enolase 1, (Alpha), isoform CRA_a		3	22.32	93.9	124000	LAQANGWGVMVSHR	509.262
2	2.1	594	42	725.71	91.2	251000000	47168.1	HUMAN	A0A024R4F1	Enolase 1, (Alpha), isoform CRA_a		2	21.93	94.2	419000	IGAEVYHNLK	572.312
2	2.1	594	42	725.71	91.2	251000000	47168.1	HUMAN	A0A024R4F1	Enolase 1, (Alpha), isoform CRA_a		4	21.93	94.3	604000	YGKDATNVGDEGGFAPNILENKEGLELLK	773.646
2	2.1	594	42	725.71	91.2	251000000	47168.1	HUMAN	A0A024R4F1	Enolase 1, (Alpha), isoform CRA_a		2	21.6	91	220000	VNQIGSVTESLQAcK	817.415
2	2.1	594	42	725.71	91.2	251000000	47168.1	HUMAN	A0A024R4F1	Enolase 1, (Alpha), isoform CRA_a		4	21.07	96.1	693000	IGAEVYHNLKNVIKEK	464.517
2	2.1	594	42	725.71	91.2	251000000	47168.1	HUMAN	A0A024R4F1	Enolase 1, (Alpha), isoform CRA_a		2	21	91.8	346000	YISPDQLADLYK	713.366
2	2.1	594	42	725.71	91.2	251000000	47168.1	HUMAN	A0A024R4F1	Enolase 1, (Alpha), isoform CRA_a		3	20.99	97.6	722000	AVEHINKTIAPALVSK	564.334
2	2.1	594	42	725.71	91.2	251000000	47168.1	HUMAN	A0A024R4F1	Enolase 1, (Alpha), isoform CRA_a		4	20.85	97.8	592000	YGKDATNVGDEGGFAPNILENKEGLELLK	773.646
2	2.1	594	42	725.71	91.2	251000000	47168.1	HUMAN	A0A024R4F1	Enolase 1, (Alpha), isoform CRA_a		4	20.82	84.9	466000	YNQLLRIEEELGSKAK	473.513
2	2.1	594	42	725.71	91.2	251000000	47168.1	HUMAN	A0A024R4F1	Enolase 1, (Alpha), isoform CRA_a		3	20.73	97.1	247000	FGANAILGVSLAVcK	507.281
2	2.1	594	42	725.71	91.2	251000000	47168.1	HUMAN	A0A024R4F1	Enolase 1, (Alpha), isoform CRA_a		3	20.54	93.9	233000	FGANAILGVSLAVcK	507.282
2	2.1	594	42	725.71	91.2	251000000	47168.1	HUMAN	A0A024R4F1	Enolase 1, (Alpha), isoform CRA_a		3	20.54	92.9	303000	SGETEDTFIADLVVGLcTGQIK	785.059
2	2.1	594	42	725.71	91.2	251000000	47168.1	HUMAN	A0A024R4F1	Enolase 1, (Alpha), isoform CRA_a		2	20.46	91.3	490000	GNPTVEVDLFTSK	703.862
2	2.1	594	42	725.71	91.2	251000000	47168.1	HUMAN	A0A024R4F1	Enolase 1, (Alpha), isoform CRA_a		3	20.37	98.5	103000	TIAPALVSKK	343.221
2	2.1	594	42	725.71	91.2	251000000	47168.1	HUMAN	A0A024R4F1	Enolase 1, (Alpha), isoform CRA_a		3	20.33	90.9	368000	FTASAGIQVVGDDLTVTNPKR	730.39
2	2.1	594	42	725.71	91.2	251000000	47168.1	HUMAN	A0A024R4F1	Enolase 1, (Alpha), isoform CRA_a		3	20.17	91.5	181000	AGYTDKVVIGMDVAASEFFR	726.031
2	2.1	594	42	725.71	91.2	251000000	47168.1	HUMAN	A0A024R4F1	Enolase 1, (Alpha), isoform CRA_a		4	20.13	89.5	662000	YGKDATNVGDEGGFAPNILENKEGLELLK	773.646
2	2.1	594	42	725.71	91.2	251000000	47168.1	HUMAN	A0A024R4F1	Enolase 1, (Alpha), isoform CRA_a		3	20.11	94.5	520000	YNQLLRIEEELGSKAK	631.015
2	2.1	594	42	725.71	91.2	251000000	47168.1	HUMAN	A0A024R4F1	Enolase 1, (Alpha), isoform CRA_a		3	20.06	90.6	272000	SGETEDTFIADLVVGLcTGQIK	785.058
2	2.1	594	42	725.71	91.2	251000000	47168.1	HUMAN	A0A024R4F1	Enolase 1, (Alpha), isoform CRA_a		4	19.97	96.2	662000	YGKDATNVGDEGGFAPNILENKEGLELLK	773.646
2	2.1	594	42	725.71	91.2	251000000	47168.1	HUMAN	A0A024R4F1	Enolase 1, (Alpha), isoform CRA_a		3	19.95	95.2	73400	TIAPALVSKK	343.221
2	2.1	594	42	725.71	91.2	251000000	47168.1	HUMAN	A0A024R4F1	Enolase 1, (Alpha), isoform CRA_a		2	19.9	90.5	390000	FGANAILGVSLAVcK	760.418
2	2.1	594	42	725.71	91.2	251000000	47168.1	HUMAN	A0A024R4F1	Enolase 1, (Alpha), isoform CRA_a		3	19.86	94.8	245000	HIADLAGNSEVILPVPAFNVINGGSHAGNK	1004.53
2	2.1	594	42	725.71	91.2	251000000	47168.1	HUMAN	A0A024R4F1	Enolase 1, (Alpha), isoform CRA_a		4	19.84	85.9	662000	YGKDATNVGDEGGFAPNILENKEGLELLK	773.646
2	2.1	594	42	725.71	91.2	251000000	47168.1	HUMAN	A0A024R4F1	Enolase 1, (Alpha), isoform CRA_a		3	19.83	89.1	32000	LAQANGWGVMVSHR	509.26
2	2.1	594	42	725.71	91.2	251000000	47168.1	HUMAN	A0A024R4F1	Enolase 1, (Alpha), isoform CRA_a		3	19.64	92.6	369000	AGAVEKGVPLYR	420.575
2	2.1	594	42	725.71	91.2	251000000	47168.1	HUMAN	A0A024R4F1	Enolase 1, (Alpha), isoform CRA_a		3	19.6	91.3	719000	YNQLLRIEEELGSK	564.637
2	2.1	594	42	725.71	91.2	251000000	47168.1	HUMAN	A0A024R4F1	Enolase 1, (Alpha), isoform CRA_a		4	19.53	95	676000	IGAEVYHNLKNVIKEK	464.517
2	2.1	594	42	725.71	91.2	251000000	47168.1	HUMAN	A0A024R4F1	Enolase 1, (Alpha), isoform CRA_a		5	19.46	96.1	693000	HIADLAGNSEVILPVPAFNVINGGSHAGNKLAMQEFMILPVGAANFR	980.91
2	2.1	594	42	725.71	91.2	251000000	47168.1	HUMAN	A0A024R4F1	Enolase 1, (Alpha), isoform CRA_a		2	19.46	84	103000	LAQANGWGVMVSHR	763.393
2	2.1	594	42	725.71	91.2	251000000	47168.1	HUMAN	A0A024R4F1	Enolase 1, (Alpha), isoform CRA_a		3	19.42	100	274000	HIADLAGNSEVILPVPAFNVINGGSHAGNK	1004.53
2	2.1	594	42	725.71	91.2	251000000	47168.1	HUMAN	A0A024R4F1	Enolase 1, (Alpha), isoform CRA_a		2	19.35	84.5	188000	SGETEDTFIADLVVGLcTGQIK	1177.08
2	2.1	594	42	725.71	91.2	251000000	47168.1	HUMAN	A0A024R4F1	Enolase 1, (Alpha), isoform CRA_a		3	19.33	94.3	165000	AGYTDKVVIGMDVAASEFFR	726.027
2	2.1	594	42	725.71	91.2	251000000	47168.1	HUMAN	A0A024R4F1	Enolase 1, (Alpha), isoform CRA_a		2	19.26	93.5	382000	GNPTVEVDLFTSK	703.862
2	2.1	594	42	725.71	91.2	251000000	47168.1	HUMAN	A0A024R4F1	Enolase 1, (Alpha), isoform CRA_a		3	19.2	91	399000	FTASAGIQVVGDDLTVTNPKR	730.389
2	2.1	594	42	725.71	91.2	251000000	47168.1	HUMAN	A0A024R4F1	Enolase 1, (Alpha), isoform CRA_a		2	19.14	84.1	220000	VNQIGSVTESLQAcK	817.415
2	2.1	594	42	725.71	91.2	251000000	47168.1	HUMAN	A0A024R4F1	Enolase 1, (Alpha), isoform CRA_a		2	18.97	86.7	220000	VNQIGSVTESLQAcK	817.415
2	2.1	594	42	725.71	91.2	251000000	47168.1	HUMAN	A0A024R4F1	Enolase 1, (Alpha), isoform CRA_a		3	18.96	92.7	201000	IGAEVYHNLKNVIK	533.307
2	2.1	594	42	725.71	91.2	251000000	47168.1	HUMAN	A0A024R4F1	Enolase 1, (Alpha), isoform CRA_a		2	18.94	94.6	2510000	TIAPALVSK	450.282
2	2.1	594	42	725.71	91.2	251000000	47168.1	HUMAN	A0A024R4F1	Enolase 1, (Alpha), isoform CRA_a		2	18.91	90.2	220000	VNQIGSVTESLQAcK	817.415
2	2.1	594	42	725.71	91.2	251000000	47168.1	HUMAN	A0A024R4F1	Enolase 1, (Alpha), isoform CRA_a		3	18.79	86.8	147000	AGYTDKVVIGMDVAASEFFR	726.029
2	2.1	594	42	725.71	91.2	251000000	47168.1	HUMAN	A0A024R4F1	Enolase 1, (Alpha), isoform CRA_a		2	18.72	85.2	220000	VNQIGSVTESLQAcK	817.415
2	2.1	594	42	725.71	91.2	251000000	47168.1	HUMAN	A0A024R4F1	Enolase 1, (Alpha), isoform CRA_a		2	18.72	84.5	192000	SGETEDTFIADLVVGLcTGQIK	1177.08
2	2.1	594	42	725.71	91.2	251000000	47168.1	HUMAN	A0A024R4F1	Enolase 1, (Alpha), isoform CRA_a		2	18.71	86.1	198000	SGETEDTFIADLVVGLcTGQIK	1177.08
2	2.1	594	42	725.71	91.2	251000000	47168.1	HUMAN	A0A024R4F1	Enolase 1, (Alpha), isoform CRA_a		2	18.55	90.5	337000	FGANAILGVSLAVcK	760.418
2	2.1	594	42	725.71	91.2	251000000	47168.1	HUMAN	A0A024R4F1	Enolase 1, (Alpha), isoform CRA_a		3	18.52	96	245000	HIADLAGNSEVILPVPAFNVINGGSHAGNK	1004.53
2	2.1	594	42	725.71	91.2	251000000	47168.1	HUMAN	A0A024R4F1	Enolase 1, (Alpha), isoform CRA_a		2	18.5	92.2	490000	GNPTVEVDLFTSK	703.862
2	2.1	594	42	725.71	91.2	251000000	47168.1	HUMAN	A0A024R4F1	Enolase 1, (Alpha), isoform CRA_a		3	18.5	93.6	138000	IGAEVYHNLKNVIK	533.303
2	2.1	594	42	725.71	91.2	251000000	47168.1	HUMAN	A0A024R4F1	Enolase 1, (Alpha), isoform CRA_a		3	18.42	86.1	1660000	EIFDSRGNPTVEVDLFTSK	718.696
2	2.1	594	42	725.71	91.2	251000000	47168.1	HUMAN	A0A024R4F1	Enolase 1, (Alpha), isoform CRA_a		3	18.4	89.2	726000	AVEHINKTIAPALVSK	564.333
2	2.1	594	42	725.71	91.2	251000000	47168.1	HUMAN	A0A024R4F1	Enolase 1, (Alpha), isoform CRA_a		3	18.29	92.4	724000	YNQLLRIEEELGSK	564.637
2	2.1	594	42	725.71	91.2	251000000	47168.1	HUMAN	A0A024R4F1	Enolase 1, (Alpha), isoform CRA_a		2	18.29	95.1	2300000	TIAPALVSK	450.282
2	2.1	594	42	725.71	91.2	251000000	47168.1	HUMAN	A0A024R4F1	Enolase 1, (Alpha), isoform CRA_a		3	18.25	93.7	366000	AVNEKScNcLLLK	516.934
2	2.1	594	42	725.71	91.2	251000000	47168.1	HUMAN	A0A024R4F1	Enolase 1, (Alpha), isoform CRA_a		3	18.24	84	305000	SGETEDTFIADLVVGLcTGQIK	785.057
2	2.1	594	42	725.71	91.2	251000000	47168.1	HUMAN	A0A024R4F1	Enolase 1, (Alpha), isoform CRA_a		3	18.16	83.3	289000	SGETEDTFIADLVVGLcTGQIK	785.056
2	2.1	594	42	725.71	91.2	251000000	47168.1	HUMAN	A0A024R4F1	Enolase 1, (Alpha), isoform CRA_a		4	18.15	91.3	340000	HIADLAGNSEVILPVPAFNVINGGSHAGNKLAMQEFMILPVGAANFR	1225.88
2	2.1	594	42	725.71	91.2	251000000	47168.1	HUMAN	A0A024R4F1	Enolase 1, (Alpha), isoform CRA_a		4	18.13	90.5	497000	IGAEVYHNLKNVIK	400.232
2	2.1	594	42	725.71	91.2	251000000	47168.1	HUMAN	A0A024R4F1	Enolase 1, (Alpha), isoform CRA_a		3	17.97	92.1	226000	FGANAILGVSLAVcK	507.282
2	2.1	594	42	725.71	91.2	251000000	47168.1	HUMAN	A0A024R4F1	Enolase 1, (Alpha), isoform CRA_a		4	17.86	90.3	951000	AVEHINKTIAPALVSK	423.502
2	2.1	594	42	725.71	91.2	251000000	47168.1	HUMAN	A0A024R4F1	Enolase 1, (Alpha), isoform CRA_a		3	17.83	92.6	751000	YNQLLRIEEELGSK	564.637
2	2.1	594	42	725.71	91.2	251000000	47168.1	HUMAN	A0A024R4F1	Enolase 1, (Alpha), isoform CRA_a		4	17.82	90.1	497000	IGAEVYHNLKNVIK	400.232
2	2.1	594	42	725.71	91.2	251000000	47168.1	HUMAN	A0A024R4F1	Enolase 1, (Alpha), isoform CRA_a		4	17.82	80	515000	YNQLLRIEEELGSKAK	473.513
2	2.1	594	42	725.71	91.2	251000000	47168.1	HUMAN	A0A024R4F1	Enolase 1, (Alpha), isoform CRA_a		5	17.78	80.7	31000	NVIKEKYGKDATNVGDEGGFAPNILENKEGLELLK	761.4
2	2.1	594	42	725.71	91.2	251000000	47168.1	HUMAN	A0A024R4F1	Enolase 1, (Alpha), isoform CRA_a		3	17.76	93.5	402000	AVNEKScNcLLLK	516.934
2	2.1	594	42	725.71	91.2	251000000	47168.1	HUMAN	A0A024R4F1	Enolase 1, (Alpha), isoform CRA_a		3	17.71	90.2	445000	AGAVEKGVPLYR	420.575
2	2.1	594	42	725.71	91.2	251000000	47168.1	HUMAN	A0A024R4F1	Enolase 1, (Alpha), isoform CRA_a		2	17.65	91.1	291000	YISPDQLADLYK	713.367
2	2.1	594	42	725.71	91.2	251000000	47168.1	HUMAN	A0A024R4F1	Enolase 1, (Alpha), isoform CRA_a		3	17.65	93.6	206000	LAMQEFMILPVGAANFR	636.668
2	2.1	594	42	725.71	91.2	251000000	47168.1	HUMAN	A0A024R4F1	Enolase 1, (Alpha), isoform CRA_a		4	17.62	84.7	604000	YGKDATNVGDEGGFAPNILENKEGLELLK	773.646
2	2.1	594	42	725.71	91.2	251000000	47168.1	HUMAN	A0A024R4F1	Enolase 1, (Alpha), isoform CRA_a		2	17.59	76.1	412000	IGAEVYHNLK	572.312
2	2.1	594	42	725.71	91.2	251000000	47168.1	HUMAN	A0A024R4F1	Enolase 1, (Alpha), isoform CRA_a		3	17.57	84.9	11100	SFIKDYPVVSIEDPFDQDDWGAWQK	995.799
2	2.1	594	42	725.71	91.2	251000000	47168.1	HUMAN	A0A024R4F1	Enolase 1, (Alpha), isoform CRA_a		3	17.54	85.6	1450000	EIFDSRGNPTVEVDLFTSK	718.696
2	2.1	594	42	725.71	91.2	251000000	47168.1	HUMAN	A0A024R4F1	Enolase 1, (Alpha), isoform CRA_a		2	17.49	95.5	200000	IEEELGSK	452.735
2	2.1	594	42	725.71	91.2	251000000	47168.1	HUMAN	A0A024R4F1	Enolase 1, (Alpha), isoform CRA_a		2	17.44	77.4	238000	SGETEDTFIADLVVGLcTGQIK	1177.08
2	2.1	594	42	725.71	91.2	251000000	47168.1	HUMAN	A0A024R4F1	Enolase 1, (Alpha), isoform CRA_a		4	17.39	90.9	524000	IGAEVYHNLKNVIK	400.236
2	2.1	594	42	725.71	91.2	251000000	47168.1	HUMAN	A0A024R4F1	Enolase 1, (Alpha), isoform CRA_a		2	17.21	90.2	326000	FGANAILGVSLAVcK	760.418
2	2.1	594	42	725.71	91.2	251000000	47168.1	HUMAN	A0A024R4F1	Enolase 1, (Alpha), isoform CRA_a		2	17.19	94.9	2280000	TIAPALVSK	450.282
2	2.1	594	42	725.71	91.2	251000000	47168.1	HUMAN	A0A024R4F1	Enolase 1, (Alpha), isoform CRA_a		3	17.18	87.7	1630000	EIFDSRGNPTVEVDLFTSK	718.696
2	2.1	594	42	725.71	91.2	251000000	47168.1	HUMAN	A0A024R4F1	Enolase 1, (Alpha), isoform CRA_a		3	17.05	79.7	32000	LAQANGWGVMVSHR	509.26
2	2.1	594	42	725.71	91.2	251000000	47168.1	HUMAN	A0A024R4F1	Enolase 1, (Alpha), isoform CRA_a		5	17.01	79.9	514000	KLNVTEQEKIDKLMIEMDGTENKSK	585.106
2	2.1	594	42	725.71	91.2	251000000	47168.1	HUMAN	A0A024R4F1	Enolase 1, (Alpha), isoform CRA_a		2	16.9	82.9	234000	SGETEDTFIADLVVGLcTGQIK	1177.08
2	2.1	594	42	725.71	91.2	251000000	47168.1	HUMAN	A0A024R4F1	Enolase 1, (Alpha), isoform CRA_a		3	16.89	76	1270000	IGAEVYHNLK	381.878
2	2.1	594	42	725.71	91.2	251000000	47168.1	HUMAN	A0A024R4F1	Enolase 1, (Alpha), isoform CRA_a		3	16.89	84.6	278000	IEEELGSKAK	368.538
2	2.1	594	42	725.71	91.2	251000000	47168.1	HUMAN	A0A024R4F1	Enolase 1, (Alpha), isoform CRA_a		2	16.87	83.8	220000	VNQIGSVTESLQAcK	817.415
2	2.1	594	42	725.71	91.2	251000000	47168.1	HUMAN	A0A024R4F1	Enolase 1, (Alpha), isoform CRA_a		2	16.75	74.6	198000	SGETEDTFIADLVVGLcTGQIK	1177.08
2	2.1	594	42	725.71	91.2	251000000	47168.1	HUMAN	A0A024R4F1	Enolase 1, (Alpha), isoform CRA_a		4	16.75	80.2	515000	YNQLLRIEEELGSKAK	473.513
2	2.1	594	42	725.71	91.2	251000000	47168.1	HUMAN	A0A024R4F1	Enolase 1, (Alpha), isoform CRA_a		2	16.68	82.4	111000	IEEELGSKAK	552.309
2	2.1	594	42	725.71	91.2	251000000	47168.1	HUMAN	A0A024R4F1	Enolase 1, (Alpha), isoform CRA_a		3	16.66	93.5	228000	LAMQEFMILPVGAANFR	636.667
2	2.1	594	42	725.71	91.2	251000000	47168.1	HUMAN	A0A024R4F1	Enolase 1, (Alpha), isoform CRA_a		3	16.57	88.4	285000	HIADLAGNSEVILPVPAFNVINGGSHAGNK	1004.53
2	2.1	594	42	725.71	91.2	251000000	47168.1	HUMAN	A0A024R4F1	Enolase 1, (Alpha), isoform CRA_a		3	16.56	88.7	303000	SGETEDTFIADLVVGLcTGQIK	785.058
2	2.1	594	42	725.71	91.2	251000000	47168.1	HUMAN	A0A024R4F1	Enolase 1, (Alpha), isoform CRA_a		2	16.55	76.4	419000	IGAEVYHNLK	572.312
2	2.1	594	42	725.71	91.2	251000000	47168.1	HUMAN	A0A024R4F1	Enolase 1, (Alpha), isoform CRA_a		2	16.53	88.1	300000	YISPDQLADLYK	713.366
2	2.1	594	42	725.71	91.2	251000000	47168.1	HUMAN	A0A024R4F1	Enolase 1, (Alpha), isoform CRA_a		5	16.49	86	223000	IGAEVYHNLKNVIKEK	371.815
2	2.1	594	42	725.71	91.2	251000000	47168.1	HUMAN	A0A024R4F1	Enolase 1, (Alpha), isoform CRA_a		2	16.49	84.8	444000	GNPTVEVDLFTSK	703.862
2	2.1	594	42	725.71	91.2	251000000	47168.1	HUMAN	A0A024R4F1	Enolase 1, (Alpha), isoform CRA_a		2	16.45	78.6	377000	IGAEVYHNLK	572.312
2	2.1	594	42	725.71	91.2	251000000	47168.1	HUMAN	A0A024R4F1	Enolase 1, (Alpha), isoform CRA_a		2	16.4	74.6	238000	SGETEDTFIADLVVGLcTGQIK	1177.08
2	2.1	594	42	725.71	91.2	251000000	47168.1	HUMAN	A0A024R4F1	Enolase 1, (Alpha), isoform CRA_a		3	16.38	82.5	450000	YNQLLRIEEELGSKAK	631.014
2	2.1	594	42	725.71	91.2	251000000	47168.1	HUMAN	A0A024R4F1	Enolase 1, (Alpha), isoform CRA_a		3	16.35	84.5	147000	AGYTDKVVIGMDVAASEFFR	726.029
2	2.1	594	42	725.71	91.2	251000000	47168.1	HUMAN	A0A024R4F1	Enolase 1, (Alpha), isoform CRA_a		3	16.29	85.4	1660000	EIFDSRGNPTVEVDLFTSK	718.696
2	2.1	594	42	725.71	91.2	251000000	47168.1	HUMAN	A0A024R4F1	Enolase 1, (Alpha), isoform CRA_a		2	16.27	76.5	412000	IGAEVYHNLK	572.312
2	2.1	594	42	725.71	91.2	251000000	47168.1	HUMAN	A0A024R4F1	Enolase 1, (Alpha), isoform CRA_a		2	16.19	81.1	326000	FGANAILGVSLAVcK	760.418
2	2.1	594	42	725.71	91.2	251000000	47168.1	HUMAN	A0A024R4F1	Enolase 1, (Alpha), isoform CRA_a		3	16.19	90.5	285000	HIADLAGNSEVILPVPAFNVINGGSHAGNK	1004.53
2	2.1	594	42	725.71	91.2	251000000	47168.1	HUMAN	A0A024R4F1	Enolase 1, (Alpha), isoform CRA_a		2	16.18	79.7	268000	LAMQEFMILPVGAANFR	954.496
2	2.1	594	42	725.71	91.2	251000000	47168.1	HUMAN	A0A024R4F1	Enolase 1, (Alpha), isoform CRA_a		3	16.15	89.1	358000	AVNEKScNcLLLK	516.934
2	2.1	594	42	725.71	91.2	251000000	47168.1	HUMAN	A0A024R4F1	Enolase 1, (Alpha), isoform CRA_a		2	16.11	79.2	220000	VNQIGSVTESLQAcK	817.415
2	2.1	594	42	725.71	91.2	251000000	47168.1	HUMAN	A0A024R4F1	Enolase 1, (Alpha), isoform CRA_a		2	16.11	79.8	412000	IGAEVYHNLK	572.312
2	2.1	594	42	725.71	91.2	251000000	47168.1	HUMAN	A0A024R4F1	Enolase 1, (Alpha), isoform CRA_a		2	16.09	68.9	195000	SGETEDTFIADLVVGLcTGQIK	1177.08
2	2.1	594	42	725.71	91.2	251000000	47168.1	HUMAN	A0A024R4F1	Enolase 1, (Alpha), isoform CRA_a		2	16.07	91.1	176000	IEEELGSK	452.735
2	2.1	594	42	725.71	91.2	251000000	47168.1	HUMAN	A0A024R4F1	Enolase 1, (Alpha), isoform CRA_a		4	16.03	89	600000	HIADLAGNSEVILPVPAFNVINGGSHAGNK	753.648
2	2.1	594	42	725.71	91.2	251000000	47168.1	HUMAN	A0A024R4F1	Enolase 1, (Alpha), isoform CRA_a		2	15.94	80.7	326000	FGANAILGVSLAVcK	760.418
2	2.1	594	42	725.71	91.2	251000000	47168.1	HUMAN	A0A024R4F1	Enolase 1, (Alpha), isoform CRA_a		4	15.93	69.1	515000	YNQLLRIEEELGSKAK	473.513
2	2.1	594	42	725.71	91.2	251000000	47168.1	HUMAN	A0A024R4F1	Enolase 1, (Alpha), isoform CRA_a		4	15.93	78.6	149000	AAVPSGASTGIYEALELRDNDKTRYMGK	754.128
2	2.1	594	42	725.71	91.2	251000000	47168.1	HUMAN	A0A024R4F1	Enolase 1, (Alpha), isoform CRA_a		4	15.92	93.3	583000	HIADLAGNSEVILPVPAFNVINGGSHAGNK	753.648
2	2.1	594	42	725.71	91.2	251000000	47168.1	HUMAN	A0A024R4F1	Enolase 1, (Alpha), isoform CRA_a		4	15.83	82	662000	YGKDATNVGDEGGFAPNILENKEGLELLK	773.646
2	2.1	594	42	725.71	91.2	251000000	47168.1	HUMAN	A0A024R4F1	Enolase 1, (Alpha), isoform CRA_a		3	15.82	80.5	450000	YNQLLRIEEELGSKAK	631.014
2	2.1	594	42	725.71	91.2	251000000	47168.1	HUMAN	A0A024R4F1	Enolase 1, (Alpha), isoform CRA_a		5	15.81	90.2	244000	IGAEVYHNLKNVIKEK	371.815
2	2.1	594	42	725.71	91.2	251000000	47168.1	HUMAN	A0A024R4F1	Enolase 1, (Alpha), isoform CRA_a		4	15.8	88.5	303000	HIADLAGNSEVILPVPAFNVINGGSHAGNKLAMQEFMILPVGAANFR	1225.88
2	2.1	594	42	725.71	91.2	251000000	47168.1	HUMAN	A0A024R4F1	Enolase 1, (Alpha), isoform CRA_a		3	15.79	92.2	217000	LAMQEFMILPVGAANFR	636.668
2	2.1	594	42	725.71	91.2	251000000	47168.1	HUMAN	A0A024R4F1	Enolase 1, (Alpha), isoform CRA_a		2	15.79	81.9	234000	SGETEDTFIADLVVGLcTGQIK	1177.08
2	2.1	594	42	725.71	91.2	251000000	47168.1	HUMAN	A0A024R4F1	Enolase 1, (Alpha), isoform CRA_a		5	15.78	80.7	229000	IGAEVYHNLKNVIKEK	371.816
2	2.1	594	42	725.71	91.2	251000000	47168.1	HUMAN	A0A024R4F1	Enolase 1, (Alpha), isoform CRA_a		4	15.77	86.8	346000	HIADLAGNSEVILPVPAFNVINGGSHAGNKLAMQEFMILPVGAANFR	1225.88
2	2.1	594	42	725.71	91.2	251000000	47168.1	HUMAN	A0A024R4F1	Enolase 1, (Alpha), isoform CRA_a		3	15.73	81.8	269000	IGAEVYHNLKNVIKEK	619.019
2	2.1	594	42	725.71	91.2	251000000	47168.1	HUMAN	A0A024R4F1	Enolase 1, (Alpha), isoform CRA_a		3	15.72	71.4	416000	FTASAGIQVVGDDLTVTNPKR	730.39
2	2.1	594	42	725.71	91.2	251000000	47168.1	HUMAN	A0A024R4F1	Enolase 1, (Alpha), isoform CRA_a		3	15.71	80.2	291000	IGAEVYHNLKNVIKEK	619.019
2	2.1	594	42	725.71	91.2	251000000	47168.1	HUMAN	A0A024R4F1	Enolase 1, (Alpha), isoform CRA_a		3	15.69	73	11100	SFIKDYPVVSIEDPFDQDDWGAWQK	995.799
2	2.1	594	42	725.71	91.2	251000000	47168.1	HUMAN	A0A024R4F1	Enolase 1, (Alpha), isoform CRA_a		4	15.6	92.4	543000	HIADLAGNSEVILPVPAFNVINGGSHAGNK	753.648
2	2.1	594	42	725.71	91.2	251000000	47168.1	HUMAN	A0A024R4F1	Enolase 1, (Alpha), isoform CRA_a		4	15.59	83.7	951000	AVEHINKTIAPALVSK	423.502
2	2.1	594	42	725.71	91.2	251000000	47168.1	HUMAN	A0A024R4F1	Enolase 1, (Alpha), isoform CRA_a		2	15.57	77.6	268000	LAMQEFMILPVGAANFR	954.496
2	2.1	594	42	725.71	91.2	251000000	47168.1	HUMAN	A0A024R4F1	Enolase 1, (Alpha), isoform CRA_a		4	15.55	67.6	255000	KLNVTEQEKIDKLMIEMDGTENKSK	731.129
2	2.1	594	42	725.71	91.2	251000000	47168.1	HUMAN	A0A024R4F1	Enolase 1, (Alpha), isoform CRA_a		2	15.55	75.1	198000	SGETEDTFIADLVVGLcTGQIK	1177.08
2	2.1	594	42	725.71	91.2	251000000	47168.1	HUMAN	A0A024R4F1	Enolase 1, (Alpha), isoform CRA_a		3	15.54	87.4	136000	IGAEVYHNLKNVIK	533.304
2	2.1	594	42	725.71	91.2	251000000	47168.1	HUMAN	A0A024R4F1	Enolase 1, (Alpha), isoform CRA_a		2	15.52	80	382000	GNPTVEVDLFTSK	703.862
2	2.1	594	42	725.71	91.2	251000000	47168.1	HUMAN	A0A024R4F1	Enolase 1, (Alpha), isoform CRA_a		3	15.49	76.7	11100	SFIKDYPVVSIEDPFDQDDWGAWQK	995.799
2	2.1	594	42	725.71	91.2	251000000	47168.1	HUMAN	A0A024R4F1	Enolase 1, (Alpha), isoform CRA_a		4	15.45	87.4	423000	IGAEVYHNLKNVIK	400.232
2	2.1	594	42	725.71	91.2	251000000	47168.1	HUMAN	A0A024R4F1	Enolase 1, (Alpha), isoform CRA_a		2	15.43	85.4	278000	LAMQEFMILPVGAANFR	954.495
2	2.1	594	42	725.71	91.2	251000000	47168.1	HUMAN	A0A024R4F1	Enolase 1, (Alpha), isoform CRA_a		2	15.42	83.2	377000	IGAEVYHNLK	572.312
2	2.1	594	42	725.71	91.2	251000000	47168.1	HUMAN	A0A024R4F1	Enolase 1, (Alpha), isoform CRA_a		3	15.41	83.9	136000	IGAEVYHNLKNVIK	533.304
2	2.1	594	42	725.71	91.2	251000000	47168.1	HUMAN	A0A024R4F1	Enolase 1, (Alpha), isoform CRA_a		2	15.41	78.4	99500	LAQANGWGVMVSHR	763.393
2	2.1	594	42	725.71	91.2	251000000	47168.1	HUMAN	A0A024R4F1	Enolase 1, (Alpha), isoform CRA_a		3	15.37	82.6	1630000	EIFDSRGNPTVEVDLFTSK	718.696
2	2.1	594	42	725.71	91.2	251000000	47168.1	HUMAN	A0A024R4F1	Enolase 1, (Alpha), isoform CRA_a		3	15.35	88.1	726000	AVEHINKTIAPALVSK	564.333
2	2.1	594	42	725.71	91.2	251000000	47168.1	HUMAN	A0A024R4F1	Enolase 1, (Alpha), isoform CRA_a		3	15.33	89.9	72500	TIAPALVSKK	343.221
2	2.1	594	42	725.71	91.2	251000000	47168.1	HUMAN	A0A024R4F1	Enolase 1, (Alpha), isoform CRA_a		4	15.33	75.9	83700	LAKYNQLLRIEEELGSKAK	551.565
2	2.1	594	42	725.71	91.2	251000000	47168.1	HUMAN	A0A024R4F1	Enolase 1, (Alpha), isoform CRA_a		2	15.31	81.7	109000	VNQIGSVTESLQAcK	817.413
2	2.1	594	42	725.71	91.2	251000000	47168.1	HUMAN	A0A024R4F1	Enolase 1, (Alpha), isoform CRA_a		2	15.29	79.1	234000	SGETEDTFIADLVVGLcTGQIK	1177.08
2	2.1	594	42	725.71	91.2	251000000	47168.1	HUMAN	A0A024R4F1	Enolase 1, (Alpha), isoform CRA_a		3	15.28	72.2	496000	YNQLLRIEEELGSKAK	631.014
2	2.1	594	42	725.71	91.2	251000000	47168.1	HUMAN	A0A024R4F1	Enolase 1, (Alpha), isoform CRA_a		4	15.25	84.7	958000	AVEHINKTIAPALVSK	423.502
2	2.1	594	42	725.71	91.2	251000000	47168.1	HUMAN	A0A024R4F1	Enolase 1, (Alpha), isoform CRA_a		4	15.23	84.9	683000	AVEHINKTIAPALVSK	423.502
2	2.1	594	42	725.71	91.2	251000000	47168.1	HUMAN	A0A024R4F1	Enolase 1, (Alpha), isoform CRA_a		2	15.23	74.4	278000	LAMQEFMILPVGAANFR	954.495
2	2.1	594	42	725.71	91.2	251000000	47168.1	HUMAN	A0A024R4F1	Enolase 1, (Alpha), isoform CRA_a		3	15.18	76.5	1170000	IGAEVYHNLK	381.878
2	2.1	594	42	725.71	91.2	251000000	47168.1	HUMAN	A0A024R4F1	Enolase 1, (Alpha), isoform CRA_a		4	15.1	80.8	199000	HIADLAGNSEVILPVPAFNVINGGSHAGNKLAMQEFMILPVGAANFR	1225.89
2	2.1	594	42	725.71	91.2	251000000	47168.1	HUMAN	A0A024R4F1	Enolase 1, (Alpha), isoform CRA_a		2	15.08	79.5	647000	EIFDSRGNPTVEVDLFTSK	1077.54
2	2.1	594	42	725.71	91.2	251000000	47168.1	HUMAN	A0A024R4F1	Enolase 1, (Alpha), isoform CRA_a		2	15.08	78.3	390000	FGANAILGVSLAVcK	760.418
2	2.1	594	42	725.71	91.2	251000000	47168.1	HUMAN	A0A024R4F1	Enolase 1, (Alpha), isoform CRA_a		2	15.07	72.6	377000	IGAEVYHNLK	572.312
2	2.1	594	42	725.71	91.2	251000000	47168.1	HUMAN	A0A024R4F1	Enolase 1, (Alpha), isoform CRA_a		2	15.03	79.6	222000	SGETEDTFIADLVVGLcTGQIK	1177.08
2	2.1	594	42	725.71	91.2	251000000	47168.1	HUMAN	A0A024R4F1	Enolase 1, (Alpha), isoform CRA_a		2	14.97	74.4	98800	LAQANGWGVMVSHR	763.388
2	2.1	594	42	725.71	91.2	251000000	47168.1	HUMAN	A0A024R4F1	Enolase 1, (Alpha), isoform CRA_a		2	14.96	69.3	109000	VNQIGSVTESLQAcK	817.413
2	2.1	594	42	725.71	91.2	251000000	47168.1	HUMAN	A0A024R4F1	Enolase 1, (Alpha), isoform CRA_a		2	14.94	73.7	224000	SGETEDTFIADLVVGLcTGQIK	1177.08
2	2.1	594	42	725.71	91.2	251000000	47168.1	HUMAN	A0A024R4F1	Enolase 1, (Alpha), isoform CRA_a		3	14.93	74.1	291000	IGAEVYHNLKNVIKEK	619.019
2	2.1	594	42	725.71	91.2	251000000	47168.1	HUMAN	A0A024R4F1	Enolase 1, (Alpha), isoform CRA_a		3	14.92	84.4	274000	HIADLAGNSEVILPVPAFNVINGGSHAGNK	1004.53
2	2.1	594	42	725.71	91.2	251000000	47168.1	HUMAN	A0A024R4F1	Enolase 1, (Alpha), isoform CRA_a		2	14.91	77.4	234000	SGETEDTFIADLVVGLcTGQIK	1177.08
2	2.1	594	42	725.71	91.2	251000000	47168.1	HUMAN	A0A024R4F1	Enolase 1, (Alpha), isoform CRA_a		2	14.91	71.6	412000	IGAEVYHNLK	572.312
2	2.1	594	42	725.71	91.2	251000000	47168.1	HUMAN	A0A024R4F1	Enolase 1, (Alpha), isoform CRA_a		2	14.87	92.4	171000	IEEELGSK	452.734
2	2.1	594	42	725.71	91.2	251000000	47168.1	HUMAN	A0A024R4F1	Enolase 1, (Alpha), isoform CRA_a		2	14.81	79.6	419000	IGAEVYHNLK	572.312
2	2.1	594	42	725.71	91.2	251000000	47168.1	HUMAN	A0A024R4F1	Enolase 1, (Alpha), isoform CRA_a		3	14.8	79.7	158000	TIAPALVSKK	343.222
2	2.1	594	42	725.71	91.2	251000000	47168.1	HUMAN	A0A024R4F1	Enolase 1, (Alpha), isoform CRA_a		3	14.77	77.6	245000	HIADLAGNSEVILPVPAFNVINGGSHAGNK	1004.53
2	2.1	594	42	725.71	91.2	251000000	47168.1	HUMAN	A0A024R4F1	Enolase 1, (Alpha), isoform CRA_a		2	14.75	73.4	227000	SGETEDTFIADLVVGLcTGQIK	1177.08
2	2.1	594	42	725.71	91.2	251000000	47168.1	HUMAN	A0A024R4F1	Enolase 1, (Alpha), isoform CRA_a		3	14.72	80.2	268000	IGAEVYHNLKNVIKEK	619.019
2	2.1	594	42	725.71	91.2	251000000	47168.1	HUMAN	A0A024R4F1	Enolase 1, (Alpha), isoform CRA_a		4	14.7	82.1	466000	YNQLLRIEEELGSKAK	473.513
2	2.1	594	42	725.71	91.2	251000000	47168.1	HUMAN	A0A024R4F1	Enolase 1, (Alpha), isoform CRA_a		5	14.69	73.4	549000	HIADLAGNSEVILPVPAFNVINGGSHAGNKLAMQEFMILPVGAANFR	980.912
2	2.1	594	42	725.71	91.2	251000000	47168.1	HUMAN	A0A024R4F1	Enolase 1, (Alpha), isoform CRA_a		6	14.68	86.1	235000	HIADLAGNSEVILPVPAFNVINGGSHAGNKLAMQEFMILPVGAANFR	817.599
2	2.1	594	42	725.71	91.2	251000000	47168.1	HUMAN	A0A024R4F1	Enolase 1, (Alpha), isoform CRA_a		4	14.66	73.4	604000	YGKDATNVGDEGGFAPNILENKEGLELLK	773.646
2	2.1	594	42	725.71	91.2	251000000	47168.1	HUMAN	A0A024R4F1	Enolase 1, (Alpha), isoform CRA_a		4	14.64	69.8	569000	YNQLLRIEEELGSKAK	473.513
2	2.1	594	42	725.71	91.2	251000000	47168.1	HUMAN	A0A024R4F1	Enolase 1, (Alpha), isoform CRA_a		2	14.62	84.7	273000	LAMQEFMILPVGAANFR	954.495
2	2.1	594	42	725.71	91.2	251000000	47168.1	HUMAN	A0A024R4F1	Enolase 1, (Alpha), isoform CRA_a		2	14.61	81.8	220000	VNQIGSVTESLQAcK	817.415
2	2.1	594	42	725.71	91.2	251000000	47168.1	HUMAN	A0A024R4F1	Enolase 1, (Alpha), isoform CRA_a		2	14.6	79.2	220000	VNQIGSVTESLQAcK	817.415
2	2.1	594	42	725.71	91.2	251000000	47168.1	HUMAN	A0A024R4F1	Enolase 1, (Alpha), isoform CRA_a		3	14.56	80.2	278000	IEEELGSKAK	368.538
2	2.1	594	42	725.71	91.2	251000000	47168.1	HUMAN	A0A024R4F1	Enolase 1, (Alpha), isoform CRA_a		3	14.5	77.7	553000	AVEHINKTIAPALVSK	564.333
2	2.1	594	42	725.71	91.2	251000000	47168.1	HUMAN	A0A024R4F1	Enolase 1, (Alpha), isoform CRA_a		3	14.48	80.1	553000	AVEHINKTIAPALVSK	564.333
2	2.1	594	42	725.71	91.2	251000000	47168.1	HUMAN	A0A024R4F1	Enolase 1, (Alpha), isoform CRA_a		2	14.48	73.2	663000	EIFDSRGNPTVEVDLFTSK	1077.54
2	2.1	594	42	725.71	91.2	251000000	47168.1	HUMAN	A0A024R4F1	Enolase 1, (Alpha), isoform CRA_a		4	14.47	83	958000	AVEHINKTIAPALVSK	423.502
2	2.1	594	42	725.71	91.2	251000000	47168.1	HUMAN	A0A024R4F1	Enolase 1, (Alpha), isoform CRA_a		2	14.46	78	377000	IGAEVYHNLK	572.312
2	2.1	594	42	725.71	91.2	251000000	47168.1	HUMAN	A0A024R4F1	Enolase 1, (Alpha), isoform CRA_a		2	14.44	83.9	1080000	ScNcLLLK	504.255
2	2.1	594	42	725.71	91.2	251000000	47168.1	HUMAN	A0A024R4F1	Enolase 1, (Alpha), isoform CRA_a		2	14.41	79	238000	SGETEDTFIADLVVGLcTGQIK	1177.08
2	2.1	594	42	725.71	91.2	251000000	47168.1	HUMAN	A0A024R4F1	Enolase 1, (Alpha), isoform CRA_a		3	14.39	77.5	520000	YNQLLRIEEELGSKAK	631.015
2	2.1	594	42	725.71	91.2	251000000	47168.1	HUMAN	A0A024R4F1	Enolase 1, (Alpha), isoform CRA_a		2	14.38	84.7	1080000	ScNcLLLK	504.255
2	2.1	594	42	725.71	91.2	251000000	47168.1	HUMAN	A0A024R4F1	Enolase 1, (Alpha), isoform CRA_a		6	14.35	86.5	388000	HIADLAGNSEVILPVPAFNVINGGSHAGNKLAMQEFMILPVGAANFR	817.601
2	2.1	594	42	725.71	91.2	251000000	47168.1	HUMAN	A0A024R4F1	Enolase 1, (Alpha), isoform CRA_a		2	14.32	68.7	219000	AVEHINKTIAPALVSK	845.995
2	2.1	594	42	725.71	91.2	251000000	47168.1	HUMAN	A0A024R4F1	Enolase 1, (Alpha), isoform CRA_a		4	14.31	82.1	951000	AVEHINKTIAPALVSK	423.502
2	2.1	594	42	725.71	91.2	251000000	47168.1	HUMAN	A0A024R4F1	Enolase 1, (Alpha), isoform CRA_a		2	14.31	74.2	162000	VNQIGSVTESLQAcK	817.412
2	2.1	594	42	725.71	91.2	251000000	47168.1	HUMAN	A0A024R4F1	Enolase 1, (Alpha), isoform CRA_a		3	14.3	82	291000	SGETEDTFIADLVVGLcTGQIK	785.059
2	2.1	594	42	725.71	91.2	251000000	47168.1	HUMAN	A0A024R4F1	Enolase 1, (Alpha), isoform CRA_a		2	14.29	68.6	98800	LAQANGWGVMVSHR	763.388
2	2.1	594	42	725.71	91.2	251000000	47168.1	HUMAN	A0A024R4F1	Enolase 1, (Alpha), isoform CRA_a		3	14.23	75.7	136000	IGAEVYHNLKNVIK	533.304
2	2.1	594	42	725.71	91.2	251000000	47168.1	HUMAN	A0A024R4F1	Enolase 1, (Alpha), isoform CRA_a		3	14.23	71.7	496000	YNQLLRIEEELGSKAK	631.014
2	2.1	594	42	725.71	91.2	251000000	47168.1	HUMAN	A0A024R4F1	Enolase 1, (Alpha), isoform CRA_a		2	14.19	81.4	238000	SGETEDTFIADLVVGLcTGQIK	1177.08
2	2.1	594	42	725.71	91.2	251000000	47168.1	HUMAN	A0A024R4F1	Enolase 1, (Alpha), isoform CRA_a		5	14.18	86.3	228000	IGAEVYHNLKNVIKEK	371.815
2	2.1	594	42	725.71	91.2	251000000	47168.1	HUMAN	A0A024R4F1	Enolase 1, (Alpha), isoform CRA_a		3	14.18	82.2	269000	IGAEVYHNLKNVIKEK	619.019
2	2.1	594	42	725.71	91.2	251000000	47168.1	HUMAN	A0A024R4F1	Enolase 1, (Alpha), isoform CRA_a		3	14.17	77.4	520000	YNQLLRIEEELGSKAK	631.015
2	2.1	594	42	725.71	91.2	251000000	47168.1	HUMAN	A0A024R4F1	Enolase 1, (Alpha), isoform CRA_a		2	14.14	76.5	231000	SGETEDTFIADLVVGLcTGQIK	1177.08
2	2.1	594	42	725.71	91.2	251000000	47168.1	HUMAN	A0A024R4F1	Enolase 1, (Alpha), isoform CRA_a		2	14.09	88.1	382000	GNPTVEVDLFTSK	703.862
2	2.1	594	42	725.71	91.2	251000000	47168.1	HUMAN	A0A024R4F1	Enolase 1, (Alpha), isoform CRA_a		4	14.08	80.5	951000	AVEHINKTIAPALVSK	423.502
2	2.1	594	42	725.71	91.2	251000000	47168.1	HUMAN	A0A024R4F1	Enolase 1, (Alpha), isoform CRA_a		2	14.05	74.3	273000	LAMQEFMILPVGAANFR	954.495
2	2.1	594	42	725.71	91.2	251000000	47168.1	HUMAN	A0A024R4F1	Enolase 1, (Alpha), isoform CRA_a		3	14.04	80.8	5070	SFIKDYPVVSIEDPFDQDDWGAWQK	995.799
2	2.1	594	42	725.71	91.2	251000000	47168.1	HUMAN	A0A024R4F1	Enolase 1, (Alpha), isoform CRA_a		4	14.03	77.2	569000	YNQLLRIEEELGSKAK	473.513
2	2.1	594	42	725.71	91.2	251000000	47168.1	HUMAN	A0A024R4F1	Enolase 1, (Alpha), isoform CRA_a		3	14.02	74.3	496000	YNQLLRIEEELGSKAK	631.014
2	2.1	594	42	725.71	91.2	251000000	47168.1	HUMAN	A0A024R4F1	Enolase 1, (Alpha), isoform CRA_a		3	14.01	71.7	399000	FTASAGIQVVGDDLTVTNPKR	730.389
2	2.1	594	42	725.71	91.2	251000000	47168.1	HUMAN	A0A024R4F1	Enolase 1, (Alpha), isoform CRA_a		2	13.98	79.4	268000	LAMQEFMILPVGAANFR	954.496
2	2.1	594	42	725.71	91.2	251000000	47168.1	HUMAN	A0A024R4F1	Enolase 1, (Alpha), isoform CRA_a		2	13.97	75.5	647000	EIFDSRGNPTVEVDLFTSK	1077.54
2	2.1	594	42	725.71	91.2	251000000	47168.1	HUMAN	A0A024R4F1	Enolase 1, (Alpha), isoform CRA_a		2	13.91	74.4	188000	SGETEDTFIADLVVGLcTGQIK	1177.08
2	2.1	594	42	725.71	91.2	251000000	47168.1	HUMAN	A0A024R4F1	Enolase 1, (Alpha), isoform CRA_a		2	13.9	71	104000	IEEELGSKAK	552.301
2	2.1	594	42	725.71	91.2	251000000	47168.1	HUMAN	A0A024R4F1	Enolase 1, (Alpha), isoform CRA_a		2	13.86	81.9	326000	FGANAILGVSLAVcK	760.418
2	2.1	594	42	725.71	91.2	251000000	47168.1	HUMAN	A0A024R4F1	Enolase 1, (Alpha), isoform CRA_a		2	13.85	81.2	227000	SGETEDTFIADLVVGLcTGQIK	1177.08
2	2.1	594	42	725.71	91.2	251000000	47168.1	HUMAN	A0A024R4F1	Enolase 1, (Alpha), isoform CRA_a		3	13.78	75.9	285000	HIADLAGNSEVILPVPAFNVINGGSHAGNK	1004.53
2	2.1	594	42	725.71	91.2	251000000	47168.1	HUMAN	A0A024R4F1	Enolase 1, (Alpha), isoform CRA_a		4	13.62	59.7	1590000	AAVPSGASTGIYEALELRDNDKTR	634.328
2	2.1	594	42	725.71	91.2	251000000	47168.1	HUMAN	A0A024R4F1	Enolase 1, (Alpha), isoform CRA_a		2	13.61	76.4	117000	IEEELGSKAK	552.303
2	2.1	594	42	725.71	91.2	251000000	47168.1	HUMAN	A0A024R4F1	Enolase 1, (Alpha), isoform CRA_a		2	13.6	65.7	268000	LAMQEFMILPVGAANFR	954.496
2	2.1	594	42	725.71	91.2	251000000	47168.1	HUMAN	A0A024R4F1	Enolase 1, (Alpha), isoform CRA_a		2	13.57	64.9	103000	LAQANGWGVMVSHR	763.393
2	2.1	594	42	725.71	91.2	251000000	47168.1	HUMAN	A0A024R4F1	Enolase 1, (Alpha), isoform CRA_a		3	13.55	77.6	722000	AVEHINKTIAPALVSK	564.334
2	2.1	594	42	725.71	91.2	251000000	47168.1	HUMAN	A0A024R4F1	Enolase 1, (Alpha), isoform CRA_a		4	13.52	88.1	583000	HIADLAGNSEVILPVPAFNVINGGSHAGNK	753.645
2	2.1	594	42	725.71	91.2	251000000	47168.1	HUMAN	A0A024R4F1	Enolase 1, (Alpha), isoform CRA_a		3	13.47	84.7	285000	HIADLAGNSEVILPVPAFNVINGGSHAGNK	1004.53
2	2.1	594	42	725.71	91.2	251000000	47168.1	HUMAN	A0A024R4F1	Enolase 1, (Alpha), isoform CRA_a		2	13.46	76.1	109000	VNQIGSVTESLQAcK	817.413
2	2.1	594	42	725.71	91.2	251000000	47168.1	HUMAN	A0A024R4F1	Enolase 1, (Alpha), isoform CRA_a		3	13.44	75.3	262000	IEEELGSKAK	368.537
2	2.1	594	42	725.71	91.2	251000000	47168.1	HUMAN	A0A024R4F1	Enolase 1, (Alpha), isoform CRA_a		2	13.4	74.2	278000	LAMQEFMILPVGAANFR	954.495
2	2.1	594	42	725.71	91.2	251000000	47168.1	HUMAN	A0A024R4F1	Enolase 1, (Alpha), isoform CRA_a		2	13.33	71.2	273000	LAMQEFMILPVGAANFR	954.495
2	2.1	594	42	725.71	91.2	251000000	47168.1	HUMAN	A0A024R4F1	Enolase 1, (Alpha), isoform CRA_a		2	13.32	66.7	234000	SGETEDTFIADLVVGLcTGQIK	1177.08
2	2.1	594	42	725.71	91.2	251000000	47168.1	HUMAN	A0A024R4F1	Enolase 1, (Alpha), isoform CRA_a		4	13.29	66.3	604000	YGKDATNVGDEGGFAPNILENKEGLELLK	773.646
2	2.1	594	42	725.71	91.2	251000000	47168.1	HUMAN	A0A024R4F1	Enolase 1, (Alpha), isoform CRA_a		3	13.29	72.5	1100000	IGAEVYHNLK	381.878
2	2.1	594	42	725.71	91.2	251000000	47168.1	HUMAN	A0A024R4F1	Enolase 1, (Alpha), isoform CRA_a		3	13.25	76.5	726000	AVEHINKTIAPALVSK	564.333
2	2.1	594	42	725.71	91.2	251000000	47168.1	HUMAN	A0A024R4F1	Enolase 1, (Alpha), isoform CRA_a		2	13.19	83.4	839000	GVPLYR	352.708
2	2.1	594	42	725.71	91.2	251000000	47168.1	HUMAN	A0A024R4F1	Enolase 1, (Alpha), isoform CRA_a		3	13.12	72.4	285000	IGAEVYHNLKNVIKEK	619.019
2	2.1	594	42	725.71	91.2	251000000	47168.1	HUMAN	A0A024R4F1	Enolase 1, (Alpha), isoform CRA_a		3	13.09	74.5	7420	SFIKDYPVVSIEDPFDQDDWGAWQK	995.801
2	2.1	594	42	725.71	91.2	251000000	47168.1	HUMAN	A0A024R4F1	Enolase 1, (Alpha), isoform CRA_a		2	13.09	80.8	268000	LAMQEFMILPVGAANFR	954.496
2	2.1	594	42	725.71	91.2	251000000	47168.1	HUMAN	A0A024R4F1	Enolase 1, (Alpha), isoform CRA_a		2	13.06	76.1	273000	LAMQEFMILPVGAANFR	954.495
2	2.1	594	42	725.71	91.2	251000000	47168.1	HUMAN	A0A024R4F1	Enolase 1, (Alpha), isoform CRA_a		3	13.05	66.5	222000	FGANAILGVSLAVcK	507.282
2	2.1	594	42	725.71	91.2	251000000	47168.1	HUMAN	A0A024R4F1	Enolase 1, (Alpha), isoform CRA_a		5	13.05	87.4	549000	HIADLAGNSEVILPVPAFNVINGGSHAGNKLAMQEFMILPVGAANFR	980.913
2	2.1	594	42	725.71	91.2	251000000	47168.1	HUMAN	A0A024R4F1	Enolase 1, (Alpha), isoform CRA_a		2	13.03	71.8	198000	SGETEDTFIADLVVGLcTGQIK	1177.08
2	2.1	594	42	725.71	91.2	251000000	47168.1	HUMAN	A0A024R4F1	Enolase 1, (Alpha), isoform CRA_a		2	13.03	64.9	103000	LAQANGWGVMVSHR	763.393
2	2.1	594	42	725.71	91.2	251000000	47168.1	HUMAN	A0A024R4F1	Enolase 1, (Alpha), isoform CRA_a		2	13.01	74.3	419000	IGAEVYHNLK	572.312
2	2.1	594	42	725.71	91.2	251000000	47168.1	HUMAN	A0A024R4F1	Enolase 1, (Alpha), isoform CRA_a		2	13.01	79.5	663000	EIFDSRGNPTVEVDLFTSK	1077.54
2	2.1	594	42	725.71	91.2	251000000	47168.1	HUMAN	A0A024R4F1	Enolase 1, (Alpha), isoform CRA_a		2	12.98	76.6	346000	YISPDQLADLYK	713.366
2	2.1	594	42	725.71	91.2	251000000	47168.1	HUMAN	A0A024R4F1	Enolase 1, (Alpha), isoform CRA_a		2	12.88	72.8	109000	VNQIGSVTESLQAcK	817.413
2	2.1	594	42	725.71	91.2	251000000	47168.1	HUMAN	A0A024R4F1	Enolase 1, (Alpha), isoform CRA_a		3	12.87	88.7	138000	IGAEVYHNLKNVIK	533.303
2	2.1	594	42	725.71	91.2	251000000	47168.1	HUMAN	A0A024R4F1	Enolase 1, (Alpha), isoform CRA_a		2	12.84	76.3	377000	IGAEVYHNLK	572.312
2	2.1	594	42	725.71	91.2	251000000	47168.1	HUMAN	A0A024R4F1	Enolase 1, (Alpha), isoform CRA_a		3	12.82	70.9	553000	AVEHINKTIAPALVSK	564.333
2	2.1	594	42	725.71	91.2	251000000	47168.1	HUMAN	A0A024R4F1	Enolase 1, (Alpha), isoform CRA_a		3	12.81	75.3	719000	YNQLLRIEEELGSK	564.637
2	2.1	594	42	725.71	91.2	251000000	47168.1	HUMAN	A0A024R4F1	Enolase 1, (Alpha), isoform CRA_a		2	12.77	65.2	111000	IEEELGSKAK	552.303
2	2.1	594	42	725.71	91.2	251000000	47168.1	HUMAN	A0A024R4F1	Enolase 1, (Alpha), isoform CRA_a		2	12.76	70.4	337000	FGANAILGVSLAVcK	760.418
2	2.1	594	42	725.71	91.2	251000000	47168.1	HUMAN	A0A024R4F1	Enolase 1, (Alpha), isoform CRA_a		3	12.75	71.8	136000	IGAEVYHNLKNVIK	533.304
2	2.1	594	42	725.71	91.2	251000000	47168.1	HUMAN	A0A024R4F1	Enolase 1, (Alpha), isoform CRA_a		3	12.74	82.3	722000	AVEHINKTIAPALVSK	564.334
2	2.1	594	42	725.71	91.2	251000000	47168.1	HUMAN	A0A024R4F1	Enolase 1, (Alpha), isoform CRA_a		2	12.72	68.8	104000	IEEELGSKAK	552.307
2	2.1	594	42	725.71	91.2	251000000	47168.1	HUMAN	A0A024R4F1	Enolase 1, (Alpha), isoform CRA_a		3	12.72	73.4	726000	AVEHINKTIAPALVSK	564.333
2	2.1	594	42	725.71	91.2	251000000	47168.1	HUMAN	A0A024R4F1	Enolase 1, (Alpha), isoform CRA_a		2	12.69	75.2	219000	AVEHINKTIAPALVSK	845.995
2	2.1	594	42	725.71	91.2	251000000	47168.1	HUMAN	A0A024R4F1	Enolase 1, (Alpha), isoform CRA_a		2	12.68	68.1	490000	GNPTVEVDLFTSK	703.862
2	2.1	594	42	725.71	91.2	251000000	47168.1	HUMAN	A0A024R4F1	Enolase 1, (Alpha), isoform CRA_a		3	12.68	69.7	305000	YGKDATNVGDEGGFAPNILENKEGLELLK	1031.19
2	2.1	594	42	725.71	91.2	251000000	47168.1	HUMAN	A0A024R4F1	Enolase 1, (Alpha), isoform CRA_a		3	12.66	71	450000	YNQLLRIEEELGSKAK	631.014
2	2.1	594	42	725.71	91.2	251000000	47168.1	HUMAN	A0A024R4F1	Enolase 1, (Alpha), isoform CRA_a		2	12.63	71.8	412000	IGAEVYHNLK	572.312
2	2.1	594	42	725.71	91.2	251000000	47168.1	HUMAN	A0A024R4F1	Enolase 1, (Alpha), isoform CRA_a		3	12.59	75.2	722000	AVEHINKTIAPALVSK	564.334
2	2.1	594	42	725.71	91.2	251000000	47168.1	HUMAN	A0A024R4F1	Enolase 1, (Alpha), isoform CRA_a		3	12.56	68.3	496000	YNQLLRIEEELGSKAK	631.014
2	2.1	594	42	725.71	91.2	251000000	47168.1	HUMAN	A0A024R4F1	Enolase 1, (Alpha), isoform CRA_a		3	12.55	77.6	496000	YNQLLRIEEELGSKAK	631.014
2	2.1	594	42	725.71	91.2	251000000	47168.1	HUMAN	A0A024R4F1	Enolase 1, (Alpha), isoform CRA_a		4	12.54	79.4	524000	IGAEVYHNLKNVIK	400.236
2	2.1	594	42	725.71	91.2	251000000	47168.1	HUMAN	A0A024R4F1	Enolase 1, (Alpha), isoform CRA_a		2	12.52	76.1	647000	EIFDSRGNPTVEVDLFTSK	1077.54
2	2.1	594	42	725.71	91.2	251000000	47168.1	HUMAN	A0A024R4F1	Enolase 1, (Alpha), isoform CRA_a		4	12.51	67.3	604000	YGKDATNVGDEGGFAPNILENKEGLELLK	773.646
2	2.1	594	42	725.71	91.2	251000000	47168.1	HUMAN	A0A024R4F1	Enolase 1, (Alpha), isoform CRA_a		3	12.49	64	496000	YNQLLRIEEELGSKAK	631.014
2	2.1	594	42	725.71	91.2	251000000	47168.1	HUMAN	A0A024R4F1	Enolase 1, (Alpha), isoform CRA_a		2	12.49	68.2	382000	GNPTVEVDLFTSK	703.862
[truncated: 18,591 more rows]

## Sheet: CONTROL Membranes
Group	SubGroup	Spectra	Peptides	score	Coverage	Intensity	protein_mw	species	accession	entry_name		z	score	SPI%	Intensity	sequence	m/z
[truncated: 11,868 more rows]

[truncated: 1 more sheets: TIO2 Membranes]
